# Supplementary material for: A New Signature of Sarcoma Based on the Tumor Microenvironment Benefits Prognostic Prediction
Source: Int J Mol Sci. 2023 Feb 3;24(3):2961. doi: 10.3390/ijms24032961 (PMC9918054; doi:10.3390/ijms24032961)
Supplement: Supplementary file 1 [file ijms-24-02961-s001.zip]

Archive with 11 entries (11 files):
- ijms-2056709-supplementary figure.pdf
- Table S1 immune genes.xlsx
- Table S10 Lasso model.xlsx
- Table S2 30 immune cell genes.xlsx
- Table S3 ESTIMATE scores.xlsx
- Table S4 diffGeneExp DEGs.xlsx
- Table S5 immune-related DEGs.xlsx
- Table S6 PPI.xlsx
- Table S7 top10 MCC.csv
- Table S8 immune circumstance of hub gene.xlsx
- Table S9 uni.Cox.xlsx
