# Supplementary material for: A New Signature of Sarcoma Based on the Tumor Microenvironment Benefits Prognostic Prediction
Source: Int J Mol Sci. 2023 Feb 3;24(3):2961. doi: 10.3390/ijms24032961 (PMC9918054; doi:10.3390/ijms24032961)
Supplement: Supplementary file 1 [file ijms-24-02961-s001.zip › Table S10 Lasso model.xlsx]

## Sheet: multiCox
Table S10: Two candidate genes obtained using LASSO analysis.
id	coef
ACVR2B	0.104982
NFYA	0.0188574
