# Supplementary material for: A New Signature of Sarcoma Based on the Tumor Microenvironment Benefits Prognostic Prediction
Source: Int J Mol Sci. 2023 Feb 3;24(3):2961. doi: 10.3390/ijms24032961 (PMC9918054; doi:10.3390/ijms24032961)
Supplement: Supplementary file 1 [file ijms-24-02961-s001.zip › Table S3 ESTIMATE scores.xlsx]

## Sheet: Sheet1
Table S3: ESTIMATE analysis performed on the 263 samples
NAME	StromalScore	ImmuneScore	ESTIMATEScore	TumorPurity
TCGA.SI.A71Q.01A.12R.A33J.07	370.262	-714.339	-344.077	0.850174
TCGA.DX.AB2W.01A.11R.A39D.07	1125.16	1877.24	3002.4	0.501293
TCGA.K1.A6RV.01A.11R.A32Q.07	1023.51	1120.11	2143.62	0.606102
TCGA.DX.A1KX.01A.22R.A24X.07	1586.1	1138.16	2724.27	0.536191
TCGA.3B.A9HU.01A.11R.A39D.07	871.956	2312.51	3184.46	0.477992
TCGA.MO.A47P.01A.11R.A24X.07	600.303	708.679	1308.98	0.698762
TCGA.IE.A6BZ.01A.11R.A30C.07	1013.85	351.947	1365.8	0.692772
TCGA.DX.AB2X.01A.11R.A38C.07	148.82	764.577	913.396	0.7391
TCGA.DX.A240.01A.32R.A27Q.07	1157.81	19.8758	1177.69	0.712418
TCGA.MJ.A68H.01A.11R.A30C.07	351.767	-88.1992	263.567	0.799895
TCGA.DX.A6BG.01A.11R.A30C.07	1962.99	2114.59	4077.58	0.359066
TCGA.X9.A971.01A.11R.A38C.07	118.89	-84.4812	34.4089	0.819626
TCGA.DX.A8BJ.01A.11R.A41I.07	1330.15	660.574	1990.73	0.623799
TCGA.QQ.A5VD.01A.21R.A32Q.07	1644.27	1716.92	3361.18	0.455048
TCGA.DX.A7EI.01A.11R.A33J.07	279.192	-698.847	-419.655	0.855962
TCGA.DX.A7ER.01A.11R.A36F.07	-993.832	-1116.02	-2109.85	0.956719
TCGA.X6.A7W8.01A.21R.A355.07	885.513	1747.68	2633.19	0.547427
TCGA.HB.A3YV.01A.11R.A24X.07	234.017	-183.451	50.5662	0.818265
TCGA.DX.AB2Q.01A.11R.A39D.07	1127.7	424.508	1552.21	0.672782
TCGA.QQ.A5V9.01A.11R.A32Q.07	1716.24	1874.21	3590.44	0.424829
TCGA.DX.A8BV.01A.11R.A37L.07	1724.29	926.529	2650.82	0.54526
TCGA.VT.A80G.01A.11R.A36F.07	1460.47	726.173	2186.65	0.601066
TCGA.HB.A5W3.01A.11R.A29R.07	885.713	615.805	1501.52	0.678268
TCGA.Z4.AAPF.01A.11R.A39D.07	920.928	-160.109	760.819	0.754
TCGA.Z4.A8JB.01A.23R.A37L.07	1923.3	339.568	2262.86	0.592088
TCGA.DX.A48N.01A.11R.A30C.07	880.634	360.733	1241.37	0.705828
TCGA.DX.A6YX.01A.11R.A41I.07	126.178	884.983	1011.16	0.729358
TCGA.DX.AB2O.01A.12R.A39D.07	844.708	709.778	1554.49	0.672535
TCGA.HS.A5NA.01A.11R.A26T.07	-101.33	413.753	312.423	0.795571
TCGA.DX.A2J4.01A.32R.A21T.07	1947.74	2329.96	4277.7	0.331499
TCGA.WK.A8XT.01A.11R.A37L.07	-933.076	-1695.15	-2628.22	0.976073
TCGA.WK.A8XO.01A.11R.A37L.07	1632.28	2004.51	3636.8	0.41866
TCGA.3B.A9I1.01A.11R.A39D.07	105.818	165.923	271.741	0.799175
TCGA.DX.AB2H.01A.11R.A39D.07	60.6003	-764.489	-703.889	0.876783
TCGA.DX.A23Y.01A.11R.A27Q.07	1762.81	2712.62	4475.43	0.30398
TCGA.DX.A48R.01A.11R.A30C.07	-579.101	-506.915	-1086.02	0.902364
TCGA.JV.A5VF.01A.11R.A29R.07	557.476	203.2	760.676	0.754013
TCGA.DX.A3U8.01A.11R.A29R.07	1288.75	2394.61	3683.35	0.412445
TCGA.DX.A1L2.01A.22R.A24X.07	1687.18	1328.44	3015.62	0.499612
TCGA.VT.A80J.01A.11R.A36F.07	1441.72	2651.4	4093.12	0.356936
TCGA.DX.A6BA.01A.11R.A30C.07	526.44	489.589	1016.03	0.728869
TCGA.DX.A6BE.01A.41R.A32Q.07	2213.81	2594.93	4808.74	0.257025
TCGA.DX.A3LU.01A.11R.A21T.07	1538.03	2689.74	4227.77	0.338405
TCGA.DX.A8BL.01A.11R.A41I.07	1065.45	2166.1	3231.55	0.471909
TCGA.DX.A1L4.01A.12R.A26T.07	2447.66	2202.84	4650.5	0.2794
TCGA.DX.A1L1.01A.11R.A24X.07	1540.01	2449.53	3989.54	0.371097
TCGA.DX.A3UB.01A.11R.A30C.07	969.516	117.076	1086.59	0.721738
TCGA.K1.A3PN.01A.11R.A22K.07	55.3888	106.461	161.849	0.808766
TCGA.JV.A75J.01A.11R.A32Q.07	-611.873	-1496.22	-2108.1	0.956644
TCGA.QQ.A8VG.01A.11R.A37L.07	1267.28	2263.7	3530.99	0.432714
TCGA.LI.A9QH.01A.11R.A37L.07	1141.44	204.747	1346.18	0.694845
TCGA.DX.AB37.01A.11R.A41I.07	1499.22	2647.05	4146.28	0.349637
TCGA.DX.A3LY.01B.11R.A27Q.07	1468.67	1943.77	3412.43	0.448336
TCGA.X2.A95T.01A.11R.A37L.07	519.59	-73.175	446.415	0.783501
TCGA.DX.A8BR.01A.11R.A41I.07	1615.94	1814.27	3430.21	0.446002
TCGA.DX.A1L0.01A.11R.A24X.07	1523.38	345.577	1868.95	0.637669
TCGA.DX.AB2L.01A.32R.A41I.07	2148.62	1120.29	3268.91	0.467067
TCGA.3B.A9HX.01A.11R.A39D.07	889.314	1313.75	2203.06	0.599139
TCGA.IE.A4EI.01A.11R.A24X.07	165.052	-124.036	41.0166	0.81907
TCGA.3B.A9HO.01A.11R.A38C.07	1699.35	2865.12	4564.46	0.291504
TCGA.DX.A1KW.01A.22R.A24X.07	1419.99	503.112	1923.1	0.631526
TCGA.DX.A6Z2.01A.12R.A36F.07	1298.33	1872.63	3170.96	0.479732
TCGA.DX.A6YR.01A.33R.A355.07	1348.04	1019.35	2367.39	0.579654
TCGA.X6.A7WB.01A.11R.A355.07	-227.905	-415.455	-643.359	0.872476
TCGA.SG.A6Z4.01A.22R.A33J.07	1443.61	695.925	2139.53	0.606579
TCGA.DX.A8BH.01A.11R.A37L.07	558.558	1999.11	2557.67	0.556671
TCGA.DX.A1KU.01A.32R.A24X.07	2199.95	1494.62	3694.57	0.410944
TCGA.X6.A8C7.01A.11R.A36F.07	-804.244	-1244.09	-2048.33	0.954052
TCGA.X6.A8C4.01A.11R.A36F.07	335.542	447.46	783.002	0.751857
TCGA.DX.A8BT.01A.11R.A37L.07	1441.74	1158.59	2600.33	0.551458
TCGA.3B.A9HS.01A.11R.A39D.07	1456.4	2010.32	3466.72	0.441199
TCGA.SG.A6Z7.01A.12R.A32Q.07	363.167	-364.25	-1.08258	0.8226
TCGA.DX.A23V.01A.11R.A29R.07	1822.08	2044.15	3866.22	0.387845
TCGA.DX.A8BM.01A.11R.A41I.07	899.848	858.321	1758.17	0.650111
TCGA.DX.A6Z0.01A.13R.A36F.07	1475.33	1176.26	2651.59	0.545165
TCGA.DX.A3UA.01A.12R.A30C.07	1088.71	482.101	1570.81	0.67076
TCGA.3R.A8YX.01A.11R.A37L.07	386.566	561.692	948.258	0.735643
TCGA.DX.A48P.01A.11R.A30C.07	1078.64	1140.38	2219.02	0.597262
TCGA.3B.A9HP.01A.11R.A38C.07	1242.68	1239.57	2482.25	0.565834
TCGA.PT.A8TR.01A.11R.A37L.07	-7.01608	-1017.76	-1024.77	0.898453
TCGA.K1.A3PN.02A.11R.A22K.07	228.727	229.984	458.711	0.782378
TCGA.QQ.A8VB.01A.11R.A37L.07	849.39	-557.384	292.006	0.797383
TCGA.DX.A3UC.01A.11R.A30C.07	141.381	677.245	818.626	0.748399
TCGA.3B.A9HZ.01A.11R.A39D.07	1011.32	1704.09	2715.41	0.537288
TCGA.DX.A7ES.01A.31R.A39D.07	2004.92	2665.95	4670.87	0.276528
TCGA.HS.A5N9.01A.11R.A26T.07	-754.918	-915.305	-1670.22	0.935961
TCGA.Z4.A9VC.01A.11R.A37L.07	476.053	322.902	798.955	0.750311
TCGA.HS.A5N8.01A.11R.A26T.07	678.091	779.503	1457.59	0.682992
TCGA.DX.A8BU.01A.11R.A37L.07	640.932	264.415	905.346	0.739895
TCGA.K1.A42X.02A.11R.A24X.07	-202.555	-418.38	-620.935	0.870863
TCGA.HB.A43Z.01A.11R.A24X.07	253.975	-127.067	126.909	0.811772
TCGA.DX.AB30.01A.11R.A39D.07	428.807	-942.7	-513.892	0.863033
TCGA.DX.A48K.01A.11R.A30C.07	1572.2	1020.87	2593.07	0.552346
TCGA.FX.A48G.01A.11R.A24X.07	637.536	917.686	1555.22	0.672455
TCGA.DX.A3LW.01A.21R.A21T.07	1567.2	432.699	1999.9	0.622745
TCGA.X6.A8C2.01A.11R.A36F.07	870.675	1130.88	2001.56	0.622556
TCGA.DX.AB3C.01A.11R.A41I.07	-1302.99	-1623.29	-2926.28	0.984649
TCGA.IW.A3M4.01A.11R.A21T.07	705.338	-189.991	515.347	0.777174
TCGA.IE.A4EK.01A.11R.A24X.07	221.537	-515.179	-293.641	0.846253
TCGA.X6.A8C3.01A.11R.A36F.07	1168.81	1766.94	2935.75	0.509733
TCGA.IW.A3M6.01A.11R.A21T.07	1257.04	1100.94	2357.98	0.580779
TCGA.PC.A5DP.01A.11R.A26T.07	277.472	-108.571	168.9	0.808157
TCGA.JV.A5VE.01A.11R.A29R.07	612.441	1219.29	1831.73	0.641869
TCGA.SI.AA8B.01A.11R.A38C.07	874.559	782.578	1657.14	0.661308
TCGA.DX.AB2Z.01A.11R.A38C.07	1044.58	2964.65	4009.23	0.368412
TCGA.3B.A9HI.01A.11R.A38C.07	1723.13	1961.59	3684.72	0.412261
TCGA.RN.A68Q.01A.11R.A30C.07	626.723	2162.31	2789.03	0.528143
TCGA.IS.A3K7.01A.11R.A21T.07	1019.65	1611.28	2630.93	0.547705
TCGA.DX.A7EQ.01A.11R.A466.07	-603.837	-328.106	-931.943	0.892387
TCGA.WK.A8XZ.01A.11R.A37L.07	531.511	325.03	856.541	0.744696
TCGA.MB.A8JL.01A.11R.A36F.07	817.673	288.985	1106.66	0.719696
TCGA.DX.A7EF.01A.11R.A33J.07	601.256	64.5269	665.783	0.763089
TCGA.DX.AB2P.01A.11R.A38C.07	1486.86	1129.87	2616.74	0.549447
TCGA.MJ.A68J.01A.11R.A30C.07	1850.4	1420.19	3270.59	0.466849
TCGA.QQ.A8VF.01A.11R.A37L.07	1.24549	1406.68	1407.92	0.6883
TCGA.UE.A6QT.01A.12R.A32Q.07	1531.17	3069.87	4601.05	0.286363
TCGA.DX.AB2F.01A.11R.A38C.07	1812.68	1188.3	3000.98	0.501473
TCGA.K1.A6RT.01A.32R.A33J.07	1244.16	2981.92	4226.08	0.338638
TCGA.QQ.A5VB.01A.11R.A36F.07	1231.26	2207.5	3438.76	0.444879
TCGA.DX.A6BH.01A.12R.A30C.07	1647.83	953.005	2600.83	0.551397
TCGA.VT.AB3D.01A.12R.A41I.07	1637.96	3328.32	4966.28	0.234609
TCGA.3B.A9HY.01A.11R.A39D.07	877.096	662.387	1539.48	0.674163
TCGA.DX.A8BQ.01A.11R.A37L.07	1297.42	2928.65	4226.07	0.33864
TCGA.3B.A9HR.01A.11R.A38C.07	-206.784	-562.491	-769.275	0.881358
TCGA.DX.A6BF.01A.11R.A30C.07	1441.09	2557.15	3998.24	0.369912
TCGA.X9.A973.01A.11R.A38C.07	1274.9	1128.05	2402.95	0.575392
TCGA.KD.A5QS.01A.11R.A27Q.07	712.784	660.34	1373.12	0.691996
TCGA.HB.A3L4.01A.11R.A21T.07	-69.2434	-336.172	-405.416	0.85488
TCGA.FX.A3TO.01A.11R.A22K.07	916.45	269.413	1185.86	0.711576
TCGA.3B.A9HJ.01A.11R.A38C.07	1568.67	3361.79	4930.45	0.239719
TCGA.QQ.A8VD.01A.42R.A39D.07	1758.19	11.1423	1769.34	0.648864
TCGA.IS.A3K6.01A.11R.A21T.07	-80.3726	543.085	462.712	0.782013
TCGA.Z4.AAPG.01A.11R.A39D.07	528.519	1120.5	1649.02	0.662201
TCGA.IW.A3M5.01A.22R.A21T.07	262.568	10.7414	273.31	0.799036
TCGA.RN.AAAQ.01A.21R.A39D.07	72.6323	1855.94	1928.57	0.630903
TCGA.QQ.A5VA.01A.12R.A32Q.07	2021.35	2882.48	4903.83	0.24351
TCGA.DX.A48J.01A.21R.A30C.07	545.526	116.553	662.079	0.763441
TCGA.MB.A5YA.01A.11R.A29R.07	578.809	907.533	1486.34	0.679904
TCGA.3B.A9HV.01A.11R.A39D.07	-520.461	-575.138	-1095.6	0.902969
TCGA.HS.A5N7.01A.21R.A26T.07	927.776	993.011	1920.79	0.63179
TCGA.DX.A2J1.01A.11R.A21T.07	2012.82	2691.85	4704.67	0.271757
TCGA.DX.A3U7.01A.11R.A29R.07	564.415	135.931	700.346	0.759801
TCGA.DX.A6YZ.01A.12R.A355.07	1290.47	1422.47	2712.95	0.537593
TCGA.DX.A7EL.01A.12R.A36F.07	896.449	2043.23	2939.68	0.509237
TCGA.DX.A3LS.01A.11R.A21T.07	1575.87	1895.98	3471.84	0.440525
TCGA.DX.A23Z.01A.11R.A27Q.07	1787.42	1209.98	2997.41	0.501926
TCGA.IE.A3OV.01A.11R.A22K.07	1214.85	1549.61	2764.46	0.531201
TCGA.DX.AATS.01A.12R.A41I.07	1071.54	725.025	1796.57	0.645818
TCGA.SI.A71O.01A.12R.A33J.07	985.367	483.602	1468.97	0.681772
TCGA.IS.A3KA.01A.11R.A21T.07	-451.853	1089.32	637.469	0.765769
TCGA.MO.A47R.01A.11R.A24X.07	167.612	212.278	379.889	0.789532
TCGA.DX.A3UE.01A.11R.A30C.07	349.146	-193.578	155.568	0.809308
TCGA.DX.A6YT.01A.21R.A355.07	1182.72	772.197	1954.92	0.627898
TCGA.DX.AB2T.01A.11R.A38C.07	1644.91	2333.25	3978.16	0.372648
TCGA.X6.A8C5.01A.11R.A36F.07	1302.31	1725.92	3028.23	0.498008
TCGA.QQ.A5VC.01A.31R.A32Q.07	460.877	434.065	894.942	0.740922
TCGA.PC.A5DN.01A.12R.A27Q.07	1443.96	641.036	2085	0.612924
TCGA.DX.A2J0.01A.11R.A21T.07	1417.79	814.014	2231.81	0.595755
TCGA.HB.A2OT.01A.11R.A21T.07	1327.27	1948.86	3276.13	0.466129
TCGA.DX.A3UF.01A.11R.A30C.07	888.08	619.312	1507.39	0.677635
TCGA.DX.A8BK.01A.11R.A37L.07	1421.86	2284.62	3706.48	0.409349
TCGA.DX.A8BN.01A.11R.A37L.07	1064.45	1176.78	2241.23	0.594644
TCGA.DX.A48U.01A.11R.A30C.07	300.031	-22.7117	277.32	0.798682
TCGA.QQ.A5V2.01A.11R.A32Q.07	772.549	2026.45	2799	0.526899
TCGA.K1.A42W.01A.11R.A24X.07	655.516	983.454	1638.97	0.663306
TCGA.3B.A9HQ.01A.11R.A38C.07	757.309	1902.28	2659.59	0.544181
TCGA.DX.A8BX.01A.11R.A37L.07	1625.51	1589.29	3214.8	0.474076
TCGA.K1.A3PO.01A.11R.A21T.07	1161.36	1815.15	2976.51	0.504577
TCGA.FX.A8OO.01A.11R.A36F.07	-582.378	-926.106	-1508.48	0.927339
TCGA.DX.A48O.01A.11R.A30C.07	394.828	436.034	830.862	0.747206
TCGA.X6.A7WA.01A.12R.A355.07	800.581	1050.66	1851.24	0.639669
TCGA.DX.A6YU.01A.12R.A33J.07	1658.35	2537.53	4195.88	0.342806
TCGA.X6.A7WC.01A.12R.A355.07	1713.87	1984.61	3698.48	0.410421
TCGA.PC.A5DM.01A.11R.A27Q.07	277.884	552.217	830.101	0.74728
TCGA.MB.A5Y8.01A.11R.A29R.07	1014.62	1413.03	2427.65	0.572424
TCGA.K1.A6RU.01A.11R.A32Q.07	1476.51	1595.77	3072.28	0.492391
TCGA.VT.A80J.02A.11R.A41I.07	99.9629	1182.09	1282.05	0.701585
TCGA.K1.A42X.01A.11R.A24X.07	-240.914	-523.084	-763.998	0.880992
TCGA.X6.A8C6.01A.11R.A36F.07	1486.89	1105.68	2592.58	0.552407
TCGA.DX.A23T.01A.11R.A26T.07	1804.61	2369.21	4173.82	0.345846
TCGA.3B.A9I3.01A.11R.A39D.07	639.873	880.258	1520.13	0.676258
TCGA.KD.A5QU.01A.11R.A27Q.07	568.065	155.05	723.114	0.757624
TCGA.DX.A7EO.01A.11R.A36F.07	-1307.45	-1526.89	-2834.33	0.982204
TCGA.DX.A3UD.01A.11R.A30C.07	39.0939	538.883	577.977	0.771356
TCGA.DX.AB2J.01A.11R.A38C.07	221.405	-480.849	-259.444	0.843568
TCGA.DX.AB2E.01A.11R.A39D.07	175.304	1288.84	1464.14	0.68229
TCGA.IE.A4EJ.01A.11R.A24X.07	1482.47	1662.41	3144.87	0.483088
TCGA.DX.A8BS.01A.11R.A37L.07	1089.01	1133.61	2222.62	0.596838
TCGA.LI.A67I.01A.31R.A30C.07	1251.1	714.665	1965.77	0.626658
TCGA.DX.AB35.01A.21R.A41I.07	1448.76	783.781	2232.54	0.595669
TCGA.SI.A71O.06A.11R.A38C.07	565.742	1838.82	2404.56	0.575199
TCGA.MB.A5Y9.01A.11R.A29R.07	1564.52	3010.91	4575.43	0.289963
TCGA.DX.A3M1.01A.11R.A22K.07	1723.87	945.229	2669.1	0.543009
TCGA.WP.A9GB.01A.11R.A37L.07	-577.398	-1049.88	-1627.28	0.933723
TCGA.DX.A7EM.01A.11R.A36F.07	687.011	957.999	1645.01	0.662642
TCGA.DX.A7ET.01A.11R.A36F.07	1168.27	2690.5	3858.77	0.388853
TCGA.WK.A8XS.01A.11R.A37L.07	321.814	-261.331	60.4839	0.817427
TCGA.PC.A5DL.01A.11R.A26T.07	532.323	851.859	1384.18	0.690823
TCGA.SG.A849.01A.11R.A355.07	1394.94	2786.37	4181.32	0.344814
TCGA.PC.A5DK.01A.11R.A27Q.07	914.334	1363.83	2278.17	0.590276
TCGA.DX.A1KZ.01A.11R.A24X.07	1775.04	1755.3	3530.34	0.432799
TCGA.DX.AB36.01A.11R.A41I.07	862.752	229.032	1091.78	0.72121
TCGA.SI.AA8C.01A.11R.A38C.07	1131.39	270.967	1402.36	0.688892
TCGA.WK.A8XQ.01A.11R.A37L.07	47.2213	117.193	164.414	0.808545
TCGA.IS.A3K8.01A.11R.A21T.07	654.847	-66.2454	588.602	0.770362
TCGA.SI.A71P.01A.12R.A33J.07	940.66	2067.29	3007.95	0.500587
TCGA.QQ.A8VH.01A.11R.A37L.07	-149.463	-352.282	-501.744	0.86213
TCGA.DX.AB2V.01A.11R.A41I.07	1073.06	1193.67	2266.73	0.59163
TCGA.3B.A9HT.01A.11R.A39D.07	946.85	2885.76	3832.61	0.392388
TCGA.DX.A1L3.01A.11R.A24X.07	1652.28	1749.56	3401.84	0.449726
TCGA.FX.A3NJ.01A.11R.A21T.07	804.22	339.627	1143.85	0.715895
TCGA.DX.A6B9.01A.12R.A32Q.07	441.562	308.424	749.986	0.755043
TCGA.PC.A5DO.01A.11R.A26T.07	781.9	901.25	1683.15	0.658439
TCGA.QC.A7B5.01A.11R.A33J.07	1139.87	1488.37	2628.24	0.548035
TCGA.DX.A1KY.01A.11R.A24X.07	246.807	-863.127	-616.32	0.87053
TCGA.DX.A8BG.01A.12R.A41I.07	1380.38	3122.36	4502.75	0.300158
TCGA.FX.A76Y.01A.11R.A355.07	469.28	202.112	671.392	0.762557
TCGA.DX.A6B7.01A.11R.A30C.07	290.23	6.88822	297.118	0.79693
TCGA.IF.A3RQ.01A.11R.A22K.07	1108.73	1108.55	2217.29	0.597466
TCGA.KD.A5QT.01A.11R.A27Q.07	-176.273	-204.272	-380.544	0.85298
TCGA.FX.A3NK.01A.11R.A21T.07	1626.1	902.228	2528.32	0.560244
TCGA.QC.A6FX.01A.11R.A32Q.07	1077.72	1685.71	2763.43	0.53133
TCGA.DX.A6YS.01A.12R.A355.07	1224.37	213.126	1437.49	0.685144
TCGA.DX.AB2S.01A.11R.A39D.07	1852.82	3477.42	5330.24	0.182366
TCGA.DX.AB3B.01A.11R.A41I.07	85.4745	-698.146	-612.671	0.870266
TCGA.WK.A8XY.01A.11R.A37L.07	-75.7233	-476.63	-552.354	0.865871
TCGA.IF.A4AK.01A.21R.A24X.07	422.842	333.559	756.402	0.754425
TCGA.UE.A6QU.01A.12R.A32Q.07	1077.6	2649.62	3727.22	0.40657
TCGA.DX.A3M2.01A.21R.A22K.07	1731.07	2655.95	4387.02	0.316318
TCGA.DX.A8BZ.01A.11R.A37L.07	1389.21	1774.38	3163.59	0.480681
TCGA.DX.AB2G.01A.11R.A39D.07	1614.83	1875.76	3490.59	0.438052
TCGA.WK.A8XX.01A.11R.A37L.07	710.812	1168.43	1879.24	0.636505
TCGA.DX.A48L.01A.11R.A30C.07	489.757	-319.732	170.025	0.80806
TCGA.DX.A6B8.01A.11R.A30C.07	1040.09	190.092	1230.18	0.70699
TCGA.QC.AA9N.01A.11R.A39D.07	547.282	797.998	1345.28	0.694941
TCGA.IF.A4AJ.01A.11R.A24X.07	797.098	1297.09	2094.18	0.611858
TCGA.IE.A4EH.01A.11R.A24X.07	245.424	-87.517	157.907	0.809107
TCGA.FX.A3RE.01A.11R.A22K.07	1166.78	219.466	1386.25	0.690604
TCGA.FX.A2QS.01A.11R.A21T.07	1061.69	495.543	1557.24	0.672236
TCGA.DX.A3U6.01A.11R.A29R.07	1961.43	3182.44	5143.87	0.209192
TCGA.DX.A8BO.01A.11R.A41I.07	1287.32	2226.95	3514.27	0.434925
TCGA.DX.A7EN.01A.11R.A39D.07	-258.137	-461.446	-719.583	0.877889
TCGA.DX.A8BP.01A.11R.A37L.07	1095.21	2419.21	3514.42	0.434905
TCGA.MB.A8JK.01A.11R.A36F.07	1321.58	989.281	2310.86	0.586395
TCGA.DX.A2IZ.01A.11R.A21T.07	-788.289	-1086.46	-1874.75	0.946108
TCGA.WK.A8Y0.01A.11R.A41I.07	1116.41	2380.04	3496.45	0.437279
TCGA.X6.A7WD.01A.21R.A355.07	753.758	136.349	890.107	0.741398
TCGA.DX.A3U5.01A.11R.A22K.07	1429.94	1634.8	3064.74	0.493353
TCGA.DX.A6YV.01A.12R.A355.07	1020.37	165.367	1185.74	0.711589
TCGA.DX.A6YQ.01A.12R.A33J.07	685.208	1759.52	2444.73	0.570366
TCGA.DX.A23R.01A.11R.A26T.07	1084.08	-160.837	923.244	0.738125
TCGA.3B.A9HL.01A.11R.A38C.07	1822.63	1087.79	2910.41	0.51293
TCGA.DX.AB32.01A.11R.A41I.07	1610.42	2882.9	4493.33	0.301477
TCGA.DX.A6BB.01A.12R.A32Q.07	391.514	-135.625	255.889	0.800571
TCGA.DX.AB3A.01A.11R.A41I.07	1115.23	365.433	1480.66	0.680515
TCGA.N1.A6IA.01A.12R.A32Q.07	1122.85	186.261	1309.11	0.698749
TCGA.DX.A3U9.01A.11R.A30C.07	620.282	-261.731	358.551	0.79145
TCGA.MJ.A850.01A.11R.A355.07	-561.86	-450.295	-1012.15	0.897638
TCGA.DX.A3LT.01A.12R.A21T.07	1638.85	1848.71	3487.56	0.438452
TCGA.KF.A41W.01A.11R.A24X.07	836.218	920.859	1757.08	0.650233
TCGA.DX.A7EU.01A.22R.A36F.07	1403.55	1269.97	2673.51	0.542465
TCGA.DX.A23U.01A.11R.A26T.07	1308.85	662.331	1971.18	0.626039
TCGA.3B.A9I0.01A.11R.A39D.07	817.205	1825.51	2642.72	0.546257
