# Supplementary material for: A New Signature of Sarcoma Based on the Tumor Microenvironment Benefits Prognostic Prediction
Source: Int J Mol Sci. 2023 Feb 3;24(3):2961. doi: 10.3390/ijms24032961 (PMC9918054; doi:10.3390/ijms24032961)
Supplement: Supplementary file 1 [file ijms-24-02961-s001.zip › Table S4 diffGeneExp DEGs.xlsx]

## Sheet: diffGeneExp
Table S4: 5259 DEGs obtained from differential expression analyses between the two immune subtypes.
ID	TCGA-SI-A71Q-01A-12R-A33J-07_L	TCGA-MJ-A68H-01A-11R-A30C-07_L	TCGA-X9-A971-01A-11R-A38C-07_L	TCGA-DX-A7EI-01A-11R-A33J-07_L	TCGA-DX-A7ER-01A-11R-A36F-07_L	TCGA-HB-A3YV-01A-11R-A24X-07_L	TCGA-WK-A8XT-01A-11R-A37L-07_L	TCGA-DX-AB2H-01A-11R-A39D-07_L	TCGA-DX-A48R-01A-11R-A30C-07_L	TCGA-JV-A5VF-01A-11R-A29R-07_L	TCGA-JV-A75J-01A-11R-A32Q-07_L	TCGA-IE-A4EI-01A-11R-A24X-07_L	TCGA-X6-A7WB-01A-11R-A355-07_L	TCGA-X6-A8C7-01A-11R-A36F-07_L	TCGA-PT-A8TR-01A-11R-A37L-07_L	TCGA-QQ-A8VB-01A-11R-A37L-07_L	TCGA-HS-A5N9-01A-11R-A26T-07_L	TCGA-Z4-A9VC-01A-11R-A37L-07_L	TCGA-K1-A42X-02A-11R-A24X-07_L	TCGA-HB-A43Z-01A-11R-A24X-07_L	TCGA-DX-AB30-01A-11R-A39D-07_L	TCGA-DX-AB3C-01A-11R-A41I-07_L	TCGA-IE-A4EK-01A-11R-A24X-07_L	TCGA-PC-A5DP-01A-11R-A26T-07_L	TCGA-DX-A7EQ-01A-11R-A466-07_L	TCGA-3B-A9HR-01A-11R-A38C-07_L	TCGA-HB-A3L4-01A-11R-A21T-07_L	TCGA-3B-A9HV-01A-11R-A39D-07_L	TCGA-DX-A48U-01A-11R-A30C-07_L	TCGA-FX-A8OO-01A-11R-A36F-07_L	TCGA-K1-A42X-01A-11R-A24X-07_L	TCGA-DX-A7EO-01A-11R-A36F-07_L	TCGA-DX-AB2J-01A-11R-A38C-07_L	TCGA-WP-A9GB-01A-11R-A37L-07_L	TCGA-WK-A8XS-01A-11R-A37L-07_L	TCGA-QQ-A8VH-01A-11R-A37L-07_L	TCGA-DX-A1KY-01A-11R-A24X-07_L	TCGA-DX-A6B7-01A-11R-A30C-07_L	TCGA-DX-AB3B-01A-11R-A41I-07_L	TCGA-WK-A8XY-01A-11R-A37L-07_L	TCGA-FX-A3RE-01A-11R-A22K-07_L	TCGA-DX-A7EN-01A-11R-A39D-07_L	TCGA-DX-A2IZ-01A-11R-A21T-07_L	TCGA-X6-A7WD-01A-21R-A355-07_L	TCGA-DX-A6BB-01A-12R-A32Q-07_L	TCGA-MJ-A850-01A-11R-A355-07_L	TCGA-DX-AB2W-01A-11R-A39D-07_H	TCGA-K1-A6RV-01A-11R-A32Q-07_H	TCGA-DX-A1KX-01A-22R-A24X-07_H
KCNE2	2.05928	3.19926	2.56776	1.32975	6.27158	3.52321	1.98153	0.982459	4.4609	1.77705	3.1119	1.63409	1.53416	2.06052	1.37929	0.953471	0.457432	1.39105	1.53363	2.72073	1.16524	3.0071	1.30935	1.72575	4.27899	0.299064	1.5888	1.59063	1.29667	2.22623	1.8275	2.77928	4.10471	3.67635	1.04436	7.00796	9.2667	2.71789	5.07055	1.17896	3.64773	1.61182	1.62608	1.69051	0.388252	1.59984	0.484518	1.7279	0.836484
LINC01006	6.73956	0.379475	0.357423	24.0184	17.3823	6.04637	24.4723	7.34096	1.64193	8.85111	14.7705	4.15926	6.06754	21.1607	8.60189	46.1705	0.727691	10.1826	4.57983	1.27784	18.5523	9.37988	4.44358	0.705401	6.7327	0.206161	5.77713	7.93183	6.35116	20.8556	5.83382	11.5165	3.44177	0.626615	1.76907	10.5677	49.0291	0.160136	7.02069	5.87332	1.07663	0.198414	5.80231	4.75961	7.66165	4.69941	0.770779	0.489723	1.99604
EIF4BP6	2.62694	1.11332	3.58007	2.13432	11.5722	4.7879	17.8976	4.21078	1.87078	1.20416	8.80555	3.28829	6.46844	11.5309	16.3775	5.48194	8.36335	5.11161	11.8804	11.3968	8.97732	11.6448	4.36625	6.07728	8.83247	7.2905	3.4799	3.97466	7.53364	14.7906	11.8941	9.67891	18.3489	3.62349	2.20165	6.5978	5.04243	7.5701	1.43451	1.64108	4.11534	3.67374	6.11584	2.86956	1.84956	10.5779	2.73928	2.22669	5.69104
IFI16	62.933	89.0196	123.555	56.7799	4.22746	33.2557	67.9924	78.8865	34.049	103.293	28.3701	68.7425	76.8411	8.38588	5.21459	88.4326	75.6649	51.87	117.796	100.62	99.8657	8.39296	43.0287	86.5795	1.85217	88.1797	122.278	27.9224	88.3914	10.4599	134.601	1.87599	26.2396	17.0994	59.5046	88.015	18.0684	78.1541	42.3268	31.425	54.7364	19.3365	120.56	85.309	68.6327	24.1802	75.9097	99.527	60.1983
NR2C2	28.5906	25.877	18.3095	13.7242	2.82043	21.1299	19.0328	18.6214	21.9212	3.59443	10.4595	18.8799	22.046	22.5275	20.6182	22.958	17.5125	18.3795	37.3754	31.7647	18.3892	6.09422	19.1927	19.6269	0.336786	34.9867	11.8389	15.7359	25.2174	16.9453	49.9925	4.27844	5.55633	38.6457	23.332	18.6455	51.5378	13.167	27.2067	16.9424	8.29764	15.1495	42.9746	25.3725	4.71928	4.76133	3.01548	5.33985	7.79041
RAB20	18.8022	42.7851	11.378	12.5057	13.38	13.2167	7.7005	23.8075	11.6638	18.5872	30.3327	19.1768	11.6841	6.94286	16.442	7.92173	18.3057	86.8468	9.33284	25.2956	18.3942	8.26671	10.4554	48.7393	24.8664	6.00473	28.7053	16.6464	20.5068	11.3888	13.3108	8.90656	81.066	19.7265	17.1528	29.1121	8.1917	10.4542	5.461	13.2751	26.399	13.8299	14.6827	31.1559	16.359	26.9045	87.6669	133.163	28.4747
CD93	21.2341	72.0093	304.621	14.7403	26.4508	95.4678	38.828	30.0164	4.61292	13.802	6.33839	39.5945	73.6536	24.4712	24.5044	39.7102	18.0035	353.918	19.8932	38.9498	29.3478	3.25646	29.842	47.5093	11.9907	45.6762	43.3377	27.8165	10.8531	101.482	16.8248	4.34209	19.3177	18.7819	34.3166	69.8601	42.5975	23.9224	58.7765	28.7869	42.2171	29.7544	17.1546	105.316	17.3367	24.5251	54.6451	31.6374	189.85
RELN	16.6759	1.8618	0.0213472	0.41456	9.961	0.00532553	8.65128	0.0222756	0.0305414	0.0685919	1.20731	0.244532	100.345	10.5351	0.43873	30.3882	0	0.0553087	0.0268419	2.84352	0.968729	17.1909	0.602321	0.448346	0.163289	0.149177	0.0880573	0.233959	0.936155	0.0154232	0.0243088	1.39955	0.110905	6.55479	0.395529	1.32544	28.0781	0.697944	58.3068	0.381738	0.429136	0.0478571	0.0844905	0.435009	0.248998	1.08153	0	0.0297206	0.00579513
LTK	18.333	13.0065	0.367303	28.1816	20.6874	0.501564	10.2022	1.93656	29.8547	2.38908	13.9652	0.221445	0.173253	1.22035	1.11969	34.5866	12.7836	0.764964	0.267385	9.24679	22.423	3.00971	0.0525739	8.64004	1.6266	0.108075	0.432894	0.202659	0.184968	1.62018	0.462289	2.41525	0.494447	1.36413	0.908569	3.00735	0.0747491	2.51001	2.44801	0.523217	3.3784	1.47352	0.265247	19.3697	0.0668117	15.8609	0.437732	0.663894	0.230912
LINC00996	0.155768	0.489091	0.124307	0.402339	0.0353038	0.24809	0.154722	0.21619	0.203253	0.0614491	0	0.0791076	0.278513	0.0332505	0.261284	0.209811	0	0.731976	0.429835	0.112897	0.0282051	0	0	0.104431	0.101877	0.115824	0.622648	0.0592336	0.759885	1.01786	0.707767	0	0.298069	0	0.0842639	0.254446	0.120163	0.175434	0	0	0.133275	0.0557356	0	0.389709	0.107403	0.0407629	0.899144	0.201911	0.101237
TAF7L	5.00904	3.39072	0.248592	10.9426	0.508328	2.9768	0.643584	2.45569	3.63789	7.10286	5.3402	0.474602	26.0664	1.46289	0.37157	4.16226	0.60228	0.65579	0.0625157	0.150515	3.92579	0.993251	0.236621	2.6175	0.108659	0.0231626	0.117194	5.63852	0	0.359212	0.113232	0.461263	2.68237	0.101691	5.63954	2.40853	5.7673	0.070167	0.311679	0.0240292	0.0799577	2.87569	0.236138	0.0623477	0.0429574	0.456503	0	0.66913	0.134971
OGDHL	8.82651	0.123668	0.0235737	13.2253	0.736452	4.69301	1.65486	5.82175	1.31053	6.94532	5.66904	0.540071	0.176058	0.40356	2.23525	9.42193	0.235173	1.46585	31.746	2.59771	6.8679	0.178634	0.19233	0.105623	11.373	0.307508	2.02818	8.37987	0	0.77211	34.5619	2.8869	10.2594	12.5121	0.0106532	1.72103	0.531714	0	0.236449	0.934251	16.9843	0.200824	51.727	0.0443427	18.4127	13.6671	0	0.339144	0.345576
ACE	8.24712	4.51679	3.03262	2.90985	2.84038	5.64196	3.45338	5.39764	0.679168	3.5963	2.03927	7.28854	5.06788	3.98688	3.89542	7.05711	8.83934	10.1825	3.99576	9.8938	11.6537	1.45572	0.910286	1.55393	12.6562	1.29259	6.70157	0.814776	0.685968	14.9101	5.15249	2.20492	11.7779	2.58997	2.31815	2.44338	1.93356	0.994092	4.11572	2.89239	5.82832	1.17892	10.0109	7.03953	4.13941	5.18389	29.7583	3.4511	25.425
CLEC4G	0.0385601	0.605369	0.15386	0.298795	0.262182	0	0	0.107035	0.0628936	0.0760582	0.292495	0	0.49794	0.288089	0.359336	0.207753	0	2.06568	0.0967319	7.08	0.52366	0.158987	0	0.775552	1.38707	0.1792	0.317338	0.256606	0.817862	0.33349	0.175207	0	0.922331	0.118011	0.0695313	0.0524898	2.62758	0.0723805	0.14468	1.22697	1.15472	0.206959	0.0811956	0.434124	0.132938	2.44702	84.0004	1.67799	15.8721
NAP1L5	67.9259	52.3817	8.69145	15.2291	25.1959	11.1677	37.9752	18.0378	0.332705	13.5073	15.0308	57.4942	27.6434	25.8454	12.7087	85.2516	10.1911	15.6927	31.6893	28.7233	0.659558	44.3347	33.2815	21.6203	31.6373	1.19172	2.39815	30.7778	15.1735	30.3266	30.2877	12.5852	15.3111	16.4987	72.5127	42.2057	21.0558	45.4272	48.2901	31.3292	48.8363	25.5454	31.3244	43.0502	12.382	18.8164	6.65514	7.23073	2.8724
SNORD63B	3.86483	8.84847	16.385	10.8145	1.09492	9.6179	12.4763	12.0689	23.639	0.9529	21.9873	14.7208	11.5172	26.8122	11.7051	46.8513	4.12081	19.0694	19.3906	10.5042	2.62429	9.29546	5.24237	10.7962	0	26.9414	2.27188	0	3.07399	9.28479	23.0484	3.57676	10.0147	15.7708	0.871127	7.89146	2.48452	14.5092	4.8337	12.1114	5.16679	10.3716	60.0187	19.3385	0.83276	5.68905	0	1.78918	1.0466
APLP1	118.693	69.9939	105.335	761.124	174.84	39.5186	63.3582	5.57158	47.222	67.6335	34.2574	127.82	183.322	101.843	3.25826	100.544	34.4791	1.59955	3.41099	69.9005	20.534	246.142	16.1852	25.0946	15.5274	11.4	2.41418	29.3	4.70852	39.6254	4.24488	123.475	4.85271	39.2167	145.759	167.388	122.469	12.4316	66.0799	204.815	29.0053	7.38058	40.9995	80.8338	17.4752	88.0243	20.9857	3.16875	49.1954
BCL7A	21.0166	10.3378	15.7236	109.501	13.7295	11.6499	35.0791	6.33423	18.2739	2.89571	24.4308	13.8257	7.25563	25.642	15.4761	13.6129	29.9954	19.7424	16.5016	30.0913	18.9809	14.2016	8.46845	13.5261	6.12035	10.5139	14.268	23.3491	5.28799	23.4828	18.0806	20.0349	47.5761	21.1669	4.66282	21.0359	14.8219	6.604	19.7913	17.0563	7.98826	15.1414	10.3586	10.1166	3.24098	15.1246	4.43426	9.9679	6.01497
TRBV6-6	0	0.228053	0	0.150082	0.592612	0.520556	0	0.241932	0	0	0	0	0	0.930242	0	0.234793	0	0	0.218644	0	0	0	0	0.194776	0	0	0	0	0.184862	0.167509	0	0	0	0	0.471486	0	0	0	0	0	0	0	0	0	0	0.114042	0.437481	0	0.37764
NELL2	48.915	1.98347	0.0945221	3.58964	2.18337	22.8994	18.918	8.69432	0.927309	3.18771	13.3271	17.8453	57.2797	117.966	4.74865	55.576	0.628641	0.138529	7.71217	0.089025	122.962	0.491976	0.0856863	3.56455	0.0803354	2.83785	0.148535	9.6287	0	1.26466	35.8547	1.92275	1.84677	54.8412	0.816343	16.4098	223.866	0.128457	38.0022	6.7002	0.416625	0	6.19639	0.0658514	0.06352	1.11585	0.145328	0.165716	0.239493
ZNF235	3.29759	5.73252	2.3995	1.32235	1.93243	2.49561	4.09431	3.38551	3.98786	0.32299	1.07079	3.06837	2.09774	4.83334	2.98878	3.23998	1.47704	2.60033	1.71396	5.30658	3.22066	3.25939	3.44662	1.82971	0.455472	2.30922	1.02233	4.59502	2.02401	3.17968	1.93706	1.99273	1.57572	4.30873	4.032	5.24209	1.75688	1.81244	5.4943	3.77854	2.50014	1.14153	3.81666	2.09078	0.914937	1.27816	0.396794	0.857397	1.21104
KRBA2	1.64608	1.58348	0.748569	0.437677	0.219454	1.56627	2.78916	0.470355	6.75159	0.119368	1.28535	0.860557	0.961827	2.71282	1.30837	1.63028	0.481793	1.43328	1.33597	2.71942	3.02441	0.53231	0.623869	0.622113	0.0791606	11.9472	0.569189	1.67994	0.539104	2.0703	1.64985	0.149352	0.38601	1.60516	2.42257	0.856744	3.73478	1.11325	1.51377	1.1904	0.957909	1.53743	1.88598	15.3223	0.479865	0.0791842	0	0.0896511	0.524424
LRP5	186.346	79.7568	27.0572	15.4743	83.8191	81.3059	87.9752	90.2755	48.2227	12.4987	132.504	50.3888	21.0358	104.989	147.088	142.03	17.7361	85.8084	69.8049	34.7263	123.48	76.0195	67.6452	21.5661	6.56635	32.3087	35.617	22.1559	19.5607	97.6484	79.6574	73.0594	128.48	32.6965	68.3095	108.333	102.631	70.2951	67.4357	37.1465	43.8423	70.7775	24.0866	32.7772	37.6296	45.2962	4.10313	18.2358	22.3685
CSAD	28.6098	8.52598	10.9116	28.068	59.7443	16.2562	61.6865	23.5208	4.41011	6.9286	28.3105	6.80711	16.2679	58.9498	62.8409	59.2253	15.9232	116.733	17.5658	10.9615	16.1662	46.922	6.8127	11.0175	8.11142	10.1097	12.6609	13.05	14.0512	110.148	27.7211	31.0068	43.1527	40.0624	4.30603	25.1454	23.1558	12.2618	35.493	9.0618	9.78748	13.6575	7.93189	13.4329	4.19605	24.7951	2.74527	1.98277	1.96923
DDX19A-DT	3.04983	24.9963	2.23699	2.50999	1.72806	2.23227	2.18291	2.48991	2.52379	0.707724	2.72168	0.968045	0.490066	1.62755	0.794114	6.0411	0.828898	2.57126	0.618814	2.11292	3.24845	1.91087	0.304183	2.65609	0.63556	2.54288	1.00186	1.70552	3.85268	0.905082	0.356629	1.05152	0.178798	0.915083	0.485244	7.93681	1.21096	1.72585	1.00969	1.51362	0.575611	3.37008	1.6055	4.20785	2.16473	0.469477	0.844212	0.498313	0.777316
GATA6-AS1	7.16042	0.48538	1.18429	0.638857	3.6157	0.849414	10.3921	1.49326	1.36155	0.219538	6.85972	3.72125	0.33168	14.6512	2.42015	2.24876	0.210976	1.63881	5.21195	3.13712	3.66124	14.0222	3.22077	6.63287	0.323532	2.24143	3.18412	0	4.40667	0.606083	6.78515	3.20463	7.6614	9.76484	0.401397	4.49477	0.572407	2.26333	12.6676	0.643925	1.66653	1.49344	0	2.83102	2.33429	1.77187	0.977674	0.240455	1.68788
SPN	1.2552	0.946938	0.987066	0.978157	0.155739	1.45923	0.17291	0.152592	0.283933	1.1566	0.0955602	0.791012	0.400444	0.440044	0.21345	2.36944	0.29958	1.17107	1.95364	0.929662	0.572352	0.0755524	0.472254	0.604013	0.0998712	0.315083	0.236975	0.270014	0.544119	0.299347	1.55072	0.113056	0.986176	8.61765	0.875612	0.835612	0.223815	1.14367	0.8365	0.353374	0.391954	0.344221	0.23151	1.02004	0.30797	0.179822	1.27618	0.288421	1.72685
TMSB10	3761.76	3915.45	5414.56	5912.65	8484.82	9154.07	3958.49	13697	1557.32	15732.6	6965.31	729.56	5455.01	1638.9	2783.5	3200.62	4142.69	7841.41	1853.69	4744.83	6046.3	13882.7	1447.7	2479.59	20820.8	2400.34	5107.28	8416.57	2446.08	3018.79	1720.27	7588.43	19016.9	2331.44	2593.33	5861.48	2179.21	1685.36	4622.42	1512.44	4815.1	1470.2	4720.15	5090.51	2406.36	8299.92	31013	31495.2	4665.44
MYOC	0.161419	8.0671	13.8156	0.0277956	0.182922	1.1569	10.0049	0.403258	711.837	0.0636783	0	89.6013	0.160343	0.758047	3.73051	78.7068	269.961	1.9115	659.112	29.911	0.584567	0	204.065	192.45	0.0351909	35.2875	74.7334	212.567	137.085	251.163	817.605	0	0.0772204	420.504	6.98565	0.0439461	832.722	224.157	2.18035	0.155645	424.55	762.716	0.237928	0.201923	109.102	0.401296	0	0	0.03497
NR2F2	103.143	206.766	62.7464	20.9793	446.601	19.2313	641.723	218.709	55.8238	7.27031	116.911	170.879	47.5871	185.289	332.488	63.1874	99.8589	47.6023	25.7825	107.63	89.6269	60.6457	182.333	93.7909	103.619	70.6884	148.949	132.379	138.978	1082.33	28.0002	139.729	219.585	206.137	164.763	152.476	48.1575	125.019	18.335	98.9689	76.2548	105.144	267.548	127.086	55.7571	129.148	10.7354	9.95698	39.2909
NDUFAF4P3	4.25131	2.69668	1.41361	2.55111	0.291979	2.56477	2.0474	1.43039	1.15569	0	0.977213	1.63564	2.17547	1.09999	2.7612	8.15561	1.83147	1.33183	1.45429	1.40056	2.68261	0.354113	1.74746	2.73503	0.561714	3.35271	1.06021	0.48989	4.50852	2.22835	1.90241	1.11277	1.43802	4.46839	0.348451	0.876829	4.3065	2.29729	2.57797	3.72659	1.10225	4.95531	3.39088	0.80577	1.66552	0.674258	0.32332	0.119279	0.139547
MALL	0.21356	1.50874	0.724314	1.17677	0.0484019	0.765302	0.487889	0.326039	0.19158	0.0631857	0.0809973	0.569403	0.593982	0.524249	0.577138	1.06432	0.516131	2.50887	0.187508	0.644928	0.502705	0.029351	0.492455	0.763607	0	1.86585	0.10043	0.32484	0.317073	1.10819	0.24259	0.606103	0.647039	0.718948	1.15527	1.27911	0.741354	0.541174	0.96155	0.617764	0.388284	0.859659	0.134907	2.27076	0.552193	0.726525	0.509175	0.474554	1.92004
MAGEA12	0	0	0	0.0599402	0.0394465	0	0	0	0.113552	0.926907	0.0330055	0	0	0	0.0324383	0	0	0	0	0	0	0	0	0	0	0.0323538	0.0818484	0.0330922	0	0	0	0	0.0555076	0	0	134.191	0	0	0	0	0.148914	0.0311379	0	0	0	0	0.0873612	45.6366	0
ITPR1	40.6698	141.088	67.3213	4.96292	7.47722	2.28681	5.77245	5.59068	112.724	3.383	8.87719	147.763	34.4384	7.26066	9.02278	15.0055	48.3557	15.5178	135.708	78.2909	14.6305	7.07883	103.331	93.5772	1.98963	198.477	26.941	20.738	133.763	11.8848	164.005	1.12615	2.39623	48.2312	125.05	9.41733	5.75225	82.0263	16.4194	107.788	26.0619	60.4258	4.69938	164.691	39.9847	2.67308	2.62611	23.2323	3.7952
ARAP2	3.58635	1.32428	0.233434	1.46657	0.074005	1.38139	0.183789	0.558927	0.0532582	0.15028	2.1724	0.317837	2.22179	3.31079	0.207928	8.18052	0.139261	1.52928	0.764515	0.545628	2.31079	3.97907	0.140255	0.401338	0.154236	0.131513	0.147157	0.134515	0.173141	0.115051	0.673822	3.1159	1.1889	2.07636	3.65049	1.22973	5.91942	0.137906	0.93928	0.173166	0.657698	0.111967	0.704752	0.231461	0.121952	1.39922	0.49852	0.629841	0.913713
TSSK4	7.24153	5.84073	7.71461	3.26873	0.557704	1.95957	3.38695	2.43944	7.16706	0.242682	1.56658	4.95411	3.28236	5.85298	3.50517	7.90732	3.94804	3.99758	3.35102	2.71766	1.71861	0.676385	3.81462	2.12108	0	19.4079	1.77712	2.07198	1.23024	4.45901	3.23445	0.390395	1.56956	5.6661	4.88085	2.00978	5.28799	2.44145	3.25345	7.62652	0.601539	4.49669	9.10463	9.89414	0.939236	0.34497	0.176448	0.39057	0.913872
C5AR2	0.586656	0.208138	0.942287	0.684879	0.146483	0.336527	0.148148	2.80146	0.235162	1.63767	0.0377122	1.38869	0.276557	0.573079	0.63009	1.03127	0.40994	1.40175	0.511348	2.85864	0.927233	0.0409973	0.0809246	0.533301	0.444387	1.77444	0.561122	0.189056	0.179263	0.286652	0.384028	0.171774	4.78845	0.202873	0.116543	0.554947	2.6719	0.345292	0.236284	0.383506	0.510451	0.275732	0.188438	2.6245	0.31709	0.57896	2.60778	2.14507	3.82359
FMNL1	8.12399	3.94771	3.53547	4.64256	8.43737	4.81657	9.31089	1.48684	2.22786	13.4621	0.905738	4.82856	1.83567	8.51834	2.37934	10.9185	13.3009	4.62305	2.98979	10.0399	6.66002	14.9321	1.36837	2.025	14.2175	1.03721	2.24609	6.45867	2.09234	14.0779	3.24512	20.0713	2.50552	11.2931	12.9266	3.17179	4.60272	2.22876	5.13612	1.81632	2.64478	28.4457	2.14303	22.5251	2.05442	12.6565	20.7361	18.5483	48.8639
DIP2C	19.5172	37.6841	51.6668	30.6448	7.78198	32.0749	12.3934	24.3834	77.1491	19.8683	8.4483	30.6056	51.0511	63.0795	29.5222	38.9037	77.3976	24.6491	53.2478	55.5136	27.1453	0.334758	57.3064	63.6596	17.8231	56.3492	39.6747	29.826	26.3142	21.9338	61.9676	11.7314	15.8557	0.360697	46.6693	27.4126	50.1161	18.5242	4.91343	70.0564	15.6216	49.5154	50.1058	33.7519	12.3589	10.9387	8.40038	9.74093	12.6387
PLEKHG4B	4.01827	0.0435064	1.83556	104.353	5.50826	5.35712	8.43951	43.0847	0.0497201	8.07345	16.9061	0.133701	3.69419	6.15211	7.16891	31.8249	0.0787939	6.90707	10.4209	4.35847	10.7684	0.121878	0.413487	0.018579	5.83009	0.077272	0.0521287	0	0.0117556	0.905424	16.1866	13.0217	10.1859	8.06278	0.0449734	0.716739	3.23519	0.00520181	0.0901144	0.160326	1.72495	0.104115	22.7461	0.235729	0.0143309	3.98861	0.00695496	4.57742	0.0420253
ZNF776	0.838648	19.2975	11.097	8.89831	6.20535	6.50664	23.4959	18.4692	14.4231	6.64111	12.6996	11.3368	13.5372	27.9454	12.2056	10.9805	10.1517	12.6921	8.10593	20.4696	15.4423	10.7464	9.87007	8.1306	0.672182	13.7442	11.6867	8.8873	7.31129	19.0216	9.8767	8.53753	7.48311	12.2419	11.7421	26.0387	7.97592	4.5953	18.3247	12.6054	5.94878	7.02755	26.2033	8.14586	4.35817	3.46949	1.28452	4.56757	3.58028
TPM3	97.1908	33.5628	40.4453	143.258	59.2033	64.7732	82.0834	62.3708	27.9043	200.125	90.6101	30.9542	68.6011	107.768	110.255	56.9578	73.8478	90.2592	54.7289	51.2557	111.547	92.5225	13.8668	24.6926	19.5539	19.7455	150.548	21.867	18.2971	107.721	61.6438	91.8841	59.5181	66.1104	30.2968	165.839	457.896	17.6987	73.0946	28.2426	68.3514	19.6092	78.5595	56.6292	18.7964	91.6874	161.103	126.288	104.291
TTC28-AS1	5.383	8.62109	7.05985	6.16338	7.77214	6.56574	8.29662	3.47954	12.0125	1.56615	1.44644	6.35819	4.47145	7.03317	7.11958	9.43167	5.17291	2.57949	7.81839	7.39359	3.61129	14.2723	5.0289	8.25731	7.52379	5.90397	4.59395	10.1993	7.65799	6.18213	10.7522	12.4901	6.59988	13.9806	6.03702	6.43397	10.297	6.46044	9.23465	10.4533	4.19247	6.81181	2.18536	5.01316	5.95433	5.17415	1.16112	2.21704	1.27318
GJA1	158.519	207.474	163.06	126.933	29.5272	281.871	98.9012	214.382	195.695	1154.36	94.4101	63.3644	43.5576	34.4414	44.7439	229.294	143.801	186.111	15.8383	40.5404	233.199	14.5997	15.0738	231.547	15.2451	111.382	472.277	113.056	159.489	98.7422	14.3942	250.895	154.124	494.136	210.304	147.18	31.8112	14.6728	208.313	13.0774	961.435	92.9527	949.769	509.251	162.922	25.5261	440.677	1724.37	510.229
RBM26	39.0224	22.5277	24.1356	19.0885	20.9216	6.50505	40.0812	22.9712	18.3859	12.7844	25.4884	8.68724	29.9479	45.5642	39.1167	17.6674	28.042	24.6359	28.4288	57.8321	30.0783	21.6913	15.5168	14.2605	14.3852	12.9366	13.1034	8.5121	13.4284	34.224	34.6114	22.3032	25.0023	11.6427	24.8807	26.6596	42.0959	13.201	31.0379	10.3538	10.841	11.4642	32.8677	24.24	12.8715	18.0324	5.89454	17.8547	6.60097
TGFBR3L	9.77041	0.291836	21.0948	2.61198	0.85947	0.666147	8.19812	0.123838	20.3749	0.395994	9.94094	5.89091	1.9056	0.380933	37.75	13.2804	0.951374	0.251576	9.84878	2.31733	8.03789	2.33	0.423608	2.74177	5.73848	2.1148	0.52451	2.16306	0.189252	0.428717	10.8451	1.37628	1.31613	14.9737	0.884918	2.42921	0.229441	0.460591	0.334788	25.8968	0.477144	0.0399083	0.657599	24.6116	1.38427	2.18906	4.4787	0.165228	0.773215
LGALS3BP	357.968	629.886	412.148	541.244	13.2374	97.2873	27.7793	238.602	28.4561	428.023	8.19514	294.32	179.675	12.6488	350.45	798.751	146.026	495.111	381.208	886.75	157.987	45.2843	370.166	201.48	93.2876	75.9832	432.078	282.416	304.898	28.9787	351.471	234.189	1088.89	331.087	279.254	63.3988	9.65662	284.074	217.752	184.255	679.453	157.009	768.81	360.543	170.569	317.774	131.238	79.6046	369.52
DDR1	17.7057	19.2839	52.8012	8.01151	9.91455	5.85277	19.1702	17.8642	34.5628	7.47319	16.9709	24.7297	110.232	28.3698	92.1368	19.8139	45.325	11.9506	20.9341	22.955	47.5126	18.0162	19.9534	22.3356	1.19615	36.3246	17.0677	29.5692	41.2573	9.56877	25.9069	29.8717	53.4586	110.977	26.1176	42.178	12.793	7.73813	13.7428	38.3985	15.7009	40.4246	13.3799	37.8602	5.64272	45.7131	5.25678	2.75968	5.67014
RNF38	20.4182	78.3503	45.8579	14.0409	10.2143	39.7722	40.9561	55.8965	78.3333	8.69378	15.254	53.764	68.6831	37.8222	31.5343	16.1183	47.9195	36.9293	53.3632	53.6012	24.6809	17.9003	74.1047	84.6967	2.3542	95.3704	54.4614	70.1958	87.0464	26.6836	57.4646	13.7057	11.7462	98.8534	111.954	35.7439	29.5669	38.3473	40.2276	42.3081	26.6572	97.178	73.5984	60.6907	31.3784	14.3024	4.41088	9.47788	19.6583
KCNJ5	1.67176	1.26014	8.48179	1.25824	1.58082	1.74127	8.35767	0.384144	1.59812	1.38669	0.650849	3.78121	2.15551	5.47102	2.33168	2.56493	0.204613	0.946865	0.694335	5.32271	3.48817	4.44308	1.32153	0.210304	2.69122	0.874674	1.06733	0.421006	1.90206	1.07454	0.83003	5.15036	10.1072	0.711545	2.15607	2.14004	2.06399	0.311726	2.70011	1.67602	6.34664	19.6784	0.256439	2.06356	0.248097	6.77231	7.32153	1.38384	10.9372
GPR27	56.3022	0.397765	10.6702	24.9395	35.1431	11.1154	52.0805	11.7001	1.96106	6.32411	40.0974	4.94804	3.78886	26.3731	43.684	34.7349	34.6179	10.9362	28.4975	18.9976	32.6561	28.4524	0.712337	7.9372	9.37003	0.642249	16.9625	9.14415	0.029312	78.141	31.962	17.36	19.5913	13.9855	13.2823	11.6636	20.3269	0.49288	51.7494	18.9223	10.4941	13.9694	52.4389	1.93622	2.6681	40.2157	0.138735	6.44895	3.29335
MYL6B	131.948	42.111	12.4212	58.1247	232.85	77.076	114.922	88.973	34.0018	68.0334	148.527	37.9162	77.4085	110.993	97.8193	90.6526	89.8384	67.0171	32.2259	66.232	147.569	211.294	41.8593	36.8707	341.478	45.4066	77.0759	133.134	17.0568	94.0701	34.3711	155.52	191.412	114.304	44.0268	153.68	4.4026	55.4724	125.21	17.1293	67.3633	98.966	505.976	62.5912	84.5511	135.08	64.4023	77.7627	29.089
MT1H	0.187094	0	1.39975	1.20813	0	0	0	2.337	0.762901	7.93424	0.620895	0	1.48677	0.199687	0	0.126003	0.132991	0	0	0.452003	0.423467	1.02854	0	0.418109	0.101971	0	0.549901	4.53555	0	1.88778	0	0.230865	0	1.14518	1.09644	0.509361	0.481096	0.175595	0.467993	0.360804	1.80087	0.334722	0.492452	0.351062	1.77379	2.20323	75.8325	3.2913	0.709315
CEACAM4	0.0495854	0.843329	0.0989264	0.298844	0	0.39487	0	0.275277	0.121315	0.342317	0.0470158	0.0629555	0.0985097	0.158769	0.138624	0.267155	0.140986	0.885434	0.373169	0.778661	0	0.204446	0	0.775679	0.810758	0.0460875	0.174888	0.141418	0.0525854	0.190597	0.281628	0.061186	0.355814	0.151754	0.0447059	2.02494	0.127504	1.48921	0.124032	0.621553	0.106063	0.443555	0.156617	0.372167	0.384633	0.19464	6.47113	0.780471	1.87989
CXCR6	0.233284	0.821694	0.429617	1.08152	0	2.87593	0.0712977	0.0498114	0.468306	0.0176978	0.03403	0.615157	0.60606	0.191528	0.919744	0.845979	0.510227	0.539686	0.720266	1.56072	0.194959	0.0493259	0.365116	0.822102	0.0586826	0.366939	0.253168	0.409434	0.380613	0.12071	0.978442	0.132859	0.085846	0.219678	0.889849	0.757251	0.184575	0.606314	0.583532	0.0865154	0.383842	0.0963135	0.321185	0.920361	0.26293	0.12914	1.32858	0.315682	1.08853
PLA2G2D	0	0.52807	0.0251652	0.412684	0.028588	0.12556	0	0.0350129	0	0.0248799	0	0.0640592	0	0.0269253	0.0705269	0	0	0.403059	0.0316426	0.0304735	0.091359	0	0.0342191	0.338261	0.027499	0	0.177954	0.0719487	0.214029	0	0.0286565	0	0.060342	0.0257356	1.00077	0.240384	0	0.0236769	0.189309	0.04865	0.0539613	0.0225666	0.0796814	0	0.0217431	0.0660174	2.50087	0.0700724	10.2747
IL15	1.78121	2.5217	3.87124	1.7188	0.653331	2.91229	0.564109	0.143312	0.378946	0.339456	0.261087	0.316828	1.26503	1.31332	0.336788	2.48033	0.513791	0.663144	0.226655	0.343013	0.444059	0.520357	0.525238	1.30763	0.619064	0.11197	0.465359	0.728057	2.72853	0.165378	0.606023	0.424721	0.610608	0.386244	0.768055	0.515388	0.165951	2.10785	1.45288	0.829711	0.487756	0.484931	0.23555	1.16252	0.444986	0.405327	1.09059	1.05166	0.96005
COL2A1	761.36	0.134149	0.0920573	25.0549	176.122	0.806352	205.931	49.8094	0.10871	417.824	388.21	0.0781122	0.142597	103.563	56.4438	169.452	0.0291547	0.125279	29.4912	0.284883	602.391	372.157	0.0695433	0.320808	166.786	0.00953052	13.0316	0.204709	0	98.0519	85.9133	106.347	1275.8	3.76577	0.221876	266.277	0.0659173	0.028871	570.48	0.0790967	15.2873	0.0275171	0.345463	0.551554	0	50.3259	0.0514684	0.0664568	0.644209
NFE4	0.315459	0.247625	34.1744	0.434566	0.21449	17.3337	0.0626682	0.17513	0.205812	15.8046	0.23929	0.560727	0.125342	0.269354	0.823121	0.764831	74.0874	0.177887	0.158272	0.152424	0.913931	0.173423	0.0855797	0.0704975	0.137546	0.117282	0.296701	0.119959	0.200727	0.0606283	0.071668	0.233557	0.503037	0.128726	0.284417	0.25765	0.0811176	0	0.157817	0.486681	0.742244	0.22575	0.0664259	0.47354	0.27189	0.206381	0.950053	6.8346	5.87737
PSMB10	11.0595	21.202	15.6199	22.7522	21.6739	14.2426	19.1426	52.6844	14.0201	25.9541	12.7359	11.0757	17.9833	11.8428	18.6736	15.929	14.9443	40.9587	12.6358	21.2957	16.6219	25.935	9.85243	12.2761	16.432	10.4489	37.2046	41.8822	37.0439	17.6426	14.1384	13.1965	15.5694	13.7771	16.0263	17.1912	13.5153	30.7626	18.8078	20.1664	29.2385	52.1098	21.7123	18.9028	19.9134	40.0215	46.077	21.1216	42.1465
LMO1	0.320163	5.18343	216.176	0.344567	3.31068	0.717074	1.62982	0.0555441	125.851	0.552569	0.683037	24.796	68.6942	0.555283	0.149177	2.31793	9.61522	0.112837	0.501975	1.59532	0.507259	1.43007	7.16561	110.14	7.67786	57.135	3.66996	45.1228	34.1656	0.807612	1.40927	1.1852	0.574355	5.87906	247.38	0.0544775	2.41836	5.559	3.95419	282.895	0.0428018	128.018	0.0842705	104.08	25.5248	1.6233	0.301318	0	0.0433504
EFHD2	95.9335	42.337	72.7724	99.0701	259.277	53.2005	90.7239	224.456	51.5401	237.48	53.3104	74.8108	114.724	190.72	31.2274	50.859	74.46	56.3068	33.0822	68.594	120.87	436.604	27.4753	65.3316	215.378	39.1437	113.917	157.862	59.2006	242.743	34.9688	155.869	143.368	193.361	86.4932	63.4757	85.1028	36.1153	134.688	78.382	42.0978	162.188	77.145	43.9242	48.7351	464.562	277.55	131.428	112.629
MAP3K7CL	2.43647	18.7319	61.4366	3.22431	6.62991	5.49442	5.04935	1.64903	22.3477	3.26321	4.07851	80.4674	8.87415	1.20392	0.210232	2.28914	4.27628	3.70336	4.81046	4.16037	7.9248	9.01228	6.773	49.5587	3.11491	16.7188	12.4658	4.24651	10.83	4.22017	7.03873	2.61675	2.75804	16.0948	9.05802	1.14649	8.04415	13.9038	3.81848	7.77304	3.32963	17.0726	5.17794	19.9803	14.2719	4.23098	6.07707	10.5692	8.68328
SNORA22	0.504735	5.28267	6.04189	1.73826	0	0	1.00269	1.40104	14.8185	0	0.957159	7.04914	1.50411	5.38707	0.470354	2.03955	2.15266	0.474364	1.89926	15.2424	0	1.38738	0	6.76775	0	2.81478	0.593401	5.75804	0.535272	0	1.14669	0	0	4.11924	2.7304	1.37414	2.59576	2.84229	0.631266	12.167	0.539814	2.709	1.06282	3.15694	0.435024	0.66042	0	0	1.09346
SLC26A7	2.26419	0.634754	0.161329	0.482713	0.0122182	27.2285	1.23158	0.119712	2.43563	6.68838	0.173793	2.64198	351.18	0.70196	1.14541	4.836	51.6552	5.81639	2.24493	11.2788	2.51845	0.0592728	0.160873	1.34931	0.0117527	15.9538	1.1028	41.3484	18.146	167.597	2.75567	0.0665214	0.111754	83.4171	3.98555	1.2622	14.9019	0.0910728	0.957415	0.696544	43.4149	17.6304	0.28379	1.90171	17.6562	30.1548	0.0270593	0.00998268	0.0350369
SPEF2	10.0086	0.74297	0.280983	2.55427	1.64749	2.64109	7.89719	1.31154	0.0629866	0.784109	1.47325	3.7551	2.39635	4.30104	5.97379	12.7284	0.0193764	1.78052	6.83252	2.5574	3.9528	0.462057	2.89639	1.63462	0.911224	2.89677	4.22496	0.0129572	5.60823	6.91104	9.39773	4.37835	2.06473	4.26859	0.733205	0.680283	5.74775	2.1661	4.26159	1.55076	1.25361	3.1171	3.36264	0.76155	1.85213	1.72689	1.0832	0.668825	1.44192
JRK	8.98059	10.6617	7.70271	5.7148	9.95853	6.86503	22.9259	4.73987	15.6204	5.11455	32.6388	7.28021	9.7045	18.9515	31.2247	22.1888	19.2664	16.5861	11.2114	10.5935	28.4981	10.2731	7.29585	3.33817	4.8454	11.0902	10.5936	8.74945	7.07748	14.8636	15.3191	7.58099	9.69594	14.8453	6.63605	13.5694	21.2497	6.2692	15.91	12.3415	6.92495	7.61852	11.18	17.1864	2.77216	5.49703	0.944779	18.5204	4.88675
PAXBP1	24.7111	20.6857	25.3238	20.3392	8.87384	24.7476	25.0482	18.6906	21.6516	13.7994	21.0031	22.8609	20.2799	28.6165	23.7358	18.316	25.5846	15.7061	48.91	26.1117	19.3243	15.0027	9.66771	10.1854	2.41252	12.1944	23.9253	17.1444	20.7362	20.8354	56.6516	11.0629	26.5216	41.052	13.596	22.5827	25.8149	15.8078	13.9575	18.8719	25.877	24.7809	34.0048	25.3395	4.91435	8.38703	8.01406	6.32118	10.8186
MOAP1	74.1926	89.9496	153.79	54.5823	37.28	39.4345	73.0589	27.2322	176.3	15.933	33.2908	73.9908	45.098	78.5035	39.5257	76.4851	122.114	41.4412	60.2565	72.6182	40.1625	41.6592	77.4216	77.7776	36.5283	199.096	39.8049	59.432	31.3256	59.9723	62.2014	37.6662	34.5192	39.7883	151.185	55.7773	23.1363	58.7238	60.2497	122.462	46.9023	93.625	57.7079	70.6327	64.7498	37.3066	10.5713	27.2256	32.6026
FGFR3	53.727	0.292874	16.3575	6.49296	22.1816	7.20049	124.118	10.9521	3.92517	25.776	6.88524	0.195404	11.4521	115.911	81.6854	29.7007	4.29641	0.210393	1.28111	3.75203	12.8066	129.048	0.379568	0.969289	225.491	1.91165	1.95746	2.81986	0.237407	53.1484	1.01717	162.772	3.26856	8.27853	4.844	27.3497	14.499	0.43334	179.766	6.5566	0.359131	10.1628	2.20962	5.68823	0.410006	43.3328	0.298472	1.12703	3.63734
C5orf63	2.28584	1.43988	0.628698	0.0647921	4.14669	2.2473	5.63417	1.16195	2.12499	3.20991	1.79278	1.67204	1.92487	4.88942	0.937962	0.190055	0.200596	3.9518	3.52786	3.54524	2.68269	3.82678	0.204153	1.72378	1.47655	0.909289	0.796263	0.867443	1.27691	5.20671	5.06489	2.00809	0.480005	1.38186	4.09636	2.97073	3.1929	0.821061	3.28241	0.852606	0.543268	0.042073	2.98106	1.74154	0.518883	1.96932	0.153453	0.809984	0.703072
LPP	35.3442	144.41	112.142	17.3977	4.10612	7.92559	15.5434	23.6815	100.891	10.0361	7.19778	98.1425	87.4663	20.6906	14.163	15.4586	58.1018	12.5263	177.106	170.246	15.2442	6.12295	150.196	312.394	2.60426	124.314	44.1253	98.1657	213.463	12.2351	205.728	4.88621	12.0248	15.9881	276.818	8.53427	51.303	137.573	19.4389	154.009	30.1918	76.2996	19.0661	110.466	81.6402	6.75809	3.87547	16.1513	8.16255
ZNF83	11.0955	14.8687	38.0115	17.5029	11.0842	12.1434	30.4688	33.6985	15.9125	8.29218	7.79652	16.3121	22.5201	50.0667	46.7368	26.0204	13.2108	15.9387	10.4404	31.0698	9.50384	40.3753	10.3878	18.7521	7.86106	18.3782	14.5204	29.7863	10.641	27.5016	15.2259	27.9752	49.4251	94.4286	16.7183	8.5209	22.4003	9.36194	40.4614	26.7019	10.8304	19.6847	45.0863	11.5506	5.79447	12.0762	4.9688	8.30739	7.82083
TMEM176A	54.8619	5.18853	78.1145	14.9806	2.37931	7.35373	1.67999	45.9499	49.7196	7.30493	25.6224	432.121	4.03604	1.24496	29.4757	22.3363	3.95222	18.6364	7.94936	68.3843	13.6759	1.14891	34.8876	194.527	2.43701	102.11	3.40553	46.5187	123.042	9.35951	24.2917	22.3098	55.4446	0.31732	148.775	18.4187	5.77388	175.107	3.45264	59.3105	26.884	20.3641	9.10831	8.77917	96.1109	22.4611	93.7025	23.8317	285.362
FBL	215.116	116.506	265.79	166.129	1502.51	364.889	907.857	286.9	623.596	859.405	358.121	191.577	286.069	434.411	528.137	139.865	366.233	253.24	130.167	397.227	401.609	655.496	74.5032	198.215	752.961	241.716	529.899	396.809	211.465	735.6	116.017	704.534	436.965	295.562	224.577	979.868	161.124	176.324	417.288	175.83	151.234	146.511	156.711	196.703	200.687	999.477	159.552	495.173	281.431
FBXL22	4.28564	51.8813	18.9858	2.73919	1.27246	0.652016	2.71398	4.31166	115.459	3.21149	1.79222	58.1188	15.9872	1.47809	1.39519	3.12573	44.7504	2.55033	251.473	91.5107	1.81294	0.72018	36.6052	42.8471	1.08119	99.2698	54.3673	67.038	107.431	2.84144	284.481	1.08537	5.22246	43.3381	36.0238	0.993529	0.433106	43.3489	1.42777	164.861	33.5055	45.5012	1.26103	48.1556	36.5018	1.02846	0.540133	1.29956	0.506794
FGF13	35.7731	0.514771	11.8012	0.194793	0.416163	5.00688	2.39709	10.4487	4.90689	0.0485066	2.4841	14.196	4.90841	6.99925	0.60195	5.97999	0.0932295	2.43757	9.57039	4.67375	6.67936	0.599358	6.26228	9.65778	4.34265	14.0831	0.242861	12.556	5.7167	0.214261	6.92783	0.602861	0.227446	2.61244	1.68507	0.200854	9.38424	4.52072	16.5923	9.78213	3.35602	4.24419	14.4682	6.2633	2.54628	0.737934	0.419687	0.027323	1.62315
MMP9	284.812	7.27272	331.794	11.1927	6.06988	18.4165	7.39098	99.2541	0.637525	4819.03	22.4014	8.34452	20.621	82.9406	3.07583	4.87478	83.5569	29.1702	3.77685	20.3899	145.665	0.437714	1.8851	23.5843	46.804	13.8052	472.533	5.58755	13.5408	26.6262	2.46666	15.5054	2.51622	1.59497	9.68458	110.788	0.483928	0.407605	38.6737	0.55835	89.8615	0.388491	56.9425	591.517	0.923309	17.7106	52.536	1157.23	108.356
AKT3	44.5709	63.0459	89.9903	51.496	25.1248	7.47506	71.6542	6.26127	74.4091	10.1797	22.4707	79.4638	26.3275	60.9568	2.28828	66.1976	113.637	17.4761	81.7449	22.9966	29.2175	1.98172	21.011	121.252	8.13892	67.5076	67.7835	34.8465	59.4781	32.5894	88.6017	8.46469	18.4798	55.4745	62.9483	33.2996	22.1732	52.8322	42.2814	32.9621	25.3154	37.3924	48.3467	48.1204	21.6746	1.98942	11.6088	11.6254	7.87133
HLA-J	2.02821	5.03615	5.86317	1.1404	1.26646	0.865258	1.19231	2.18301	1.82284	4.00055	4.78813	3.73125	5.79736	1.63458	1.85148	2.89914	3.23646	16.0274	1.86904	1.29999	2.62322	8.98827	7.29889	5.92006	2.3462	3.65485	2.96846	8.65703	3.42391	2.46609	1.41055	1.83873	6.86446	3.88479	2.08985	1.23958	0.585397	2.75821	3.52026	3.5122	0.664031	4.03586	2.87623	3.46915	2.17618	8.15098	7.53142	1.30301	19.2795
LENG8-AS1	4.7691	5.10489	4.8114	10.1719	8.65935	4.09994	22.0166	3.61036	10.6957	3.15343	5.96076	7.98163	7.96729	20.3025	9.99956	14.8913	2.85067	9.98294	5.77795	13.813	8.68454	13.6304	4.26363	11.5055	2.06761	10.1246	7.07231	5.51274	4.36796	20.0501	9.17258	5.88484	4.70985	12.163	3.76232	8.3362	8.57039	3.86563	15.2505	12.3324	2.14455	6.73848	15.1204	7.32166	5.0446	4.68009	1.1561	3.06082	1.87851
CCR1	6.98386	5.08682	4.59502	2.11093	0.392905	3.3034	0.418185	1.37487	1.9591	13.409	0.915802	14.7783	6.8143	1.63881	1.33856	4.30314	1.44352	9.7058	2.39187	10.7098	5.78477	0.204221	1.91478	1.16224	0.215965	1.63431	3.98889	1.31845	4.51738	1.64209	2.56	0.397272	4.56126	1.11164	4.8676	2.15756	4.04382	2.11515	3.12836	22.9483	12.2633	1.70581	1.92949	12.1751	1.81432	4.66623	22.5309	13.8496	27.8723
FAT3	12.4254	9.95453	0.794356	1.67024	15.8974	6.0481	3.96531	0.131456	12.1502	6.58035	17.0369	9.50464	5.49526	2.12292	1.19321	18.3665	0.03491	0.214301	1.06922	42.6931	15.5815	14.1553	21.3366	16.8433	0.107069	19.6448	5.44815	11.6857	17.0239	0.0606786	0.609683	1.95658	0.771964	3.92583	5.69305	16.4842	11.1855	26.392	10.2271	11.7205	1.42569	8.19336	0.210523	17.3117	7.40457	0.454416	0.281731	2.47497	0.0721981
TRBJ2-3	12.4227	5.41743	0	4.75362	0	1.37399	1.37103	0	0	0	0	0	6.85547	5.89279	0	1.85918	0	1.29724	0	1.66734	0	0	3.74455	0	0	0	1.62277	0	0	1.3264	1.56792	0	1.10052	0	0	1.87892	0	1.29546	0	0	0	1.23471	0	1.72665	0	0	3.46414	0	1.49514
MRPS30-DT	1.49891	6.1231	0.793379	0.79012	1.28261	1.73566	7.71768	1.44349	2.4947	1.32742	1.04417	4.66059	1.73201	4.76674	3.39226	10.8776	2.43533	1.37997	3.64505	4.65587	1.19088	0.924922	2.61407	4.7511	0.833615	5.43053	1.33066	3.72237	3.27652	2.99834	3.6138	1.20789	1.78045	3.30787	7.58445	1.08265	0.550616	1.80873	6.73351	3.00857	0.948764	0.191545	4.02581	5.66335	0.764587	1.12071	0.499018	0.623098	0.497029
SLC38A5	3.20143	1.12424	5.46264	2.65482	44.6997	1.37536	17.406	0.257241	0.494688	12.5629	45.2933	1.06965	2.41017	1.09701	0.690885	0.635475	6.03646	3.84809	2.09231	0.67167	5.01888	3.33469	2.01127	1.12965	0.734678	0.845695	1.72344	0.816941	0.285905	21.2759	4.82329	0.0831667	6.31416	15.5218	0.865919	5.91761	0.324956	0.0632563	6.91216	0.487409	1.02718	0.18087	0.195141	7.54582	1.00205	45.0419	66.6665	185.212	9.81938
TSPY26P	62.2417	26.1239	18.1202	24.4226	21.1714	17.0848	43.6979	27.5283	23.8005	4.5281	16.2422	16.7885	11.4433	32.182	11.4355	43.0425	8.44981	12.8354	27.9778	19.603	48.0223	9.52263	12.4557	18.1331	17.6168	28.3514	42.2802	14.7611	18.1662	35.6654	30.553	32.5096	31.1493	38.3224	11.9068	13.2726	24.0632	19.0073	38.9016	13.5872	28.4269	35.8436	26.1561	21.0523	18.4909	13.3913	1.92747	9.50682	21.1594
FGGY-DT	0.0256094	0.0670085	0.153278	0	0.087063	2.65121	0.0254374	0.213259	0.271507	0.0505135	0.0485647	0.0650294	0.559651	0.136666	0.071595	0.137978	0	0	0.0321219	3.77408	0.278228	0.0351967	0.208424	0.429231	0	0.428451	0.602164	0.219115	0.488859	0	0	0.0316008	0.0816745	0.0783763	0.138536	0.104582	0.0658524	0.168248	0	0.0740802	0	0.481075	0.350516	0.352391	0.971185	0.0335087	0.0964082	0.0948449	5.04873
NBPF3	3.26655	2.6109	4.4173	3.50486	0.720089	7.41251	4.50695	5.55335	1.9757	3.25094	3.30439	3.03802	5.0792	17.4639	7.14287	8.14442	4.33334	7.76364	1.91785	5.6969	9.85199	2.31977	1.27943	2.42962	0.108228	5.08481	1.01554	3.03934	2.09536	8.55831	2.62785	1.38443	6.71299	8.40689	4.37738	2.58144	10.3911	2.77692	8.70484	2.27851	1.0725	2.40689	4.80857	2.57097	0.26528	1.20169	1.08394	1.43408	24.1662
GUSBP5	4.52172	1.62759	1.69445	2.32763	3.4974	8.93066	8.29357	0.332046	1.58039	0.165165	3.4027	2.64266	3.99252	6.28155	3.25505	6.34831	0.272097	2.54079	2.4907	1.32939	2.94579	3.55115	1.39543	1.3099	1.27786	1.04513	3.62842	2.79755	0.888018	4.85095	3.96778	3.83782	0.228902	2.44065	0.625536	14.1015	1.16887	2.06578	2.93236	2.81438	6.62709	1.84049	0	2.78328	0.206202	6.88687	0.420304	2.32587	3.55037
PAX9	32.3995	1.71545	22.0905	9.34991	0.3175	9.00274	36.2562	6.87495	14.925	1.18264	4.20801	8.53733	0.445293	2.3205	3.67617	24.243	4.19023	0.168523	0.0281139	0.974709	27.4967	0.261844	0.0456047	19.4975	0.19546	16.3851	0.105406	5.17794	0.392208	0.0107694	0	0.152119	0.160838	0.148627	15.6413	6.40732	5.37454	0.231402	0.140165	6.98079	0.623269	0	4.18874	2.98609	0.0482959	0.234622	0.801602	0.0622582	0.0242791
IBA57-DT	0.422056	2.20867	1.15779	3.08874	2.15226	3.25598	2.30572	3.07529	1.20469	1.14467	1.70078	1.60757	1.57216	0.900927	39.6257	2.84243	1.95004	0.991651	3.30865	5.22571	1.14634	1.74018	0.286245	2.59378	1.61022	0.882637	3.59744	1.20371	1.11898	1.6223	2.99641	2.08319	0.841273	4.73616	1.61723	3.15987	0	1.38641	0.791791	2.64524	1.57986	4.24734	2.55507	2.37583	1.18223	1.58769	0.926833	1.75848	1.60011
DPY19L1P2	3.25237	1.25716	0.737353	3.37299	0.921409	2.5017	2.12921	1.74402	2.04958	1.02059	1.612	3.00315	0.660822	2.1301	0.55106	4.67944	0.630506	0.764167	3.98673	1.96436	1.00383	2.13339	0.601584	1.73447	0.241721	2.33591	3.4761	1.26488	0.313559	1.70475	3.3586	2.28027	0.294675	3.61953	0.866367	0.704338	3.51634	1.31812	1.75651	1.28292	1.02771	1.85139	2.9573	2.86643	2.03867	1.69255	0.8348	0.821263	0.240204
ZBTB10	44.7674	19.8432	7.8391	21.0731	9.88066	17.8594	23.5552	30.9376	17.5688	6.38563	9.58555	26.6373	22.4186	23.8126	22.3829	31.8796	21.2051	12.4504	16.0101	18.7535	43.2817	12.6839	18.8673	37.1061	8.5589	21.9677	15.3567	9.98836	26.0619	21.8278	18.5377	10.9714	14.5318	22.4363	12.2304	49.404	55.3192	14.7075	28.5498	18.27	7.22926	18.3647	19.8793	13.4992	9.48919	17.52	3.87138	3.53072	4.38167
HDAC4	18.2848	10.2398	6.63675	9.85342	5.80796	12.2483	19.5088	13.9456	8.4255	4.36603	7.35418	7.50282	11.1319	25.909	16.9403	30.3053	7.39411	10.1519	29.3631	25.1491	9.54595	7.60715	11.7353	5.42716	5.07934	6.5177	6.91777	5.4159	9.11068	11.0608	41.6037	7.47923	7.57572	14.999	10.5281	3.67772	9.98509	9.2453	11.6937	18.0747	9.0473	6.55789	65.7273	6.63911	5.70809	8.97673	2.2094	2.0752	7.34375
MIR222HG	0.704273	0.889613	10.8288	2.3	0.908175	1.71637	0.144733	1.21339	3.44612	3.20941	1.03621	9.09588	4.48695	1.24415	0.181049	1.5047	1.96793	0.45648	0.791986	5.25106	0.8355	1.66884	0.691767	3.2563	0.0264721	16.9065	12.3628	4.01719	6.77346	0.093348	1.18622	0.299669	2.57526	5.52474	2.67125	1.32233	1.09283	9.4134	0.121493	2.66949	5.14267	6.71267	2.04549	4.2227	13.1866	0.190656	8.80712	5.10414	0.157836
CAPN6	120.711	12.3998	66.1252	3.54157	1.67552	2539.02	7.17368	216.416	591.384	76.8917	246.094	554	1704.69	24.3792	57.3571	154.599	881.243	29.3595	177.966	66.8846	309.736	154.308	1074.11	87.371	4.93841	17.0372	227.159	534.91	369.508	1.05651	95.4537	55.2253	4.38297	0.580134	285.685	10.7085	422.434	371.028	149.004	0.292445	1548.52	178.383	0.558812	19.1122	82.4241	17.0767	0	0.0526525	0.0205331
PTPN20	12.218	0.117822	3.74322	4.51019	1.05459	0.373531	0.626181	0.0624963	3.47643	0.0296063	2.07788	0.1334	0	2.24282	0.0139875	5.72154	0.0426774	5.52983	7.0789	0.0362625	3.20707	5.63174	16.6544	0	0.572653	0	0.0705866	0.0713472	3.69298	8.71196	7.80898	0	3.81764	1.60779	0.0135328	6.88562	0.964915	0	8.91702	0.014473	0.160531	0.0805605	0	0.0187763	3.38944	0	0.0376704	2.77946	0.0325176
OSM	0.543891	1.13013	0.446806	0.247912	0.0725113	1.65606	0.0317788	0.177615	0.287008	9.18192	0.576378	1.50295	1.81148	0.239029	0.178886	0.474029	0.409352	0.330754	0.321036	2.04828	0.46345	0.0879419	0.216986	0.464736	0.104624	0.416314	1.0908	0.577892	0.712515	0.707119	1.01759	0.157914	0.306105	0.359021	3.74989	0.871022	0.65815	0.420382	0.240084	0.215945	14.1659	0.973052	1.11158	1.32072	0.441197	9.75385	26.5775	4.91729	5.64888
CKS1BP1	1.40905	1.84343	7.59012	3.63949	0.319352	21.0392	0	2.73786	3.21753	2.50136	0.267207	3.93577	3.63911	0.300778	0	0.759165	0.400634	0.264853	0.353474	1.36166	6.12334	0	0	2.20422	0.307187	0	0	0.267909	0.29886	0.270806	0.320117	0.695481	0.44938	0.574977	2.54079	0.383613	2.17395	0.264491	0	7.60845	1.80838	1.26044	103.846	1.05757	0.485777	2.39677	7.42624	10.176	6.10517
TRAV29DV5	0.57684	0	0.287709	0.124162	0	0.143551	0	0	0.117607	0	0	0.366189	0	0	0	0.388485	0	0.271065	0	0	0	0	0	0	0	0.134037	0	0	0	0.277158	0	0	0	0.147116	0.130019	0.196305	0.370823	0	0.360724	0	0	0	0	0	0	0	0.72385	0.133521	0.156209
CREBBP	78.286	52.6692	44.789	62.2124	21.15	55.5072	50.9024	66.3528	42.1187	9.09707	25.8212	33.1734	31.6523	81.6916	51.0268	84.1108	29.226	32.2675	65.4833	66.4418	57.3281	21.8445	31.0148	28.8039	9.38442	38.8202	54.2383	27.8733	39.3192	38.13	72.6165	25.168	29.332	60.059	54.9086	26.4628	53.007	28.8658	67.8491	29.0586	31.871	31.4871	74.0063	36.0311	18.2215	17.5695	6.83793	9.98666	32.8581
B4GALT1-AS1	1.68484	1.4695	3.04125	3.93739	1.36378	5.35088	1.35476	1.00216	7.06647	3.0859	0.836804	3.87083	2.39088	0.770677	3.81305	3.02585	1.25466	1.50806	2.1133	2.5198	1.7433	1.43346	8.16205	10.937	1.22438	2.23713	2.26379	1.06782	9.44442	1.85035	2.09614	3.46503	0.575718	1.63695	6.94422	2.62113	3.09459	7.30408	1.10378	1.7793	3.17485	2.08129	1.52047	4.41596	6.63837	2.41449	3.02033	1.03998	5.38819
IGHG4	0	18.1081	0.241172	112.457	0.753431	0.601656	7.26436	33.8064	0	1.2518	0.286549	0.230218	0.660428	4.70923	34.2455	2.60518	4.03856	536.637	94.2345	7.00907	0.0547215	0.166139	1.31176	66.9286	8.63089	2.3033	0.852716	3.3327	0.0640988	0	43.1171	0.0745824	0.722863	0.678257	0.9264	30.9358	0	0	354.158	0.5828	7.62783	0.0540669	1.78181	0.0756084	0.937692	1.97713	313.622	420.497	53.4244
MVB12B	58.7898	4.70258	7.71036	27.4245	15.5058	35.584	25.6229	27.1822	11.2778	7.99522	35.7252	15.1397	12.8504	23.6594	15.2372	20.7644	23.2331	17.7617	16.6569	14.1347	32.1079	17.0605	5.21312	3.23036	6.2092	11.9603	20.1916	12.8205	5.97721	19.6365	18.2715	14.693	23.2145	20.0848	13.8835	12.9973	20.2505	7.9629	22.7568	11.1918	19.983	14.189	12.0758	5.09738	6.94283	5.58995	2.43289	3.02622	10.4448
AQP9	0.209071	0.464989	0.125133	2.68209	0.0236923	0.728404	0.0830668	0.116067	0.0341006	1.46396	0.059471	4.37983	0.0830709	0	0.019483	0.168964	0.11889	0.0589473	0.0786712	1.11122	0.283926	0.316074	0.226872	0.724195	0.0227898	0.0582968	0.122899	0.159006	0.022172	0.120544	0	0.0257984	0.0333389	0.0213284	0.395845	0.227677	0.0806412	0.156977	0.130741	0.56446	0.536644	0.112212	0.506274	0.758445	0.144156	2.94076	25.527	4.99422	0.407641
CALML4	5.24912	4.77726	3.93718	3.90678	4.77697	0.855264	3.89373	2.72031	5.73693	2.78039	3.62782	2.82942	2.6004	11.0759	17.4771	9.16785	7.34787	1.64022	0.97665	7.45967	6.01638	0.79338	0.710186	1.90508	0.219507	4.51698	3.8511	2.61634	2.46302	9.68839	1.35722	10.7014	1.18812	8.40896	3.21961	2.04675	5.368	1.23478	10.7626	5.52738	4.43659	8.32218	2.54417	3.74496	0.682671	3.93473	1.36455	0.646349	2.19583
ITGB2-AS1	0.638061	0.653292	0.221387	1.2898	0.2515	0.524684	0.192888	0.0770054	0.203618	0.711353	0.473475	0.211332	0.688921	0.118436	1.39602	1.38257	0.118317	0.730031	0.59154	0.636707	0.376743	0.190637	0.11289	0.371976	0.695518	0.0773544	0.228306	0.23736	1.00029	0.426536	0.882357	0.616177	0.685682	0.311308	0.575273	0.490923	0.178339	0.468663	0.416356	0.481491	0.326368	0.372237	0.438117	0.624654	0.310833	0.889319	1.14879	1.9521	0.360601
AUTS2	84.0757	12.6528	17.4173	19.867	55.0119	29.8053	133.961	59.4927	27.2507	36.309	40.9642	96.733	18.8204	189.591	25.6223	87.3842	25.4222	7.75345	8.03561	40.0108	69.5251	88.3426	6.56806	20.1843	22.2378	18.3945	10.4622	20.9617	17.7595	118.679	8.88463	60.583	10.6557	40.0806	54.3602	37.4453	119.638	20.7734	133.119	13.6439	26.8515	44.6789	30.5678	15.0293	15.6418	22.1538	3.18471	10.4449	9.62532
PYCARD	53.9935	20.563	4.34621	15.3555	64.5549	5.75568	24.8741	31.2522	4.71547	17.3886	4.90335	20.2141	22.3676	34.2898	14.2296	39.1055	14.3563	29.5437	43.8725	10.7227	44.4228	166.098	10.1076	2.50243	85.4872	2.2708	55.5318	38.633	15.5458	41.1639	39.6398	90.8438	41.3289	4.65243	13.2898	16.0743	9.68528	14.2548	26.7876	2.82691	37.1039	38.5734	26.7514	10.7477	11.2305	78.1069	76.7981	28.5019	32.1983
PLCB4	7.84168	35.7017	21.9221	21.8918	0.444316	0.761069	1.48965	6.39401	38.5864	1.86575	3.44813	17.9583	0.554995	10.1166	18.9265	20.0684	0.111481	4.65221	11.6554	1.00644	20.3756	0.525396	36.7764	26.0673	4.40213	50.2087	20.3053	0.251601	22.5887	0.998451	17.3921	0.689434	3.97017	1.03996	1.0605	17.0391	15.6398	52.0701	3.33455	6.45537	1.6983	18.2818	4.05579	20.8204	16.7192	0.92344	4.15747	3.57577	0.753856
CCDC183	0.798653	1.43295	1.0926	1.33595	1.86181	1.20386	2.76518	1.93186	1.99119	1.05771	0.973628	1.27474	0.861328	1.58304	1.57356	3.35016	0.9732	1.67276	1.11624	3.00447	1.54943	4.13968	2.04283	1.93778	3.15893	1.48463	1.8779	1.51851	2.51672	1.51301	1.03682	3.29439	4.58477	3.11931	2.32477	2.08114	0.46941	2.65561	1.34133	3.87243	1.02499	2.7352	3.21928	1.94103	2.75339	1.32864	0.515413	0.697201	0.91454
UBTD1	62.9563	27.1782	17.4799	59.0852	91.6499	156.395	21.5796	24.9255	25.8006	65.1781	19.0585	15.1508	30.402	35.9664	69.8253	46.1373	32.1259	54.2872	64.3961	22.987	63.1357	26.6986	16.2941	24.9401	42.0915	22.9565	90.702	35.9934	41.0346	100.309	61.6966	57.0409	35.2761	52.6579	26.3432	50.027	71.6665	19.2368	37.634	9.09803	44.69	36.5984	11.8542	34.0209	25.3196	65.3348	188.399	45.5528	40.1954
LINC01638	0	0.272261	4.29026	0.059725	0.235829	2.41681	0.344514	2.59946	0.169716	0.752547	0.855062	0.264219	0.413438	0	0.193931	0.186871	0.493088	30.9023	0.0870091	12.0664	0.942052	0	0	12.4018	0.0756153	1.0316	0.0815546	3.62707	0	0.06666	0.551586	0.0855977	0.33185	1.55686	5.06594	4.72138	0.178376	0.0651054	0.260276	0	0.22257	2.60619	0.584276	3.03713	1.91321	0	20.4562	36.5451	3.00562
ATP6V1B1	5.78704	0.333527	6.43398	19.1619	4.96904	4.11108	3.26659	4.56433	0.0623721	3.99765	21.8761	0.55025	3.19078	7.21051	24.7311	15.6927	0.0724856	7.45144	3.96509	8.49946	5.81636	6.55202	1.10657	1.93704	5.75238	0.616075	4.31597	0.702844	0.162216	6.83497	5.35741	6.82636	9.32976	0.156044	2.62028	3.57441	8.78431	0.765657	9.72479	0.540798	5.53488	3.71717	0.509975	1.21184	2.54882	1.3176	1.34361	1.55786	0.800829
GIMAP8	11.3963	14.0425	8.43347	3.78563	3.3706	7.86857	4.17468	5.47423	1.91154	1.8812	1.24151	8.76364	5.4113	2.55345	7.26082	14.9801	1.05712	34.7449	2.93999	8.18167	3.90758	0.822017	4.23186	3.46799	3.59462	8.89462	5.32132	3.7497	2.29717	8.52807	2.36874	0.957451	7.60423	4.15567	5.3342	10.4522	7.25343	5.61347	8.32958	9.05594	9.64698	5.42253	2.92731	17.1679	6.6179	3.18324	10.4466	4.75946	22.7806
LRRN2	102.922	0.327087	15.997	15.3857	34.1062	32.5072	12.0856	0.297421	2.78653	6.10554	2.348	2.29756	13.0796	13.7614	16.331	83.7394	0.0507757	19.4353	41.6479	10.2682	15.7368	21.0256	21.8009	1.56973	9.97966	3.96146	12.933	32.1547	2.63877	50.7157	46.0752	4.84793	37.7602	56.6577	24.3121	8.07065	19.3019	1.59784	30.4648	11.8698	16.7436	18.1577	0.614191	0.580818	9.06053	38.1729	0.0149395	0.0220459	0.619007
GPR63	6.37482	7.09127	0.702789	1.89802	0.630978	3.32554	3.71343	5.92993	2.82646	0.381032	3.99733	2.89989	0.801417	0.800458	2.2767	5.64783	0.0484638	0.074757	0.513108	0.329434	4.53695	0.937043	1.84963	1.40938	0.557396	3.68604	0.200393	7.83201	0.0241016	1.92185	0.826109	1.58446	3.41565	3.46609	0.758139	0.26296	6.44296	0.735881	1.15117	2.18042	1.30038	1.04697	3.02684	2.64393	0.332992	0.550128	0.0855558	0.704911	0.184632
CD300C	2.2738	1.63321	1.77898	0.575793	0.202095	1.64208	0.398564	0.185635	0.472676	17.3683	0.549562	3.45297	1.68291	0.808948	0.66476	3.54311	0.380299	6.49476	1.56582	2.74666	2.1797	0.122551	0.362853	0.597811	0.291595	0.580149	1.31041	0.423851	0.851073	0.942556	1.31676	0	1.4219	0.363862	1.68828	2.00278	1.60503	0.878729	0.613373	0.558865	2.43183	0.677993	0.657166	4.23866	0.576399	5.01693	15.777	10.5263	9.36905
TMCC2	16.517	10.5168	15.9828	6.14025	5.60585	2.63994	6.19664	12.7969	25.6402	2.77816	14.4494	19.9413	11.9708	5.05982	16.1987	16.5098	16.6049	5.16577	12.8923	19.985	6.3821	4.34367	0.20503	17.7187	5.84167	19.6943	7.41522	6.58396	0.408034	8.17371	13.9702	4.83248	14.0237	44.3254	18.1747	12.944	0.63602	2.32141	4.24495	11.7128	5.20248	13.4228	10.6191	7.78676	11.4289	5.5018	1.65535	5.19088	4.644
ZNF525	6.47714	3.8194	8.60553	3.23286	3.25513	1.4577	10.2472	5.08107	5.06793	2.12005	2.88383	9.5108	4.72756	8.88683	4.88124	1.88395	5.23132	2.39085	3.09664	6.39535	7.60637	4.42518	4.85129	4.18511	1.04371	3.50744	1.85408	4.56914	2.03084	2.78737	4.67047	4.65649	3.33807	6.51189	7.16851	3.37345	6.04664	1.52417	7.70171	5.49419	5.45149	2.5695	16.4556	3.98076	1.65858	2.58549	1.10727	4.0328	2.35903
PRR7	10.8398	5.34304	3.08402	22.6092	54.2826	3.72341	22.861	2.59571	2.42794	20.7788	12.92	2.56839	1.06159	19.1466	13.5516	19.7931	7.43389	2.2958	3.54272	2.81245	13.0276	49.5723	0.465956	8.06058	66.5688	3.37021	5.0707	4.68084	0.566688	19.5861	4.2056	31.2731	1.97808	4.361	3.95744	9.30023	4.26939	1.07468	15.9441	3.20188	1.18381	2.49242	4.54096	6.68444	1.28298	35.7831	5.93908	0.494751	4.29981
BRI3	45.5898	57.6296	46.7246	48.6229	62.7444	32.7521	21.7006	29.8468	93.1638	74.9971	62.7195	77.0653	35.2064	30.7064	40.1909	44.9206	49.5262	43.0445	51.9337	71.811	30.8133	30.5689	33.7403	46.9704	156.545	36.1596	41.6688	42.5025	60.142	46.2125	51.1889	51.2699	46.5067	44.575	40.8662	31.2265	50.0191	60.0562	35.8506	62.728	92.9701	35.2245	24.623	41.949	80.5374	53.2287	212.203	195.212	53.0327
ZFP1	48.4285	13.9515	25.5986	20.3603	17.6888	19.8879	35.8854	26.4811	16.1763	6.4557	15.1756	6.73545	9.14597	32.9936	15.0991	31.1983	16.3875	11.3575	12.045	22.2442	24.1938	31.0673	10.6353	14.3672	10.6638	15.3941	23.9752	21.4726	14.1317	22.7417	12.8898	11.2283	8.015	20.5469	13.4896	29.9873	18.2656	11.6457	36.3459	15.3631	11.0012	21.9579	27.2263	18.5364	4.04534	12.1768	3.76855	4.26245	11.5902
TMPO-AS1	19.2205	8.11835	18.9521	8.23954	2.37445	63.5549	5.72343	3.07585	8.92185	5.92121	7.79413	8.44133	17.7315	3.95662	5.70758	11.0449	13.1755	1.93137	7.42959	22.5848	9.04729	7.42086	4.45453	9.81529	2.45969	21.123	18.286	34.706	2.96991	2.57496	8.99417	12.679	4.86728	35.7216	5.35859	10.2845	5.77648	12.6502	4.23326	24.5359	3.9001	56.9505	3.43634	28.0255	4.74056	4.56058	3.56475	4.86868	5.08492
ZNF45	24.4334	21.1695	19.9347	11.0287	9.02008	19.5248	26.2268	16.3679	20.5664	6.08875	7.72242	18.1399	15.0945	36.0194	17.0015	20.779	10.3091	11.3152	6.62372	33.7362	20.518	9.56419	12.5092	8.06826	3.94386	18.1449	10.3354	14.3877	10.8088	20.0765	8.7094	9.11899	10.2254	19.7741	25.3188	18.9667	33.5322	9.79693	27.7665	14.2218	14.5395	22.7378	17.944	11.1126	4.90974	7.64497	2.12516	14.1835	12.5411
DCLRE1A	27.1714	8.90618	11.5135	11.8489	3.91553	11.6063	12.3553	10.3869	24.761	6.06127	3.06707	17.2489	11.6987	16.7442	13.4687	16.5762	21.8433	5.96957	12.762	9.59081	13.5113	13.1147	5.00589	7.55732	2.03545	14.5269	15.592	13.1392	4.30359	8.11006	13.3614	7.8922	6.09594	20.7892	30.2376	9.7471	24.594	4.13985	12.0632	11.2709	5.94406	23.3455	14.2727	28.5085	1.93888	3.32823	1.93728	6.67053	7.62881
ADAM12	122.325	0.664084	41.377	43.7743	21.462	21.7817	42.9041	24.4765	11.2162	51.3261	31.7006	25.4566	28.1067	3.40435	0.42828	12.2698	25.4618	73.3058	0.73993	6.7862	81.7211	22.0602	0.465221	16.364	0.493493	9.01509	1.28225	0.254323	0.247333	65.4351	0.638936	4.21521	7.77163	18.5929	58.233	3.8657	13.273	1.01719	24.519	7.04404	10.9383	3.82886	66.2976	71.3744	2.52446	11.614	36.4447	229.47	31.95
PRDM1	5.62824	4.84867	7.39402	33.5183	1.75696	6.0042	36.5383	12.5425	4.63328	4.6291	0.785384	4.54367	3.59705	4.99833	0.672927	7.28055	4.71023	16.3179	8.97755	2.95037	11.0949	0.671363	0.777836	5.22095	0.68296	3.27691	1.68545	1.28213	1.08113	10.4904	10.7238	1.21865	5.3172	7.85414	3.05421	2.51526	4.60117	0.8671	5.12665	2.51891	9.52883	1.3014	19.6889	11.2117	1.22646	2.48718	8.48847	7.67895	7.9025
ATP5MC1P4	3.68079	1.00323	0.611953	0.660226	1.21658	7.32792	0.152336	0.638568	0.625371	4.99138	1.89044	0.973598	0.761719	0.163689	0.714598	0.826302	2.39835	0.288276	0.384734	2.7789	1.52736	0.632344	0.208031	1.88505	0	1.14038	0	0.874804	0.813226	1.91591	0.174213	2.46021	0.489121	1.87748	1.10619	3.13153	0	0.431821	0.57544	0.443641	0.492075	1.3719	0.968824	0.7674	0.132184	1.4047	8.08299	1.27799	0.332254
LEFTY2	1.52686	1.77561	2.45389	2.6292	0.288378	7.00836	1.06724	0.353188	7.9785	0.111544	0.10724	41.4997	121.138	0.422498	14.9664	70.3434	31.4344	1.00981	373.985	9.29025	3.83989	0.194303	73.4853	68.591	5.73279	9.80269	32.0124	21.7463	16.7622	2.11935	627.697	0.383794	168.202	75.9489	1.93746	10.3922	4.8714	37.816	4.20827	1.58131	27.7002	13.81	0.0297695	1.76852	9.69929	2.99674	0	0.183256	0.122512
PLIN2	29.2028	5.3411	10.4929	23.9293	57.8074	113.299	22.8381	18.9363	134.814	26.6366	77.6717	22.0503	78.2135	36.9166	129.389	12.4846	2.83579	83.8616	2.08498	61.2505	31.6039	13.4333	172.534	480.022	10.3934	7.68797	77.6709	5.85333	99.0153	25.2894	2.56799	20.1014	12.8505	2.69966	220.2	162.484	41.359	76.0709	29.1723	136.137	5.17695	20.1392	9.52061	334.93	49.6398	15.6513	12.4654	422.909	50.3731
ZNF550	4.37424	9.56686	7.66589	8.35645	4.42962	4.39394	21.8564	15.3343	12.0031	5.54657	12.4679	9.26742	12.5466	12.8991	8.95791	9.38398	9.16725	22.3045	7.82132	17.3132	15.8169	5.15298	8.00732	6.93782	0.840583	8.88515	8.23763	6.96447	6.78208	16.9926	8.97108	3.46168	6.11658	8.2737	7.2163	14.2073	19.7609	4.90402	16.6286	12.3713	2.36045	5.78011	25.0287	7.81694	5.17958	5.40163	1.6684	2.53587	2.31869
HEATR1	12.8109	11.6363	13.1745	9.79433	6.65737	14.3817	38.464	14.1701	13.0625	11.7425	20.4529	22.9458	22.7484	30.4016	40.9411	18.7052	40.1546	16.4163	36.806	40.8904	28.4885	12.8405	15.3798	8.79419	0.0977676	20.6117	15.8873	11.7099	11.1446	34.181	47.6217	8.98308	9.6898	9.0507	25.1086	24.2351	13.7323	10.9011	17.1255	7.98525	12.7979	10.7376	24.5126	17.9609	6.05543	12.1317	5.46801	2.35288	8.03948
KCNIP4	2.67924	2.71439	1.17335	1.8848	3.3694	8.13107	2.2718	2.60749	0.706125	1.40173	0.790003	1.41045	0.746484	1.70877	1.75076	2.81661	5.57404	0.936583	8.83174	0.84857	1.4347	1.07774	1.52903	1.40559	1.42464	1.59436	35.1675	1.98796	2.33891	2.05656	5.86417	0.947467	2.63115	3.13321	16.6146	20.9708	6.42734	1.59461	2.00236	0.582842	5.15431	1.38831	4.97084	1.90057	0.478737	0.876413	0.512508	1.01344	0.849416
CEP78	13.6494	5.19628	33.0829	12.9323	5.54211	16.2885	12.8511	9.79565	9.56759	11.8165	12.7455	9.95999	13.5116	11.9683	6.10298	9.62086	21.7356	6.39412	11.8962	20.893	11.8542	7.51796	3.55335	12.6929	2.95311	20.1749	24.4945	7.16663	5.64619	8.64769	13.2248	7.81381	4.93238	15.4865	21.2269	7.67065	22.8435	5.28871	7.02999	13.8381	8.44035	25.8651	9.60857	16.874	3.61414	5.20621	4.33373	7.24148	11.8505
SH3KBP1	85.9356	6.88895	7.03859	47.3411	23.3912	68.4901	23.8037	91.0112	15.3449	60.3327	52.8681	4.8284	30.3605	13.9753	5.75753	59.6405	87.5185	101.176	10.6116	58.6597	49.5588	34.3996	22.4751	7.75345	9.61741	6.59086	34.0487	16.0078	15.8096	28.1901	14.1295	9.52978	18.3328	12.4147	14.0631	20.1974	208.76	25.1605	18.5424	11.5763	79.3684	2.49121	122.422	21.4296	11.4368	13.8716	39.6458	75.1889	122.86
JMJD1C	38.2325	17.3008	16.6003	28.4376	7.5419	53.768	56.5799	39.1516	15.3	3.99182	9.8377	13.1494	13.2219	70.5775	57.1653	33.2521	24.4136	24.9729	51.1716	51.274	28.0404	15.5844	19.7984	15.0594	1.95342	13.5835	22.7032	14.34	11.4422	48.806	65.0775	16.4323	15.6283	23.1231	19.6837	44.1114	27.0369	8.20658	25.5199	9.45011	23.1049	16.9646	54.8915	15.7771	4.41526	11.1944	2.42711	6.62545	11.6336
SIGLEC12	0.061458	0.964849	0.705025	0.291027	0.0696452	0.0305885	0.274703	0.59708	0.476146	0.757644	0	0.156059	0.488386	0.0327973	0.0572717	0.165561	0	2.51256	0.423977	3.2665	1.00155	0.0844658	0.208409	0.41203	0.234473	0.199929	0.108381	0.116853	0.162941	0.265762	0.279248	0	0.220504	0.0313481	0.166231	0.125489	0.118525	0.519127	0	0.0296298	0.197188	0.0824638	0.161764	1.84511	0.0264849	0.160829	24.1388	1.08115	0.0998575
FNBP1	21.6328	157.168	70.5345	40.8682	20.1482	21.4217	33.2848	84.9377	144.488	8.73203	13.8073	85.8323	108.135	25.0575	37.0334	23.5203	114.377	29.5384	123.819	312.464	26.1448	44.576	142.491	95.2452	7.85282	202.934	81.2507	294.709	153.745	35.5987	122.075	22.3186	22.7958	103.308	174.926	14.8144	38.9072	174.612	6.02381	136.725	84.0074	200.588	48.8426	84.2213	100.785	19.4424	17.8101	31.7661	20.025
GFI1	1.6801	0.29486	0.817543	0.846752	0.417934	0.978981	0.122109	0.995284	0.300769	1.05076	1.14621	0.20811	0.366345	0.809121	0.190935	0.993516	0.349538	0.346612	0.359792	0.643498	1.53965	0.197117	0.194544	0.503669	0.0446682	0.0571312	0.192707	0.214262	0.130372	0.689116	0.442209	0.556217	0.343059	0.146314	0.443349	0.557813	0.44783	0.211528	0.768764	0.0790249	0.197218	0.0733122	0.47458	0.845802	0.24723	0.482561	1.23412	0.91058	0.643623
GRIK3	12.0874	0.323799	0.166818	0.241889	38.5989	0.812352	50.4101	0.0371356	0.212754	0.27048	12.4187	0.186843	1.14952	111.054	5.87201	12.3887	0.456464	0	0.00839025	0.500976	25.7445	41.6738	0.390158	0.134539	2.39892	0.0248693	0.141557	0.057233	0	44.9382	0.0227954	11.6466	2.51735	0.0272959	0.0784023	0.72845	55.627	0.00627809	89.4839	0.761092	0.264702	0.0418857	105.415	0.761461	0.0403573	13.807	0.184667	0.0309669	2.73166
MARCKSL1	470.734	233.529	226.349	334.893	1403.38	374.549	541.752	553.217	43.4704	693.884	1606.26	21.3794	1091.78	394.669	902.566	125.041	519.358	731.351	528.027	311.362	755.38	1000.84	13.7153	95.1449	475.762	82.5845	605.846	852.83	59.4414	890.208	530.29	1296.08	1585.39	572.446	77.1658	1818.42	407.152	87.3893	767.182	88.1692	347.626	191.972	363.88	222.993	101.936	822.823	78.7271	329.545	172.267
DLG5-AS1	6.66623	4.17895	4.4332	13.8704	37.9288	5.80629	8.69067	6.16802	8.04147	3.28721	1.31683	2.99756	10.4845	8.44896	4.91796	3.36714	16.9796	2.61047	12.0196	6.03939	8.4243	20.9959	5.83981	11.9489	90.3774	2.19441	29.8796	7.65768	2.79836	10.81	7.73013	15.5948	5.97943	10.6259	7.88844	6.23863	7.67803	5.34412	12.3324	15.6677	3.41624	27.0826	3.21681	5.38559	15.9199	12.1751	2.09129	5.91495	0.601742
GXYLT2	36.7406	9.70026	25.4085	22.1208	5.4134	37.6926	25.4468	29.0798	36.4459	28.0309	6.38323	28.8267	28.8192	26.9298	12.4955	22.7563	5.76861	32.8485	2.49851	19.9849	18.7023	11.7873	12.9594	74.8313	7.09706	23.743	12.7503	3.45425	4.7922	48.1204	3.05888	13.2913	10.8087	5.92696	72.453	10.3189	19.7535	11.8058	64.6129	43.1805	31.818	3.67922	12.5639	49.0977	4.51466	11.4753	102.878	55.7222	23.515
C1QTNF4	6.46267	0	5.06819	0.944868	152.69	4.61243	22.0435	0.28206	0.928135	0.20043	1.88843	0.103211	0.242249	1.73526	34.6576	9.30708	0.288919	1.6808	1.17258	4.90983	10.8925	15.3621	0.88213	0.590416	17.9882	0.642234	108.856	18.3157	0.129315	37.0275	0.692561	7.02169	10.4027	6.67582	9.6379	160.287	0.731619	3.357	0.762527	0.313535	1.21718	89.697	1.45498	0.355914	0.140128	28.6922	1.02009	0.188165	0.792499
MAGI1	14.7938	23.5701	30.4818	5.10885	10.014	8.77905	4.85585	38.373	36.5161	2.19308	11.2801	22.7929	14.7413	3.61275	2.07765	12.0747	9.49223	18.6455	20.8352	23.5862	10.5078	5.29847	16.1762	22.5312	6.56303	51.4768	8.01369	6.59595	5.58468	7.69946	29.8435	6.2545	3.8839	8.26261	33.926	6.23581	2.73214	5.62902	7.20345	26.7601	4.25355	12.2778	25.3011	25.8052	6.27019	5.05954	2.856	5.40794	5.55959
DLX2	83.3475	0.119171	1.72645	2.99982	23.3288	0.226685	31.6222	0.758541	0.130001	0.516555	57.0041	0.549345	0	70.5097	4.83848	17.1771	1.19786	0.0428046	0.0285636	0	23.0708	0.813744	0.0308894	0.763366	0.322702	0.677315	0.026773	0.0432984	0	20.0014	0	7.19367	0.344979	0.0232314	0.0615949	24.6752	4.83101	0.042746	4.69942	0.241538	0.51146	0.224078	0.167832	1.68072	0	23.6288	1.42881	0.253016	0.0246674
RIMS2	4.41367	6.63082	0.93607	2.09498	0.142198	0.1412	0.0379335	1.40838	1.78861	0.764042	0.377628	71.9415	0.959224	0.0291146	2.40986	15.307	12.5028	0.0256372	71.1408	27.8439	4.0898	0.00749816	8.45854	10.0647	0.023788	0.263684	2.49509	0.378621	3.07804	0	108.645	0.0134642	0.234894	44.2302	2.49385	0.297062	1.45199	0.583727	0.0272936	2.12001	2.09472	44.0787	0.212529	8.38074	5.9859	0.0713853	0.102692	0.131335	0
FOXD2	8.66589	0.984215	5.38299	1.48227	27.2641	21.2705	17.8764	93.9297	7.23245	2.32569	2.99043	3.12259	1.16404	22.5902	4.46248	10.25	6.27303	0.625451	0.0362925	27.4545	6.33946	4.79189	2.15862	3.21692	23.245	2.20526	9.78001	1.45788	3.88167	17.8645	0	6.39099	0.54214	7.11373	3.95222	15.1443	9.52354	2.30828	56.2725	7.05859	1.40802	11.6084	83.1503	2.64224	3.57864	9.72986	0.344932	2.35751	1.09697
COX20P1	9.28316	28.2556	0.188985	39.6368	0.644071	0	0.75272	0	2.00854	17.7501	0.898174	0.481072	68.3127	20.0182	1.23583	16.3316	1.34667	0.356105	24.0006	12.3579	10.9774	2.60377	0.513958	25.8261	34.6941	0.176088	14.7004	13.6881	1.4064	1.45644	24.5333	0.935101	5.43788	0.386539	1.02486	7.22094	5.84592	1.9559	13.7429	0.548027	1.82357	0.677881	3.98928	1.42195	20.5741	0.867611	0.237735	0.87705	6.15648
GNG8	7.82806	13.5185	0.624702	7.54858	4.9677	1.87015	5.28734	3.91123	71.7561	0.926431	5.34413	15.107	0.311035	2.00519	11.38	28.2578	0	0.294282	276.495	2.64767	4.25232	9.4676	2.54838	57.3797	87.719	8.43999	16.1976	8.03726	3.65274	3.61075	392.677	8.88671	7.48966	142.467	6.21082	52.0008	3.62325	0.881635	0.391619	46.1942	96.7817	15.6854	1.31868	23.1099	70.7075	10.4475	0.785846	0.869741	1.69588
VSTM2L	76.7836	0.135505	0.10332	24.8206	23.3572	11.1006	87.859	7.61881	13.2615	18.1824	22.5223	25.2047	1.13173	13.9657	0.28956	6.04542	0.196329	1.2979	3.03133	67.645	24.8809	29.7986	24.4457	0.424352	145.267	24.4522	12.7453	6.72849	0.0732277	142.329	0.941232	46.3938	0.495488	48.851	0.809317	6.57957	54.199	20.2196	13.8176	17.7436	51.8789	0.154418	77.5334	0.777389	44.6647	42.0572	0.953124	0.15983	2.54304
LRP2BP	1.49788	2.46459	5.8301	2.61094	1.29129	2.01244	1.21399	1.09685	0.884322	0.625341	2.77953	1.48175	2.67456	1.14753	0.119889	4.08464	1.45012	1.13139	0.495633	1.23215	1.33948	2.18494	1.5955	1.50941	0.280475	0.819957	1.77182	2.21025	2.20247	1.60718	0.97079	1.17929	2.13211	1.16245	2.86667	0.988219	0.850677	1.61282	0.206877	2.41013	0.953329	2.49073	1.95437	0.931125	1.39397	1.19037	0.196034	0.731717	0.0895868
PAX7	25.0375	0	0	0.110689	0.740585	0.0426582	49.4727	0	0	1.56376	0.386017	0	0.0106421	146.9	0.00998377	31.4008	0	0	0	0	42.5423	1.35464	0	0	0.502166	0	0	0	0	0.226494	0	3.05382	0.0597939	0	0.00965926	0	27.2459	0	20.6349	0.0413212	0.137497	0	0.0789577	0	0	4.01619	0	0	0.0696297
CEBPD	14.8746	97.1382	14.5901	28.8753	8.93834	345.745	21.9307	59.0887	205.512	19.478	5.82996	76.8426	55.2769	29.5972	63.2301	32.4162	16.5993	124.999	12.3473	167.75	24.1503	204.816	38.7943	320.683	27.8584	140.331	56.1867	35.9278	133.606	16.1738	10.5824	70.4295	37.9311	14.6041	47.0641	127.321	239.714	136.253	26.7596	78.7793	69.0803	26.8337	32.1387	49.7225	249.419	470.152	166.976	77.486	68.4183
BARD1	37.8918	22.4311	64.165	15.3858	3.7899	18.6429	13.9521	6.79227	38.4931	4.15588	14.7666	25.1089	38.2593	8.72142	3.02308	20.121	27.9724	3.8032	20.1493	32.9384	15.4219	9.8363	12.4903	28.2512	0.789867	34.0583	11.468	17.8682	19.0459	7.78808	20.3879	9.67048	2.87982	23.9051	34.7661	11.9883	15.4079	17.1694	10.4012	45.6732	8.11937	29.2981	14.3896	42.5191	8.92606	3.72685	1.44087	2.19851	5.95322
SLC29A2	16.4113	13.2402	3.62143	7.68575	13.4691	6.36125	20.8703	4.34837	4.2585	7.11172	41.8493	7.7663	4.12488	9.55413	15.78	9.14348	10.605	2.8277	2.40155	8.38021	26.5645	8.50945	11.805	3.30633	7.18276	4.87653	5.40824	2.86032	1.47672	10.4659	2.79632	30.9898	1.96273	7.12803	6.18757	12.1853	1.47062	10.9919	3.98069	2.46955	1.91475	14.6136	17.4094	13.4374	0.96441	10.3463	4.43079	1.97994	2.12783
SMPD4BP	33.0742	31.6727	21.7021	26.6165	18.9164	22.6883	27.4969	30.986	85.4846	12.3556	22.4306	25.2524	31.1544	36.0012	120.612	62.3315	48.8622	21.8433	33.4654	14.048	29.2869	30.1378	13.5948	23.7301	3.22099	15.0011	53.7351	24.428	22.3756	30.7532	39.9059	21.5148	26.701	46.8208	21.3753	23.9929	18.2625	21.2295	29.6086	36.0733	6.46839	21.9807	30.1827	35.3858	11.7659	18.8908	8.17489	12.3675	5.35334
HOMER3	104.654	36.5368	74.7232	102.629	73.8672	30.5935	17.6687	50.3362	58.6877	50.8362	102.248	36.5869	40.0117	20.441	34.4054	47.3868	48.8628	78.1279	37.4588	28.7214	68.0689	15.1574	8.39132	23.6746	40.5681	11.8489	43.2201	34.5166	28.8834	39.4481	47.2823	49.7284	67.3203	58.6336	31.2022	90.9908	54.1773	32.5365	23.9283	33.9226	68.1709	52.9162	110.33	51.08	29.6917	41.0285	158.408	56.4177	90.2823
LINC01738	1.99169	0	0.0827826	0.1429	2.16297	7.43469	4.12149	174.954	0	0	0	0	0	6.02294	0.696009	2.79447	0.117978	0.623949	0	0	1.05186	0.570274	0	0	0.72368	0	0	0	0	1.59493	0	1.53603	0	0	0	16.8319	0.213394	0.0778868	12.0398	0.160037	0.0887547	0	156.309	0	0	11.0213	0	0	0
FOLR2	48.9586	59.1148	15.3899	24.5511	20.7849	20.3497	3.70061	8.2865	17.8406	59.4486	6.7481	8.12624	62.9609	10.0429	18.0714	29.9163	6.72251	122.551	16.5953	84.2959	34.5519	2.75713	15.2903	11.2613	55.2937	17.1365	73.6195	17.6184	87.5813	34.195	16.1144	3.24165	60.0189	20.2217	14.1681	16.5799	90.4585	8.42783	29.0926	41.6806	137.314	24.1406	6.08491	67.8161	8.80985	34.4048	575.999	70.0952	344.787
ZBTB5	21.8091	16.1594	34.0911	16.9523	15.4382	39.5338	41.1183	25.3186	18.37	16.6073	11.4898	20.4146	32.5391	43.2621	21.2771	13.1127	31.4412	14.2324	15.7494	33.4073	26.9443	15.4891	12.3327	23.6177	4.73229	25.1888	20.3129	18.3848	11.9828	19.8478	21.4694	15.0069	9.81313	50.0294	33.8567	33.9456	9.26525	6.61255	27.8797	21.0431	14.492	28.8056	25.5163	22.3994	9.94021	21.0291	4.76908	7.70078	24.3837
CABCOCO1	6.86379	1.26032	6.80684	12.3721	0.0454864	7.43175	0.398696	0.835633	0.916567	2.17725	0.456709	0.764433	4.9042	6.38328	18.6651	10.2183	3.99445	0.679031	0.604158	8.873	2.83454	2.7583	1.08892	1.25582	0.656305	0.261153	2.26514	6.86864	2.68176	0.0385718	0.820716	9.21255	0.928096	0.818959	2.27992	6.50206	6.34768	5.50015	2.96189	0.11611	4.03531	3.69828	0	0.150634	8.16451	0.551461	0	0.297312	7.6523
FHL1	127.871	836.658	636.596	93.1302	116.762	67.1794	483.805	152.192	633.96	68.1379	23.6864	764.25	436.486	131.084	48.8392	99.2726	133.253	46.5421	425.272	745.227	134.434	116.84	640.34	1872.18	14.0024	854.876	296.212	1724.17	1046.12	304.777	400.103	64.6008	9.92727	283.456	889.497	94.0475	82.9705	668.607	120.163	451.428	155.888	632.45	17.443	337.238	734.755	95.3656	13.5721	58.0894	20.4259
CDA	4.49492	3.95103	6.79582	3.20487	4.37741	4.89384	2.37189	10.4299	1.77559	3.25549	15.0502	5.52858	2.30224	1.87401	47.5161	5.8652	0.898619	4.42247	1.49759	6.10838	66.4474	5.01936	4.28698	6.98445	2.5264	6.13619	2.97255	1.46891	0.297929	1.14734	2.31362	3.11992	6.43971	2.50769	3.29273	58.7967	4.69556	9.8875	0.790558	3.52149	6.23449	1.38216	1.331	5.71068	11.5013	11.533	19.2128	1.56066	16.8891
SLC17A5	27.3991	11.613	30.4391	42.5752	3.61531	50.3632	9.02199	40.0065	28.742	20.3404	18.7905	26.8527	26.6386	21.4718	10.9826	26.7182	21.1567	17.0376	7.08518	15.9137	17.619	14.0825	21.6881	16.5238	3.31394	17.4601	17.8932	7.0471	17.8122	6.58231	8.6762	7.41023	10.8928	12.2143	11.8777	22.9912	28.1576	17.2433	13.0968	10.7124	46.0424	12.3889	27.3256	26.4804	5.90372	10.485	17.8974	21.6846	39.0907
CD3E	5.73133	2.20901	0.996359	7.35065	0.56594	4.47415	0.0708653	0.330062	0.698199	0.0469079	0.99216	1.23795	1.6536	0.152293	0.310262	3.42746	1.18331	1.74334	1.87923	1.89598	12.3802	0.0653689	1.2258	3.58734	0.181461	0.28735	0.503264	0.180867	2.74901	0.79985	1.5398	0.762975	0.170651	0.194085	2.46574	3.17249	0.489216	1.36151	3.42047	0.458616	1.7041	0.148912	0.350535	0.862718	1.18882	0.513428	8.80347	1.95967	7.59927
C14orf39	17.6115	0.178809	0	22.896	13.0765	0.252664	18.0751	3.57701	0.0477694	1.50197	4.59126	0.0743689	0.0193948	10.0445	0.309315	12.6235	0.11103	6.45925	0.0244901	1.69814	2.75762	7.75516	0	0.0654503	4.15022	0.0181476	9.66401	1.44782	0	23.9973	0	7.85428	0.0311349	0	0.0704145	5.44854	5.9495	0	12.7959	0	1.58703	0	4.09079	0.0244243	0	6.93613	0.0490019	1.33775	0
HMGN1P37	16.0716	2.62826	2.67199	3.45932	1.51771	5.55489	7.31666	4.02741	2.73058	8.36539	46.5628	2.26723	7.31703	7.38544	4.99228	1.80396	6.98135	6.29355	0.55996	2.42672	8.08361	1.84069	0.605554	0.997667	0	2.69711	5.77342	5.72953	0.710164	7.293	1.01423	4.68245	6.05106	9.10855	4.22626	30.3852	3.44388	0.209498	3.35009	2.15232	2.3873	3.39444	4.70024	3.90918	3.65535	2.6286	3.08114	2.68672	3.14326
ZBED8	21.6893	19.27	26.1106	23.3326	15.8006	19.4725	40.6757	14.4094	27.3432	10.4672	10.3484	25.1009	17.5711	19.9902	19.4362	41.7658	8.31676	9.12726	6.14864	19.8872	20.0552	16.3982	13.5495	23.0724	5.46951	29.8735	10.8196	24.4003	25.1594	31.9968	8.61525	18.4035	12.7025	24.4616	22.1192	15.1399	19.7402	10.916	26.5481	49.8535	19.7592	33.7564	20.8879	21.3467	10.981	7.80583	3.22076	5.30943	11.2961
LINC01341	2.42764	2.15437	5.8594	7.22052	6.50247	4.00504	5.64895	1.03671	2.71358	1.18873	6.69626	1.14236	3.44012	2.84471	14.95	15.7321	9.84691	0.893482	10.37	2.9735	3.08933	3.66312	1.31257	0.872583	3.83059	4.13409	4.8899	1.27499	1.87238	6.85173	15.3309	6.43111	13.7927	20.713	1.30101	3.05041	0.327402	0.637327	2.59035	2.25896	3.64944	7.72966	6.02342	0.467201	1.11202	4.40927	0.383455	0.864501	0.110335
KCNJ4	8.22095	0	0.032672	7.27546	7.86859	0.880282	3.25328	0.18183	8.81455	0.452224	3.75772	0	0	3.25103	0.427305	1.54407	99.2253	0.215474	18.569	16.8938	2.04605	45.6446	0	0.402569	53.3033	0	2.19487	5.76037	0	0.755373	16.0725	0.889139	0.0783423	175.083	4.961	0.980859	0.126331	0.0307398	0.737344	4.70561	0.280233	33.8102	0.137934	0.0819427	2.06073	5.35692	0.0410999	0.0303251	0.815994
FMR1-IT1	1.18311	0.515946	5.90097	2.20704	0	1.96284	2.54619	1.64203	3.05538	0.194469	1.30877	7.26026	1.9587	4.20914	2.02129	4.51515	2.24262	3.52108	1.97863	1.42915	1.42818	1.08402	0.267468	1.76264	0.429883	4.76515	0.463649	2.62441	1.88204	1.70537	5.59972	0.486634	1.25774	4.22432	1.06669	0.536834	2.2817	0.740265	1.4797	2.85198	1.47623	2.46943	4.56732	2.46664	0	0.516013	0	0.182569	0
ZC2HC1A	74.1698	20.5075	5.05081	13.0782	6.04943	24.6854	19.1209	40.6371	9.32708	8.23218	12.0406	26.5768	14.944	14.0195	12.5874	49.9186	9.31395	15.0664	17.4497	11.3727	70.4894	13.095	8.20649	48.2975	1.97493	11.7878	18.619	6.13608	17.4813	24.9341	24.0536	17.0868	9.63464	24.5723	11.872	56.7464	83.0896	0.167007	22.7002	9.46799	10.4843	0.390702	34.3525	19.0014	3.65291	8.28661	5.7244	8.29759	2.75105
CFI	4.22388	65.8098	4.19606	4.94407	0.850507	5.43815	1.40428	74.2235	0.711713	37.6808	18.7838	30.5148	7.62859	0.670638	5.05847	9.5214	1.91064	29.8878	1.94844	6.43055	6.66851	0.863579	4.80607	44.9929	0.818109	3.00122	2.70867	3.20246	1.2772	2.95196	1.36804	0.538437	148.362	2.54622	6.15297	92.471	2.98463	3.32541	7.68402	4.39257	87.1195	4.35607	24.8817	8.406	5.70145	2.71769	5.30035	114.173	22.3662
MIR3164	2.44462	3.19824	0.812865	4.20953	0	4.86689	2.4282	1.13096	31.8984	1.6073	0	2.06919	2.42832	0.86972	4.55621	2.19518	2.31692	0.765841	31.6849	0	1.4755	1.11993	3.31596	7.28417	0	4.54434	0	1.54935	1.72835	0.783054	63.8691	0	0	14.9633	0.734686	1.10924	1.04769	3.05917	0	5.50008	0.871507	12.3918	0	9.17413	0	0	0	0	0
LINC02253	1.91483	0	0	0.353277	70.1347	0.272296	30.7711	0.284741	0.278856	0.13489	0.0648429	0.347306	0.407585	0.0729897	0	0.184226	0	0.321359	0	0	0.495316	0	0	0.0764138	111.221	0	0	0.845172	0	69.8565	0	1.01263	1.19956	19.7434	0.184972	6.51637	0.0879253	0.0641837	0	0	0.146279	0	0	0	0	10.4245	0	0.0633178	0.888923
BRINP2	21.3529	6.06611	0.0170675	0.648167	1.68684	0.136252	0.900722	0.33245	0.334881	0.0674961	2.38478	0.651692	3.14419	0.182613	8.57799	4.40174	0.340534	0.192962	2.70404	12.256	7.63675	1.71659	14.6675	0.420595	4.25228	0.0954162	7.38231	0.422907	0.381041	0.0493247	2.62378	64.7732	0.381967	3.73524	1.01812	2.51537	2.68376	0.706557	1.17694	0.0329953	0.548964	0.367322	0.0360276	0.0428059	0.51613	1.02981	0	0.411878	0.0185333
LINC00653	2.9884	1.66735	6.09358	6.73507	7.27102	7.9618	14.4924	4.08659	8.88832	1.95038	1.54178	4.40795	1.87712	8.95885	3.89059	17.2847	2.06174	8.38444	4.24445	4.45923	9.54906	9.5431	2.146	13.7986	2.2036	10.7427	7.5434	2.54853	11.6049	10.6844	7.23851	4.28406	3.50394	13.9878	1.74339	7.59747	3.89871	9.15663	6.32087	5.33926	1.36304	22.8009	9.71657	6.32208	12.1965	3.22014	0.827206	0.935861	1.90415
SNORC	0.585263	0.478555	1.00344	0.960558	12.0418	0.710029	1.65316	1.19304	0.760693	8.18907	3.26024	1.78802	1.10822	4.37259	1.10784	3.32571	0.494022	0.567236	2.36287	2.29766	1.14254	7.26444	0.967528	1.47141	38.5371	2.07391	0.301033	0.817201	0.698257	2.88235	3.59417	6.72537	1.39991	2.4442	1.20375	2.63902	0.611387	0.858271	1.09797	1.71062	1.52573	0.670778	261.188	0.617728	1.19802	1.48371	0.183605	0.0846692	0.396226
NAV2	11.7261	54.905	101.705	21.4579	6.67574	30.3022	14.9474	23.3075	76.8224	2.92328	14.3172	75.3375	29.8779	22.0012	5.4767	20.4763	42.344	3.39362	73.4526	94.9704	20.3311	17.0305	35.9203	64.145	4.90993	70.8083	75.3198	42.5204	41.442	8.7597	87.8911	7.48737	18.8916	109.869	66.6552	4.0602	18.1275	35.0383	20.0722	28.8634	7.21609	80.2308	34.4065	83.4883	18.9739	3.21777	2.78525	3.88179	1.98591
CSF1	29.4106	32.3693	14.5819	7.30854	6.16778	19.1985	4.625	19.7684	18.3146	164.197	5.11332	50.1154	9.03965	11.9379	8.38738	22.5312	3.42513	84.2956	12.3227	37.3665	16.4442	7.70333	18.6937	14.7018	17.1998	5.07037	28.6773	10.8232	54.4502	24.9514	14.4354	5.88425	21.409	9.28369	10.0844	11.5041	36.3529	26.0331	19.4534	8.94332	16.3682	16.5825	3.98232	29.7791	24.8322	78.108	114.948	62.76	97.223
C3orf70	32.4361	62.1387	80.0673	51.7485	11.7935	9.62931	3.76829	11.6283	84.9939	9.41596	8.48758	79.7158	108.546	11.2299	0.758338	15.4072	131.315	10.3841	103.465	99.1442	11.3314	2.17382	59.6996	79.4921	1.92402	95.3656	76.4973	100.027	52.1448	7.07098	116.017	2.23459	4.31332	71.3942	146.17	25.6028	31.2407	70.0718	11.8549	101.884	28.0956	80.3398	0.965376	50.8553	19.7669	2.54196	0.316416	1.34772	3.16588
NFAT5	14.0869	31.7447	16.1831	11.9688	0.8879	6.35857	13.4066	9.11166	3.75991	0.447371	4.51226	6.41901	5.70207	20.2815	9.79557	25.3009	9.53256	12.3789	10.4122	23.1734	13.2652	1.77963	6.74594	6.98549	0.687758	9.03031	3.71374	4.90047	9.62563	6.90316	16.1891	0.768375	2.44952	6.78572	13.1543	9.73943	23.6151	6.2545	11.8212	3.8252	4.30456	8.67987	13.4333	7.7585	1.53188	1.18977	0.5537	1.1149	5.21737
TAF2	40.7026	23.6518	18.4771	10.6022	7.10604	13.8928	27.4385	11.6853	23.4296	15.1704	60.1527	32.6067	26.5471	38.7672	49.4632	26.6607	97.7824	15.3888	15.7824	62.7316	66.0969	9.22873	15.4841	17.1301	0.416652	27.9798	13.6635	24.8177	17.3537	19.9041	19.6676	11.4472	7.68483	30.3938	34.7506	30.2062	77.0231	16.8026	23.8122	21.5259	10.8276	23.4907	18.501	32.992	7.92439	7.36681	2.72231	6.15022	14.2339
ZNF260	21.0221	10.9863	14.5545	14.5091	15.5169	25.394	33.7482	25.3914	34.316	8.31546	5.91518	20.2848	13.5225	43.5279	25.3296	32.7849	13.0691	9.94268	14.7804	28.7705	24.5674	18.2879	19.5906	24.7467	6.75069	17.5958	12.8652	14.1408	12.3159	16.838	19.0392	21.7899	20.6026	25.0973	21.8836	88.3546	50.7986	11.6141	33.185	14.7151	23.3218	6.40383	25.2676	17.3135	4.72065	7.18884	3.26538	9.5952	12.0626
LINC02391	0.507258	0	0.253004	0.218369	0.191611	0.25247	0.167951	0	0.0689472	1.08392	0.40081	0.429357	0.167959	0.180467	0.472706	0.683249	0	5.2441	0.848338	0.102124	0.229625	0	0	0.472333	0	0	0.894552	0	0.44829	0	1.34449	0.312967	0.876291	0	0.152447	0.92067	0.217395	0.396736	0.211474	0.0815191	1.08503	0.151252	0	0.211515	0.0728665	0.165931	0.742625	0.782767	0.274733
FUS	278.45	137.782	195.547	209.545	179.25	166.365	282.63	231.702	125.286	125.22	216.112	83.1406	134.838	215.437	214.869	220.171	129.253	108.251	130.34	116.579	251.972	183.306	55.7069	60.61	55.4712	95.2823	155.157	205.062	68.2807	248.913	147.492	207.212	209.525	314.571	111.058	191.207	141.207	100.985	164.688	92.4417	105.707	174.025	159.501	173.745	55.7195	256.745	76.9067	91.2129	70.9395
FUCA1	58.8786	59.3933	71.9502	75.6986	50.7718	58.6424	54.9388	47.0035	6.76336	72.1448	54.8877	88.3883	76.5375	135.134	37.3485	100.268	23.8149	44.9332	30.5021	37.3974	78.9722	70.5674	57.3216	26.0648	45.4523	24.2916	19.539	21.0139	54.6271	48.7689	30.8138	101.641	69.1786	33.6391	67.4432	30.0893	111.002	26.8548	86.6559	28.8961	67.5999	23.0831	35.6217	57.6163	13.9824	59.7469	103.031	79.2327	172.758
FAM177B	0.0519666	0.339934	0.155515	0.178969	0.117779	0.336238	0.0516176	0.288496	0.339041	0.0256254	0.0739104	0.131958	0.12905	0.0554643	0.169494	0.454974	0.147756	0.0732595	0.130363	0.345253	0.0235242	0.214263	0.0704891	0.290331	0.623108	0.144902	0.183286	0.123508	0.192887	0.124843	0.206606	0.256497	0.227884	0.265068	0.234264	0.141478	0.334069	0.951069	0.227479	0.275593	0.472415	0.139457	0.328276	0.227522	0.537471	0.322979	2.38018	0.264631	1.09766
LBR	135.771	131.305	78.9413	73.9612	7.87294	68.542	40.1523	350.14	196.52	24.0319	42.1838	81.9673	147.428	37.0615	41.279	39.9093	197.609	57.773	353.197	181.536	76.6436	53.1346	76.1051	135.736	10.9108	52.3283	269.51	187.549	190.675	42.3441	345.062	14.6373	10.5759	121.365	75.4088	92.2422	29.5264	127.523	31.8277	125.071	58.6166	130.439	48.9263	91.2687	56.5855	13.9638	10.7683	27.8145	20.9878
RPL10AP2	0.930749	1.62357	0.515809	2.04791	3.16422	0.823551	3.698	1.57885	1.18075	3.9777	1.47086	1.05041	2.36273	1.32453	1.92745	0.417889	1.47022	1.6523	2.07545	2.62338	1.68532	1.27919	0.701388	0.462222	4.39644	0.672849	0.486335	1.08147	1.31608	5.56519	1.17474	2.04178	3.46311	0.844003	0.27972	1.54853	0.930744	1.84415	0.776052	0.498588	1.10604	0.277527	9.4727	2.3286	0.980467	9.87803	1.4275	1.62777	1.12021
GREB1L	10.7222	0.560771	3.12067	1.75709	0.202993	1.13992	0.228764	0.0799116	0.0573908	0.378564	3.51221	4.07751	0.70539	4.68408	0.387513	9.74593	0.336514	0.456955	0.0641951	3.47756	7.05469	1.13424	0.130167	2.04445	0.034868	0.249741	0	1.70902	0.508843	0.0737724	0.0363356	1.42096	17.8069	1.31181	1.1709	0.148046	10.7011	0.0420303	0.0400065	3.15219	0.102632	0.091564	0.282894	3.42521	0.071681	0.146489	0.0321118	0.598255	0.117807
CCL3	2.03718	3.43515	5.23846	1.55909	11.5428	6.62438	0.494634	0.502648	7.08854	8.2151	0.600947	3.96595	22.2147	2.07766	4.55621	2.43909	1.80205	5.914	2.55524	2.5702	2.95101	0.871061	0.245626	1.41637	8.53709	2.69294	6.49326	2.02277	2.20845	8.30908	4.16538	0.335172	0.902369	4.11028	4.48975	1.41736	13.3289	1.35963	0.792675	1.30954	63.62	2.55124	1.09625	8.94761	1.32662	23.3976	21.7007	19.1552	5.88451
WHAMMP2	2.57045	2.19318	1.93576	1.95943	0.886529	3.21608	3.07796	2.52406	0.778853	0.24048	1.79181	4.20521	0.635807	4.59774	3.93863	3.91386	0.0433313	1.9861	2.03897	2.95773	1.6649	1.81525	1.84668	2.28184	0.210421	1.09541	2.4606	0.898261	1.55154	3.61238	3.06989	1.25368	2.50308	3.5447	1.15417	1.64578	1.71121	2.44109	0.775119	1.90052	1.06487	2.32661	2.81326	0.17793	1.20842	1.44237	0	0.0846616	0.143068
HNRNPA1	637.129	384.482	438.309	472.212	1206.07	687.371	1512.68	1090.97	185.336	542.504	2130.83	185.13	618.53	831.487	1275.87	441.565	701.403	750.734	501.374	490.999	963.13	1193.48	166.262	277.409	213.445	362.122	603.917	553.61	333.001	1738.12	478.241	1354.79	1219.75	508.355	272.879	1016.46	450.277	398.764	988.037	154.657	365.425	414.348	334.12	255.246	248.27	1209.08	363.016	341.03	315.676
ENTHD1	0	0.0288412	0.0879632	0.0379608	0.0499638	0.0219444	0	0	0.0539352	0.195674	0.0209027	0.0279893	0	0.0235289	0	0	0.0313404	0	0.0553024	0	0.219546	0.0605962	0	0.098531	0.0240303	0.02049	0	0.0838307	0	0	0.0250418	0.0272027	0.105461	0.0224893	0	0	0.0850308	0.0620708	0.0275716	0	0	0.01972	0.0232101	0.193038	0.0190004	0	0.0553268	0.0408222	0.143277
GCK	5.51314	0.0858658	0.0818386	4.57718	6.35915	21.7558	0.130384	1.86737	2.82346	0.792928	1.1824	2.08324	0.0488964	0.630452	3.42508	3.51404	0.0466532	0.308417	0.082323	0.0594611	1.11414	1.51091	0.957032	0.238344	0.0357715	0.381267	1.15743	0.0779939	0	0.394187	0.0559156	3.30025	7.83635	2.34343	2.2782	21.9335	0.0421922	1.67857	3.55022	0.0474638	0.0175485	2.2897	0.0345505	1.82676	2.37585	1.56726	0.267668	0.121536	0.959765
ZNF440	0.220993	4.22667	12.1247	4.37622	2.65936	5.79289	5.72814	5.15574	3.33847	3.1447	5.08886	7.52226	4.13952	8.06443	4.70721	6.76126	6.91183	3.77809	6.87699	11.4916	4.51604	2.79139	3.42585	4.13907	0.493258	5.80999	8.79659	7.33321	2.25436	4.15627	7.54295	4.72672	3.44009	11.0147	6.01535	6.43194	82.9532	2.55807	5.22516	4.86045	5.81877	5.13039	6.06054	4.35733	1.04306	2.32704	1.88838	1.40306	8.08197
ALG1L	3.61038	2.09928	5.20214	1.17431	10.0011	1.9966	5.97689	0.334055	0.588873	2.05727	1.82575	0.203728	0.637567	2.82582	2.6168	0.972596	0.456238	3.46854	1.61013	0.290746	2.61495	5.29279	0.108827	0.537888	12.0688	1.26771	1.69785	1.678	5.78577	0.462587	1.0025	5.94005	6.20496	1.14586	8.24626	6.00675	6.08604	4.51799	4.51546	0.541527	0.429034	4.01904	0.337882	2.00726	1.31384	8.92312	0.402711	0.594271	1.3036
LRRC7	0.216955	4.43873	6.82874	0.254357	0.151699	1.26361	0.128382	1.41586	0.779255	0.213967	0.332641	0.744312	15.8284	0.349799	0.124747	0.20518	11.4645	0.160517	0.069479	38.3685	0.685386	2.65186	8.61564	3.51767	0.0553491	11.1465	0.162809	19.7915	22.171	0.239534	0.10487	0.763264	0.191382	1.98252	13.297	2.16155	0.207721	2.61674	0.305982	1.80708	1.82171	3.19599	0.485999	10.5786	5.12035	0.0452991	0.150604	0.192326	0.280008
DACT1	100.638	22.5252	13.8091	44.5623	169.011	14.7696	753.062	19.6729	7.78842	24.3488	9.14097	8.81663	2.96266	218.988	178.709	64.6423	6.61716	3.53924	21.8603	11.3542	56.392	152.143	14.1597	11.5969	9.80263	19.433	16.9126	18.5448	13.0673	30.2386	32.2541	56.8219	26.3503	2.07453	6.99424	22.0428	12.4337	14.081	338.792	4.66238	17.1091	9.18967	1.12602	12.2669	2.31095	41.3706	34.1187	105.968	9.21895
PLA2G7	8.3792	5.93974	6.52699	3.85147	0.983592	10.9993	0.862136	2.45562	1.44292	6.22254	2.69053	23.5235	7.19588	1.24706	0.342203	4.94619	2.27804	7.2789	0.921197	9.79911	6.2261	1.23878	0.679231	1.79048	0.327505	3.47517	0.549467	5.0461	1.55773	2.02102	0.644658	3.50144	1.25099	4.52944	6.14003	10.2701	8.24085	0.501305	9.64473	1.64165	24.9924	0.836143	0.246032	12.3192	2.41689	12.6236	42.1844	38.3888	52.4695
TRAM1L1	28.1504	14.0841	0.333504	17.8754	24.5126	23.6953	50.7754	2.96967	0.0272653	10.8149	11.634	1.6979	12.9186	47.7439	12.1506	91.0548	4.80048	7.38395	16.7739	0.525009	19.2206	7.76537	0.226746	2.76442	11.8077	0.186446	19.142	6.07066	0	22.971	16.748	19.4721	6.05097	10.7776	9.2237	33.4955	7.3074	0.0941341	54.1073	25.3705	9.65422	0.119626	9.60947	0.501864	0.115261	11.8331	2.55915	7.33626	2.20909
ANXA11	34.854	68.0812	41.2589	48.4433	26.9197	76.9579	35.1645	80.3619	39.1864	47.945	27.5713	48.5491	52.5836	57.2796	46.9689	40.2582	74.8503	50.0275	46.5973	25.9792	35.418	57.8168	50.995	46.5619	25.4352	51.58	116.093	68.9054	70.4037	40.9292	40.756	62.3703	39.5843	82.8972	46.1156	31.5254	61.3191	66.4827	76.7994	51.1579	31.9998	91.5509	35.6587	44.8521	37.9765	54.207	84.8215	77.3112	75.6115
LINC02884	0.618231	1.13235	0.86339	0.106457	0	0.246162	0.122816	0	0.30251	0	0	1.25589	0	0.131968	0	0.999267	0	0.697238	0	6.57181	0.55972	0.849676	6.87642	4.55926	0	1.60893	0.145367	0	11.0147	0	0	0.152574	0	0	0.334437	0.168313	14.9434	9.51586	0	3.09981	0.13224	0.44242	0	0	3.62334	0.242677	0.155158	0.228963	0.669672
PKD1P6	9.47895	11.4743	15.3555	16.3901	0.840987	3.9399	9.4823	8.56764	23.2002	0.709724	4.07274	9.2367	10.2423	13.3573	8.35128	17.0235	27.6228	4.93513	11.2548	17.8476	12.7455	6.73786	4.77391	9.98848	0.0980548	11.1931	7.90531	7.71791	7.96564	5.48906	16.4768	1.19324	3.70262	23.022	13.3008	3.78064	8.80424	5.7093	9.09884	15.4608	0.962063	33.1121	4.86562	23.8837	1.80258	1.44183	0.677278	0.72876	1.8757
KALRN	4.96557	6.50357	9.14355	1.41954	0.970183	5.06383	1.38256	6.13276	39.0811	1.90113	2.68931	17.2479	2.14252	0.630787	5.2064	4.57545	6.24655	6.83925	1.90175	21.384	5.49575	0.470656	6.81787	15.6393	0.162562	80.4671	8.16262	3.1112	4.37271	1.24202	2.0705	0.412347	2.50141	5.69671	6.75524	6.18417	7.85073	7.90037	1.79611	14.6621	3.05999	3.89093	0.808329	17.3288	8.71185	0.523968	0.34309	4.00429	1.25643
WDPCP	2.41223	0.743885	1.51252	2.83841	1.07391	2.07533	4.14172	2.93342	1.46138	1.03091	1.32333	2.90224	1.35782	4.38907	1.62707	3.62048	2.04944	1.97561	2.69428	4.9189	2.62072	0.79725	2.09566	2.36808	1.49002	1.68689	1.05337	2.29324	2.04045	3.04657	2.85757	1.24733	1.24099	1.99211	1.73471	0.899092	4.17216	2.03219	3.4264	1.59494	1.23466	1.46423	2.42482	2.43558	1.04944	1.41281	0.569365	1.16458	1.64865
ZNF696	15.8971	9.72626	5.28038	3.46895	8.17643	3.55757	15.5559	7.65088	10.5174	4.83813	32.6722	7.83372	11.8894	10.8676	35.8182	13.6014	12.774	8.00106	11.9258	10.4059	31.0135	9.29083	6.4027	3.12691	2.15	6.34588	8.18544	5.92979	5.3634	10.0925	13.4621	8.196	7.70174	11.0581	8.26833	13.7917	21.8262	5.82249	7.1897	7.26601	5.75147	8.42972	9.56666	9.97472	3.60337	4.29026	2.49622	4.43282	5.16779
FLG-AS1	4.55528	1.26555	0.22808	2.05943	1.3553	2.59112	8.51655	0.829947	1.01121	0	3.05181	1.49613	2.93508	1.50174	4.4007	2.48745	0	2.94228	7.61089	0.0106227	3.39964	3.50499	0.0119284	0.0294786	0.661425	2.20688	0	1.27075	1.37093	4.37741	9.57979	2.15942	3.54783	6.67455	2.04558	0.538684	20.0464	1.74974	4.33342	0.381574	4.016	2.25767	5.24968	2.72816	1.62199	1.58214	0.0662109	1.3516	0.81921
SEC61A2	19.1712	5.46816	9.63087	13.0412	8.29859	17.2267	13.1067	12.8723	13.4936	8.22716	4.76551	5.92065	12.4382	16.0558	23.917	13.0508	13.0626	6.0708	11.8282	10.9114	9.2413	7.54841	5.78655	9.24402	4.19833	5.36168	10.6603	14.0878	5.87952	12.066	15.0674	12.9151	8.64792	25.5128	9.15618	26.4493	13.8342	4.44149	6.48031	17.1698	15.8672	8.38917	11.4559	6.33032	3.31956	5.0282	18.1403	5.50096	11.674
UNC13D	2.94897	2.9221	2.55006	2.24604	1.74012	2.23202	3.13716	1.21091	4.71032	2.20278	0.827265	3.15703	1.56866	4.4139	9.95171	12.2219	1.91014	2.80433	6.55514	3.81517	2.97004	2.43418	2.65094	1.07238	2.62488	0.900133	14.8836	1.96577	12.1395	2.55715	12.0614	2.70226	4.57727	13.5111	1.40019	9.59625	1.5368	4.11066	4.07017	9.03524	1.9782	3.7774	3.114	4.69305	1.88746	1.32425	8.07986	3.94211	5.64209
SLC9A9	31.1281	3.13929	8.45204	29.1516	3.28182	26.9499	17.0129	10.5422	4.99348	7.60548	13.4002	8.76152	43.2	8.8136	5.90642	27.1048	6.4227	8.33637	1.4945	14.6327	40.7673	6.11813	5.38731	20.3218	5.59206	14.1662	7.99632	21.1128	74.0957	20.8959	1.22188	5.77895	5.56804	1.7051	15.4126	15.0254	13.7235	29.5101	29.9489	10.6272	20.2121	0.754966	8.04952	17.182	36.6133	13.0244	14.1002	5.31676	15.5595
IRF5	6.92577	3.21579	3.45435	9.90274	0.788343	2.76995	0.506731	0.386206	4.75302	7.10482	0.615644	31.5025	4.45331	0.94049	34.6183	13.7222	1.93403	3.03658	7.95014	5.67695	5.1366	4.80177	0.964596	0.863694	0.825719	0.833388	1.39948	1.91057	3.0494	1.94609	11.2564	4.02505	3.40193	7.27034	2.94093	2.81988	1.7491	2.81478	0.928069	1.71423	3.85236	1.68711	8.38227	5.2794	1.87871	2.7004	10.6502	4.3656	6.51405
ACVRL1	89.1863	16.4153	14.9928	36.6144	22.1722	16.6844	8.79742	55.3532	3.11904	9.10549	12.0879	9.81387	17.4224	12.5467	17.6452	55.7625	6.63908	63.9937	5.67242	10.1638	42.754	4.96127	11.4495	7.3474	13.4138	12.7598	15.8085	8.80272	8.24001	24.0631	5.88406	4.35504	12.0905	10.3085	12.0869	57.6332	9.04088	38.1748	15.9613	13.3148	25.7048	9.72336	4.74724	31.4754	8.11941	12.7828	11.754	9.96475	101.346
GCSH	12.6275	3.48291	5.95726	7.00021	12.149	3.36626	18.6532	6.0416	4.31287	11.2118	19.3753	2.78625	4.35979	6.98829	5.09584	11.5328	8.59233	40.6409	4.37707	11.7769	10.4553	8.75158	1.70795	2.7737	5.41172	4.81506	6.04827	14.9801	3.35741	14.3124	5.63951	6.74765	4.44599	5.395	4.41124	12.3899	12.9975	4.35565	6.79417	4.82177	12.3893	6.24318	19.5445	5.62539	2.26351	13.9335	4.74016	4.09703	6.15713
TNK1	11.214	0.802323	5.10378	1.96118	4.48747	0.645346	5.48233	0.705237	1.60043	4.66575	4.73496	5.42814	0.696203	13.8763	6.89057	6.44307	5.05671	1.44915	12.5932	3.45001	19.1632	8.04322	2.30542	0.176207	5.17603	0.244288	0.226599	1.86564	0.074328	4.07472	14.9675	10.0539	1.53674	29.4579	1.9905	1.21643	1.32915	1.69384	10.3655	0.152056	0.337314	8.68329	4.27989	0.526047	1.94814	10.9933	1.38521	0.0324463	0.322657
OMG	0.0881346	0.138366	0.123084	0.197293	0.0199751	0.842224	0.0525256	0.244643	0.158127	0.139073	0	0.246178	0.0700376	0.22576	4.74719	0.427364	0.150355	0.215362	0.110547	0.234218	0.319173	0.314936	0.143458	0.492398	0.0192142	0.131068	0.310851	0	0.16824	0.0677545	0.280321	0.0217508	0.0702705	0.0899104	0.0953541	0.143967	1.35978	0.248154	0.0881831	0.0849821	15.6283	0.315355	0.296934	0.63945	0.075962	0.0691918	0.0884768	0.130563	0.630088
EXD3	4.66506	3.8406	4.81281	5.6888	15.0053	2.76329	13.4607	5.73606	7.29071	4.12849	2.46394	4.97707	3.67369	14.6342	14.7196	9.00725	2.57213	7.64345	6.16286	5.08881	4.70532	12.4451	4.45113	6.94687	26.5955	3.05002	6.20402	3.51591	8.74714	10.3294	8.20064	18.1887	24.3889	7.6362	5.60533	6.54345	1.66482	4.9527	9.39516	8.60301	3.38626	13.5425	8.60928	6.42366	6.45919	11.6568	2.37052	4.35212	2.85324
RNU6-1048P	0.632098	0.82696	2.52216	5.44223	0	2.51683	6.27853	0.877285	1.03099	0	2.39737	0.802536	2.51154	5.39714	3.53425	4.257	0.898619	4.75251	4.75704	0	1.14455	0	0.857397	4.23775	0	4.11256	0	1.20183	4.02205	2.42966	7.1802	0	0.503978	0.644834	1.70969	0.86044	1.62539	4.746	3.16223	0.609488	0.676029	1.13086	12.6445	3.95355	0	0.827068	0	0.585246	0
REM2	2.08332	1.57391	2.66359	2.12212	0.631777	0.321292	0.524618	2.19911	2.5844	0.347261	1.1407	0.931359	0.46635	2.00432	2.32423	1.69948	3.83774	0.330923	0.25763	1.38234	2.97533	1.08884	1.03483	1.70491	2.20695	3.51817	3.5877	1.36686	0.435649	0.197377	0.93327	4.34487	1.31012	3.44238	1.61376	4.154	0.264081	1.01895	1.02755	2.17856	0.156909	2.62477	2.65681	1.24798	0.581668	1.63171	0.810052	2.03757	0.540328
MIR1285-1	2.41552	0	1.60638	4.15942	0.912434	2.40448	7.19789	0	5.25312	0	2.29034	5.11139	2.39941	4.29683	1.50066	3.25357	3.43401	3.0269	3.02978	5.83568	1.45794	4.42641	7.64512	5.39809	0	2.24512	0	1.53091	5.12332	3.09493	5.48772	0	0.641971	4.10698	0	2.19207	11.3874	3.02275	3.02106	1.55275	4.30566	2.16075	6.78177	1.00721	0.693967	0	0	0	0
TRAV13-2	0	0.647449	0.164555	0.426087	0	0.164208	0.163854	0	0	0	0	0	0.163862	0	0	0.666584	0	0	0.206912	0	0	0	0	0.36865	0	0.30665	0	0	0	0	0	0	0	0	0.446187	0.224554	0.424186	0	0.412633	0	0	0	0	0.206356	0	0	0	0	0.178688
NT5DC3	6.58354	71.7049	13.8927	6.48282	7.04757	10.7217	7.7178	2.23857	82.7429	5.07805	8.43346	22.1422	6.70912	8.1026	3.30963	9.53613	63.6752	2.99532	110.794	72.1171	7.13289	13.8654	7.44703	77.2455	4.64902	20.2241	35.6098	50.6305	60.493	6.54257	113.974	3.61695	9.49046	87.9276	6.03357	5.82676	18.3348	144.139	7.10895	19.276	18.0465	44.734	33.8571	14.4146	52.0041	4.40351	3.68794	5.7294	6.36696
ADAMTS14	4.28733	1.64576	2.02314	38.6481	3.72385	40.5306	2.24402	34.1344	0.219835	7.95018	0.255593	0.554114	1.49184	6.11032	14.2706	12.9673	1.04017	9.30129	6.63343	2.09327	3.07968	42.2168	0.400466	1.07573	1.30127	0.274408	2.39951	0.585749	0.217807	2.19564	13.7646	1.28299	2.58933	6.07605	3.00902	3.23257	0.643645	0.204806	12.1209	0.160903	5.34036	4.79966	102.495	17.5346	0.177015	3.82941	9.98676	2.85237	6.49334
MYH7B	1.51796	1.37229	0.501904	1.07932	1.09202	0.942265	1.79577	1.15991	2.02382	0.185029	0.970313	1.32093	1.63491	3.36768	36.9694	7.99464	0.315213	1.21824	10.7286	1.18465	1.72173	0.949354	1.05264	0.90524	0.873805	4.15337	1.48384	1.54037	1.74546	1.67175	13.1163	0.957591	3.67844	5.04582	0.676604	1.53232	0.460502	1.32062	2.39978	2.59841	0.702283	1.45703	2.19076	3.52035	2.55782	0.769921	0.481555	0.402684	0.221698
APTR	29.1701	8.19197	6.72501	8.03976	12.3373	8.29622	15.4081	10.6587	14.6791	14.0937	14.4188	9.22424	8.25708	14.4141	16.3262	27.4769	6.91675	11.7082	8.23709	11.7805	8.21712	14.9027	6.15556	9.55636	4.32837	7.74639	7.72072	10.1425	11.939	17.087	9.39285	10.5803	7.44521	11.9299	9.48124	4.90034	15.5403	10.9755	16.9998	17.4609	14.4203	19.1456	14.9538	8.86997	11.433	9.87733	6.6802	11.2516	5.03382
ZAP70	0.542558	0.554003	0.858033	2.6091	0.584843	1.38313	0.460049	0.330591	0.323759	0.14356	1.38021	0.235218	0.683535	0.451962	0.468606	1.94285	0.206941	8.87992	0.68053	0.799252	0.323479	0.345556	0.269247	0.916756	0.331769	0.172195	0.513406	0.314509	0.659586	0.406925	0.811723	0.571517	0.411485	0.364494	0.763579	3.7288	0.0850696	0.484373	1.19164	0.497632	0.665183	0.556357	0.334378	0.529718	0.228109	0.354955	1.62735	0.220541	1.26141
PODXL	14.2274	23.4149	66.9181	13.6981	8.95338	42.7321	20.2205	45.7467	2.55167	8.04434	8.42436	30.4934	22.3717	35.4738	15.5689	53.3558	17.3169	91.1121	7.52817	28.5723	22.9647	11.5348	16.2022	18.0523	9.14859	54.898	10.2373	20.1855	1.85733	26.4456	6.94068	5.65774	9.63349	15.8491	34.1266	28.8764	32.0811	9.06825	10.8537	20.2742	21.4774	15.5873	33.5739	94.0462	3.77371	10.0546	10.3219	10.7861	83.515
CCDC120	11.3572	6.42255	5.07467	7.67592	11.3136	9.69748	17.3193	12.3559	16.0557	3.81303	11.0219	9.38158	11.4457	20.1439	11.6977	8.10271	8.66057	8.58209	10.9113	19.0192	9.75266	22.8629	7.57324	6.79278	2.68948	12.3883	18.5407	6.48059	8.7399	14.4335	11.6297	22.065	13.162	20.8756	9.18468	9.59104	8.32299	5.75334	14.2361	7.40692	7.14102	4.39138	13.1491	7.68421	7.3442	10.1177	0.510696	4.33333	3.63693
HES4	11.7967	24.5351	136.143	37.8664	80.0722	17.7045	53.6601	47.1027	133.503	13.9611	18.9291	33.7955	61.3546	111.96	19.5622	14.8302	21.7589	39.8559	16.8454	41.3613	14.3499	240.535	6.1544	49.8189	464.507	85.0173	12.6599	21.5094	23.4811	39.7054	16.7675	103.912	14.229	14.6264	50.943	9.63492	0.777801	12.8886	73.6944	68.7152	2.71742	89.5608	41.464	85.514	10.7931	114.341	7.13588	13.6669	24.1804
TNRC6C	41.4382	10.0584	12.1293	17.9888	16.9258	30.4115	21.2027	13.9387	12.4102	5.8994	15.3858	13.0772	12.546	37.2945	16.7971	58.7725	22.2773	16.4632	14.9368	30.9347	20.2616	39.1052	17.439	7.07346	21.3481	5.58255	6.01869	5.25642	8.62041	20.3185	19.5579	15.1776	8.55846	13.022	25.9676	18.3335	33.6965	6.0332	44.3449	7.71991	19.2907	13.2896	18.4043	15.2639	4.79715	10.5639	1.61945	2.18591	10.5805
TSGA10	2.10928	2.06364	1.38137	1.137	1.39259	1.90793	3.41595	0.967333	1.46589	0.633113	1.26955	1.46709	0.856306	7.07675	0.623865	2.98931	3.58534	1.6376	3.55439	6.18147	2.12552	4.19714	1.02004	3.06392	2.3592	1.09105	3.90301	4.1238	3.27754	4.9351	5.05242	6.09949	1.55744	4.99587	3.94399	1.24837	4.22115	3.17604	4.57645	1.83929	0.431559	2.01806	4.10355	2.44353	1.62035	1.45194	0.253176	0.127365	0.437089
ZNF137P	3.80006	5.14598	7.01612	5.39556	1.24656	3.84906	8.27751	6.89333	3.20779	0.986244	0.72695	3.97827	4.43697	9.25015	2.85783	4.31029	5.11801	3.75938	2.09053	9.82488	5.3417	2.70297	4.56673	3.72465	0.181678	7.80757	2.46895	4.62668	2.29779	5.63768	3.52144	2.63248	6.67093	10.5757	5.68015	1.40664	8.82867	1.22012	8.92173	3.88913	2.42424	3.30981	14.354	5.29568	0.77571	1.28666	0.794754	0.925894	1.40819
LIX1	5.47322	0.021503	0.0655823	31.9249	0	0.0490828	0.391817	0	0.0670203	0.0486292	0.0779218	0.0417358	0.0489795	2.89449	0	111.799	3.76197	0.154471	1.62864	0.158833	4.74689	0.609909	0	0	0.0179161	0.947151	0.656995	1.90629	0.0174305	0.379063	0.72814	0.486752	0	0.419181	0	0.559338	1.88075	0.0154259	0.0822257	0	0.0703136	0.147025	0.0173046	0.0822414	0.169992	0.139788	0.0618746	5.12841	0.053411
GLT1D1	12.4457	0.228971	0.193984	3.23138	1.16796	0.774299	3.28368	0.269895	0.015859	0.0575357	2.82111	0.0493797	0.077267	2.61516	1.88466	11.6036	0.138229	0.402078	24.6355	10.5237	7.4473	0.187085	0.184644	0.173831	0.381555	0.0722983	20.8506	1.33107	0.556819	2.54144	25.5136	2.30361	8.65166	12.0616	0.210393	0.21177	11.251	0.127758	0.243214	0.581275	11.2101	0.278325	0.266162	0.170282	2.24591	0.788783	0.561254	0.018005	0.37916
EIF5AL1	0.299423	0.276515	0.579801	0.743063	9.30113	0.403251	4.7761	3.74011	0.373464	8.04257	1.25253	0.693232	0.822299	0.225584	0.131307	0.593098	0.976546	1.78776	0.375566	10.9784	0.605955	1.47662	0.358365	0.649458	0.499179	0.24556	0.538388	0.653028	0.168109	6.17777	0.280102	0.608546	2.2469	0.413265	4.92278	5.96997	0.837877	0.314083	0.3084	3.66836	0.885352	0.677484	2.50343	0.440656	0.455416	1.20991	4.6635	7.95813	2.93811
GDF10	26.0302	0.431984	0.686206	1.04239	5.30088	22.1313	4.09969	11.8387	0	3.77206	0.208721	0.0349354	0.92931	1.2922	7.51305	160.222	0.430299	0.206883	0.483187	0.132953	26.282	1.81523	0.261265	0.0614917	18.2963	0.1023	127.167	0.235428	0.116723	65.3637	0.218794	4.65163	0.0438776	0.477198	0.14885	1.08623	53.2433	0.0516499	42.0539	0	6.4154	6.37499	0.260731	0	0.16601	38.8477	0.0345286	0.0254765	0.0596111
HCAR1	58.5702	0.018558	0.0141501	0.622866	1.06093	2.72521	1.09901	0.216561	0.0578416	0.391712	1.03565	0.324179	1.3386	1.81678	4.65304	7.6235	1.00831	55.2726	0.444808	3.63261	9.28518	0.584865	2.55906	0.221901	0.231937	0.0659221	0.76714	0.60684	0.722079	0.422567	0.483398	0.822675	3.51738	3.19807	0.0511568	17.2433	0.401233	0.85205	1.27736	0.123099	6.93312	23.6903	0.134412	0.514591	0.440133	2.23654	0.0712008	0.380876	0.138288
MYH14	9.75766	0.0625334	0.0340574	5.88492	0.34047	44.9832	0.196691	0.0947698	0.0111374	21.415	2.3826	40.3738	0.149222	0.568457	11.581	11.5611	0.0582446	19.7722	4.82195	46.2813	10.4415	0.225231	0.148194	0.00762981	0.803866	0.114239	0.0401392	0.0194744	0.0362072	0.0918636	4.1187	149.171	8.16642	0.0278636	0.0307819	0.948091	32.9747	0.00640866	0.247663	0.0263363	0.00730289	0.152703	21.359	0.170835	1.11819	24.1455	1.07964	0.132766	0.798819
RNA5SP78	0	1.49974	6.28937	5.4284	0	2.28221	2.2773	0	6.0767	0	0	4.36634	6.26288	2.44701	1.06826	0.772033	5.70395	1.61606	2.15679	5.53895	1.55678	0	2.33241	3.20226	0	2.6637	2.69545	1.6347	1.2157	1.65238	0	0	0.456997	2.33889	4.65094	0	2.94773	1.07589	2.86745	3.31603	0	2.5636	1.81039	2.868	0	0.374984	0	0	0
DCBLD2	24.0626	46.1025	22.6329	21.2288	5.77179	24.6931	13.1572	20.574	25.2843	25.2695	17.5938	14.0529	17.4603	10.7505	14.9099	19.4741	13.2109	17.1626	16.2384	15.2833	17.4239	2.89401	12.7595	40.4143	2.13838	28.337	20.7853	14.874	21.5994	7.01012	16.212	5.23369	27.4555	16.4506	18.9687	43.3876	10.6827	17.8936	8.65105	15.9134	34.3454	27.9805	12.784	34.7759	10.6566	2.44907	9.70367	16.6079	13.7245
DAPP1	0.416395	0.91442	0.430204	0.678604	0.134819	0.399689	0.0443142	0.681111	0.254686	0.425327	0.112805	0.755244	0.251126	0.126978	0.152441	0.901384	0.169133	0.670869	0.484978	0.628734	0.686654	0	0.161375	0.664672	0.0324208	0.193511	0.19232	0.197927	0.346962	0.128615	0.55746	0.0367009	0.533564	0.106196	0.589946	0.95144	0.478002	0.279146	0.390586	0.286787	0.668002	0.199541	0.1096	0.911541	0.269164	0.301604	1.39959	1.11529	2.02969
SNORA77	1.08215	2.12363	6.47691	0.93171	0	7.00183	1.07488	4.50574	6.61892	0	1.02607	24.044	5.37469	3.46496	3.02532	3.64399	0	1.01704	43.4349	7.84316	1.95947	0	2.93573	10.278	0	9.05232	1.90838	4.62946	3.44287	1.55984	127.227	0	1.72562	13.7995	2.43916	0.736536	0.695665	2.53911	1.35343	11.9996	2.31472	3.38805	0.569669	8.12217	2.79807	0.353985	0.678971	1.00194	2.34439
ABI3	5.78308	7.8541	10.5762	4.007	5.18037	9.70405	3.20036	8.29384	1.99879	15.2363	4.25616	5.94386	5.49833	3.99731	3.72109	7.52984	3.83669	29.2202	3.55777	5.25591	4.93656	1.93025	2.05447	2.80015	6.09371	10.1104	4.30603	4.63386	1.46023	9.15625	3.31587	2.68451	11.637	4.41066	6.40577	10.9461	2.69089	3.48921	5.09743	6.21351	7.65762	5.518	4.61	21.2548	4.88941	5.06259	13.8227	18.868	18.7928
RAI1	39.1447	24.6202	32.22	25.0398	14.9525	24.8728	49.0493	39.7636	74.5964	11.8982	65.1286	30.8297	22.5955	77.5414	18.7138	38.2332	49.8369	15.4764	44.8631	34.4819	44.7579	24.6268	9.07666	41.8526	0.68454	82.8255	72.9694	20.9352	15.325	28.3295	55.158	20.9656	29.8919	44.8308	47.8747	111.016	60.6096	9.64641	32.8044	9.78263	26.5296	38.2929	71.6347	113.847	16.2256	12.7271	10.3145	12.4106	14.6479
RNU7-140P	0	1.47474	10.1202	2.91159	0	5.61044	0	4.69348	6.43507	0	3.20648	2.86238	2.23945	2.40623	5.25229	10.6283	3.20507	2.11883	7.06949	0	1.02056	3.09849	6.1161	7.55732	3.68625	2.09544	2.65053	1.07163	1.19544	10.8323	5.12187	1.39096	4.4938	9.19964	1.01632	6.1378	27.5367	4.23185	0	5.4346	4.82234	6.05009	3.56043	2.8202	0	0	0	2.08738	0
RNASET2	14.0614	8.24298	7.65335	7.64946	5.62574	11.9887	8.8513	110.99	3.85375	15.7092	10.933	9.80841	8.91328	8.65145	21.8696	12.1578	7.32181	14.0802	14.3739	6.58471	7.50696	31.7795	5.7616	3.28278	35.2371	3.93975	16.5315	7.61348	10.98	23.5977	15.6209	26.1304	18.6761	20.0772	6.14337	7.63712	16.7249	10.2737	19.5011	4.49672	13.1837	9.79192	82.3515	7.63811	9.09902	29.8789	27.3836	28.2177	33.3001
MIPOL1	3.34665	1.50315	5.11756	2.03596	0.946228	2.29405	6.40286	1.36748	2.41604	0.790554	1.32059	1.75135	1.20101	3.86065	3.13115	3.34708	2.80147	0.66233	1.2568	2.82822	2.61565	1.75811	1.63549	4.15373	0.400481	1.88745	1.6178	1.39392	1.60101	3.21277	1.62382	2.19257	0.964003	1.40039	3.36965	3.69177	3.16914	2.13787	1.85471	2.14808	0.671556	1.25483	1.41714	1.60856	0.742699	1.43998	0.0922059	0.844228	0.0578861
NPM1P27	13.8528	12.1533	6.66549	19.2235	14.4978	3.73128	31.6476	14.8155	6.64551	37.0483	43.4227	8.48367	15.5413	13.3067	15.7189	16.1346	9.73106	14.6276	6.54141	24.2146	12.9107	11.1994	7.07404	6.55575	0.799427	9.46737	5.74813	11.5427	8.55533	36.4903	5.46127	14.3789	13.4489	11.555	9.1101	15.8621	6.80997	8.71863	10.7011	5.26436	6.362	6.12298	65.203	9.58187	3.72234	29.1611	6.23753	16.7493	14.2111
SDHAP3	26.9269	22.4041	15.012	58.1326	20.5169	10.9626	18.4416	31.4499	22.1947	32.8113	31.6001	17.35	18.6144	15.8158	20.042	35.1818	13.8531	21.2966	18.4421	28.4869	7.67375	1.66415	8.60321	15.2693	8.10786	24.1164	20.0654	14.4164	13.8194	21.7753	32.1591	21.1313	14.2514	66.1738	11.3848	25.4303	16.6799	10.769	15.4324	21.7384	12.5183	55.3431	282.649	21.7105	7.55376	13.7686	2.38769	3.73699	8.18187
EZH2	45.1544	31.0929	111.123	47.5307	10.7967	33.2756	22.7747	17.5201	58.0974	47.4532	156.764	41.9862	94.996	13.8563	12.349	31.2665	75.6332	20.79	7.0351	90.6969	37.3602	11.0797	12.8422	32.2214	4.23894	71.1349	24.9344	57.1744	27.3614	15.3932	9.66722	18.8066	7.95408	103.008	41.3988	22.5587	25.5567	16.3537	11.336	25.7284	30.9688	49.6638	24.723	49.8804	11.9758	15.8421	5.81825	13.1419	9.12131
NIPA1	12.8739	14.2999	20.7289	5.87674	1.79718	11.2751	6.33193	9.60274	17.3969	1.90142	18.7598	35.2961	13.7379	11.1267	4.2453	8.79585	8.91895	4.69795	6.16264	50.1185	6.89052	8.53687	8.32	15.9312	0.686405	18.9168	5.66664	13.6061	8.86276	8.71809	6.81739	7.08911	2.69628	10.8175	27.6298	2.48687	8.0861	8.41992	4.58924	18.6876	5.44592	12.3227	20.6014	12.3894	3.85271	2.41585	1.26819	1.46116	5.66729
UVSSA	3.51561	6.66743	9.59025	4.10524	2.3982	7.31722	10.8878	7.93635	4.31822	1.94231	2.48164	8.38973	8.443	16.9634	10.8105	18.8599	7.20834	8.49967	3.5212	7.01176	3.91018	2.39806	4.31173	5.49185	1.14872	5.49151	2.57944	4.07304	5.14819	4.80603	6.18157	2.36624	1.21901	19.9766	4.4235	4.5622	17.4249	3.42926	3.43544	10.5694	1.86612	6.42871	37.2958	13.8633	2.65781	2.51474	1.37658	2.36729	2.12395
HECA	47.455	15.6669	39.6947	23.0272	10.8537	40.7741	18.249	43.5572	29.5439	26.8404	16.8949	33.651	21.8161	28.4555	31.5923	36.7223	21.6317	34.5112	23.2711	24.114	27.2682	21.674	27.0289	47.4924	7.10459	29.7968	108.863	21.9214	35.7099	12.3064	19.9118	10.9265	17.6934	34.7444	43.1979	38.7849	38.6308	33.1296	35.0021	14.7995	23.141	40.4022	21.322	36.109	19.5003	13.1625	16.5238	18.5945	39.0061
WDR90	10.4078	11.9279	23.9666	17.5237	7.9453	3.71331	18.4947	21.4401	23.9816	6.24984	5.22948	7.43446	26.4806	17.4608	19.7687	13.3614	28.8712	8.59278	16.912	11.1994	14.9044	10.7921	5.18191	7.64772	5.37505	15.1579	16.9765	6.73867	9.37606	16.4242	19.2544	13.7617	8.94323	49.7928	17.8641	4.97305	4.49897	7.71929	12.1737	13.0753	3.44028	37.2631	16.3995	18.1677	7.42084	12.1479	4.21376	2.58594	2.22554
MDM4	30.7267	13.4078	14.6912	10.7651	9.55271	8.88048	17.1917	15.8865	18.6899	5.6414	15.3799	14.7435	20.6531	23.601	39.3464	26.0853	21.2429	20.2971	23.4973	30.9861	16.7157	16.2806	11.8094	22.0788	3.14778	14.0369	14.6275	12.3071	19.1696	26.9881	30.5693	10.7506	13.6676	36.4417	9.36731	17.756	8.40511	14.8084	18.4195	19.6985	10.0407	16.4003	30.0929	15.5254	4.88778	9.61899	1.92749	3.33358	2.24951
REPS2	6.52367	3.40296	5.61884	2.90361	1.07062	9.28543	1.74618	6.98772	5.76399	0.672279	1.24166	6.02033	5.20315	1.42318	9.58981	6.66074	2.2102	7.90135	5.78259	14.4894	8.2341	0.953296	3.12267	3.14025	1.27753	2.5232	27.5715	1.26766	10.5266	1.10324	5.46103	1.90364	3.13227	3.24521	7.26723	1.63606	54.8379	0.650996	3.76918	2.98084	20.1126	6.46142	9.15998	5.29582	7.62744	0.614177	0.690316	1.16263	1.27598
CRABP1	2412.5	0	0.0679434	69.6085	1200.53	170.991	179.756	33.275	0.0555465	76.9133	2576.36	0	0.541258	6.17913	250.587	0.0917421	56.7424	0.256052	39.6404	39.5745	0.924975	30.5168	0	0	102.086	0.0633065	59.0162	267.812	0	1467.62	26.151	605.72	94.0575	0.277935	0.184226	315.42	7.09326	0.0639252	449.867	0.197025	44.2169	0	79.5987	0.596416	118.113	908.714	0.0854697	0.0630628	0.0737785
TUT4	11.7658	8.87633	7.05957	9.82813	4.04064	27.2186	10.2353	48.1372	11.3285	4.59126	19.0896	6.90193	14.6527	19.3268	5.87126	12.4961	19.1426	9.94733	6.5567	26.7154	17.5244	7.81555	6.91502	8.26692	0.559798	12.2785	9.29705	10.7408	8.28448	15.6195	8.05796	5.63632	10.4629	20.9986	9.76476	21.9724	18.1603	6.53234	16.7675	9.6742	5.39868	10.4501	58.0562	5.84443	7.66495	3.846	1.73945	3.15445	3.59549
CACTIN-AS1	2.58093	1.85018	12.626	1.6742	1.12182	1.33736	2.14218	6.18273	3.7483	0.139473	1.47501	5.97014	3.09052	1.09431	1.31788	4.47642	1.80945	1.06329	2.61641	0.811443	1.21635	0.874638	7.62514	4.70111	1.27178	2.13597	1.33011	0.873889	3.29949	1.25706	3.61449	0.6544	0.732914	3.8953	2.9326	0.577524	0.590933	3.11914	2.78575	12.8521	0.907497	3.54213	1.60061	6.54557	2.92533	0.92521	0.39929	0.229142	0.689345
DNM3OS	50.1904	1.74614	2.58539	188.913	285.386	3.83127	124.849	10.7913	2.25289	126.886	40.4526	31.783	8.78721	786.816	36.4744	127.661	6.39838	3.45683	38.5042	6.59895	32.4854	420.45	10.5046	8.86139	120.01	7.6163	19.4319	0.280327	27.3048	295.006	56.5193	300.107	12.1512	20.2179	9.73872	52.5192	247.944	24.0918	242.628	2.08006	46.3755	5.28932	12.4672	14.444	5.51097	262.971	6.05668	8.31981	1.09271
PEG3	61.6204	14.1148	0.276328	20.009	6.17088	66.8173	26.4073	0.070822	0.219965	7.34754	28.512	2.76736	8.47217	31.0517	10.9235	65.5412	4.28011	79.0141	0.0822919	4.95762	0.547787	5.56045	8.55318	2.56581	5.33191	2.98801	98.4819	0.103953	5.0173	7.15223	0.0662454	5.34317	265.524	2.60283	0.315476	1.23047	159.248	0.027367	48.3396	5.57402	0.241689	0.0456463	11.6737	8.91836	1.41995	4.71192	0.0640332	0.418466	0.292164
CCDC150	2.47963	0.6945	2.41777	1.97253	0.54616	6.98075	0.936625	0.562267	1.20193	2.01149	2.68228	0.922299	2.08843	1.23008	7.86949	2.00395	2.53215	1.31292	0.648322	1.96592	1.66316	1.19997	0.142117	0.671207	0.0304554	0.610261	0.755494	1.47415	0.111112	0.798743	0.801367	1.47385	0.595893	2.77186	1.30359	4.46881	1.20339	0.275335	0.515418	0.801468	1.09814	0.0437371	0.617734	1.59898	0.132443	0.56207	0.648609	0.607911	0.370737
TPSAB1	1.38668	1.69713	20.0351	5.04522	0.101382	0.267164	0.888628	0.062083	1.93344	0.617621	0.169655	0.624725	0.755371	55.6678	0.291794	56.3952	0.763113	10.2578	68.7872	34.5818	5.91275	0.368868	3.15513	13.2453	39.4467	19.2498	0.0525898	6.80403	29.9809	0.0859703	56.6556	1.60071	3.60217	0.0456331	4.23465	2.86187	0.230048	63.0999	21.8747	0.129395	1.86579	0.880304	3.01412	38.4419	18.3901	0.146323	40.4711	1.61523	5.91136
RSKR	1.31991	1.15753	2.315	2.27283	0.542412	2.35343	3.63059	2.2949	2.3421	1.18729	1.71911	1.52848	2.83834	5.03125	4.32529	2.93051	2.26823	2.86267	3.22016	2.50548	1.27378	1.51502	0.550882	1.58829	0.268781	5.71607	2.13156	1.29617	2.84568	3.52635	6.32683	0.876996	1.90815	6.74732	1.3208	0.789767	6.75077	0.939302	1.81406	5.62225	0.713578	1.88133	11.1631	4.4453	0.625061	0.417525	0.309417	0.711759	0.157114
KLHDC7B-DT	0.449398	0.734923	0.896582	0.290192	0.254633	0.111836	0.111595	0.155929	1.46599	0.443209	0	3.13815	0.446403	0.599558	0.314091	0.756643	0.319443	0.739126	0.14092	2.84998	1.2206	0.772048	0.304789	0.376611	0.612333	0.417697	0.396258	0.106807	0.476588	0.431851	0	0.415902	0.447887	1.60459	1.11423	0.152935	0.288897	0	0.281029	0.108331	0.360474	1.005	0.70972	0.562165	6.00362	0.220506	4.51143	0.936199	1.46037
ALG13	26.1747	7.90501	18.8058	15.504	10.5126	61.4295	22.4895	14.9481	20.4971	12.8945	14.6304	18.312	18.396	36.9724	8.0882	14.6105	12.2784	11.8708	30.4117	28.8448	17.6167	14.5561	15.2111	21.4466	4.86538	18.2522	15.4817	26.9849	14.4358	25.981	34.6575	10.7205	8.94791	13.4599	9.88743	8.05078	14.1766	14.4737	20.451	23.7655	12.2491	19.1007	20.1181	17.6898	5.833	10.8764	3.98387	6.06854	9.3831
WNK3	3.99133	1.01042	0.135265	2.90347	2.8127	3.83224	3.2618	1.3092	2.77423	1.54663	2.97952	0.23953	0.890159	3.12105	0.615331	1.39763	1.76849	1.0306	0.303189	4.79999	2.09235	3.59762	2.79895	1.44928	1.73516	4.12623	6.47383	1.84958	0.525194	4.52666	0.616125	0.902089	3.7746	2.06896	6.83036	8.14575	6.96605	1.06792	3.50982	1.10852	1.24216	0.131845	1.42765	0.199125	0.94513	1.33068	0.11837	0.338435	1.07288
CCDC88A	81.8248	21.7057	30.7241	30.4519	12.7117	55.6822	27.4969	23.7886	12.6692	10.3149	29.7951	25.7136	14.5718	33.7818	13.4579	37.5191	43.4097	18.9291	21.102	134.259	67.2737	19.3301	14.5277	28.8371	6.06049	16.4369	8.80105	28.4005	13.2628	28.2203	28.1796	6.61944	6.91458	26.8974	21.67	33.0471	28.3181	17.6019	32.2426	10.6098	29.8257	10.8708	20.4314	34.5361	5.47363	10.4708	6.3404	12.1305	6.18371
NEURL1	4.17177	0.321049	0.299192	25.1192	12.205	0.14928	12.5396	2.53548	0.100064	1.1832	3.1412	0.675062	0.379186	15.8313	3.5954	2.73612	0.213198	0.948155	24.7097	1.6633	1.98721	52.7261	0.129448	0.106634	13.3451	0.354802	21.5579	26.7768	0.173497	29.8438	23.4619	14.7368	5.83714	2.21136	0.344166	26.6866	1.26204	0.16634	20.0519	0.197184	12.5686	5.10984	1.22006	0.20465	0.881272	36.096	0.992248	0.302945	0.42826
VCAN	243.673	40.0392	63.0643	73.6389	3.06454	465.09	19.7043	294.343	40.2888	70.6968	79.921	23.3163	32.2849	101.799	453.245	109.736	44.0338	129.723	140.141	169.293	65.6676	11.7141	10.6086	67.5324	1.97846	121.518	117.142	0.585277	29.4867	0.297995	165.467	47.6966	14.0604	2.42847	158.752	120.337	472.667	6.40727	66.1729	45.419	176.065	28.3678	140.9	267.857	65.6039	19.5687	41.0823	106.407	524.147
DSC2	1.7331	0.672343	0.152704	3.3044	0.037173	0.272109	0.526755	0.295927	0.138217	2.67437	1.79362	0.305419	7.78224	0.367615	0.35154	5.08851	0.0777239	0.503545	3.61389	0.528329	2.57882	0.34564	0.148317	0.33599	0.274137	0.137201	0.276386	0.0623698	0.289898	0.136596	3.75104	0.330566	1.16822	4.64593	0.487989	1.88287	6.54418	0.225772	0.157268	0.511347	0.689964	0.0978109	1.16273	0.656548	0.0753934	1.39851	1.67396	6.77795	1.40946
AP1G2	14.5036	9.96848	22.1077	10.4694	9.20134	5.15409	19.744	11.6639	3.56682	6.0349	14.0589	5.98871	11.7184	20.3781	56.128	33.2593	8.33682	4.78326	5.16604	12.4379	23.6073	28.4646	4.44275	11.6477	0.577229	8.54037	18.2389	14.8416	4.43026	9.96058	6.16006	15.8276	12.2441	59.2334	12.7316	8.30298	0.756486	3.0188	21.1076	8.12236	6.40811	14.1669	12.6683	14.4015	4.37812	13.4406	2.27653	5.72009	1.23219
MAP3K2-DT	1.96115	3.68412	2.30745	1.64521	7.00913	1.12626	2.77212	0.97708	7.64827	0.793493	0.97744	9.2575	1.69832	1.77113	5.88101	15.0366	1.537	1.70136	2.7437	5.3454	10.4256	10.885	4.12666	15.2832	3.15181	1.09836	12.9472	2.89222	2.71974	13.3611	3.82712	7.44605	7.21681	13.4147	2.40289	6.12639	0.937467	2.57215	2.38989	8.04887	9.54608	1.59686	5.63845	7.32832	5.13587	5.60915	4.89036	2.00202	0.789814
DOK7	1.22484	0.439021	0.0502117	1.48794	0.342248	3.45729	2.49989	8.63944	0.369451	0.6619	0.970455	3.9197	0.133334	6.69756	0.625428	3.86457	0.0238532	0.047307	0.0841814	2.04705	3.78246	6.27231	0.500698	0.037496	18.3992	0.0779749	0.0197261	0.0319018	0.0177937	0.354715	0.0381186	76.4184	5.45811	0.0855833	0.12102	5.73278	0.258868	0.0314948	3.08476	0.129428	0.556286	0.195116	2.98543	0.0209888	0.0144612	5.79584	0.484257	0.0466048	0.0908733
XK	4.87186	1.58069	11.2619	1.72257	0.0588894	1.59067	0.193566	1.44248	12.9577	0.909703	0.505054	14.0865	3.05849	1.01222	0.653762	7.19209	3.36145	0.146519	9.50022	6.96784	4.14025	0.410672	10.9787	13.7036	0.396523	11.411	9.36288	1.12392	7.2746	0.0873904	10.6993	0.865678	0.0517918	0.901232	5.03667	0.141478	15.6344	5.95027	0.357467	5.79998	1.44504	1.88266	0.246207	9.00339	2.53059	0.101994	0.0163026	0.312746	0.0422179
DENND5B	24.877	3.57538	3.79991	13.2631	4.49973	12.1912	12.3966	2.6476	4.0527	2.306	6.23719	8.42769	1.43753	9.73979	8.43153	17.5514	7.39632	8.53151	26.1777	16.3471	12.6636	9.82968	8.76857	6.17415	2.54876	9.52121	15.0314	3.7692	5.90428	13.5101	28.4692	4.53078	35.1494	6.28357	3.19182	8.20544	17.9683	3.74917	14.8761	4.08244	8.00739	3.68034	3.17322	5.20651	3.01001	8.94744	7.05385	3.61554	5.35701
NCKAP1L	2.01703	5.19418	7.06132	1.61023	0.419534	3.20869	0.304327	0.442948	1.43672	9.39231	0.29656	4.63556	2.77079	1.15815	0.70784	3.37025	0.816695	6.86879	2.93027	6.0758	2.36358	0.122817	1.54115	29.7914	0.981051	23.8437	2.16875	1.32286	3.20183	1.31876	2.748	0.275672	2.24436	1.75814	3.66012	2.51977	3.3155	2.54007	1.32521	5.49615	5.0995	54.6712	0.524186	9.917	21.1035	0.993871	17.5494	7.5233	17.4582
ABLIM3	11.0462	7.64214	3.42708	0.902695	4.99648	7.73426	0.678777	38.7691	1.64137	5.35471	10.0743	19.3374	6.56493	0.789309	1.49172	37.89	0.425864	67.0576	0.763211	10.652	9.03457	0.192985	40.1504	17.9598	16.5511	5.70773	3.3237	1.30821	32.3042	15.7514	0.691187	0.346537	1.32108	7.22919	5.06399	38.5853	46.4459	33.0084	17.9131	5.65951	4.54535	2.22744	140.988	23.7482	19.8963	1.13912	6.8367	4.72368	23.6365
KIF12	1.02304	0	0.0453565	1.80078	13.3967	0.339455	1.94202	4.66981	0.0370808	2.46633	0.495792	0.0865929	0.361324	0.897785	0.572014	0.979897	0.0323201	0.128198	0.0570311	0.823861	4.11653	5.56166	0.185025	0	31.1751	0.338089	1.5235	0.432256	0	16.9529	0.0516491	3.73105	2.46517	4.5689	0.327954	1.39261	0.555363	0	2.38841	0.0219211	0.121572	3.74191	4.33235	0.028439	0.391887	20.5401	0.0285282	0.0420984	0.41864
CFH	143.648	81.0323	2.982	17.6161	0.41404	38.2543	6.68091	20.0071	0.44695	31.0216	12.3299	2.56191	4.72636	8.28663	3.22682	175.142	0.9326	16.4824	0.302048	3.53078	44.9421	1.04995	2.10628	16.0796	10.6899	1.54361	0.439313	0.599958	0.537178	1.49218	0.273544	0.737748	28.9391	0.576036	28.9509	15.678	17.7439	1.72236	31.0941	1.83355	53.0102	5.71212	93.2225	38.4232	3.31366	1.51025	20.8818	42.847	19.5905
ALOX12	1.06002	5.78398	2.39851	0.845876	1.8458	2.00741	6.21469	1.75826	3.60549	0.560958	0.563831	3.93905	0.770454	6.04316	2.02382	5.67633	0.88213	4.42232	3.34017	2.68584	1.87258	1.77666	2.20937	2.48444	0.535464	2.88364	2.00613	3.19524	4.27727	3.72669	4.55212	3.31789	3.73109	8.80928	2.51748	4.22326	1.36288	3.03315	3.68625	3.9887	1.02309	5.78182	6.8051	1.90816	0.646217	4.60073	0.421762	0.598445	1.06421
ROBO1	38.9512	48.7704	5.05	92.1911	23.7933	31.1585	73.994	34.7425	70.3838	23.7064	76.8553	21.8725	49.3792	81.1943	0.625928	81.0558	62.1386	90.8495	59.5904	97.7239	79.7188	19.6679	15.7163	24.6421	22.4734	71.8868	85.7088	13.3977	12.9998	56.005	74.4614	21.7029	10.319	7.68328	31.9502	70.9022	51.4312	22.4317	75.3801	20.4611	48.6757	14.3478	16.6841	20.0876	11.0422	25.2754	22.8041	14.3381	14.0057
PEX5	41.1747	18.5579	17.1374	33.0631	52.5534	81.286	93.548	16.9506	36.7149	15.8128	50.1188	20.6698	26.063	83.0122	67.1505	54.4143	22.0933	28.0065	39.5108	26.9454	53.3784	46.2402	34.8377	16.869	22.0718	42.4854	35.8748	29.056	29.0147	68.0371	40.8779	44.5574	66.9353	31.255	19.4559	40.6819	90.5391	19.7905	57.5851	29.9458	33.3205	12.0605	36.3958	22.9552	28.0313	60.0672	25.347	20.676	26.6857
CDCP1	0.737982	1.12867	0.54953	5.36947	0.106009	0.858768	0.0722702	0.216389	0.423834	2.88052	0.729306	3.15402	13.8043	6.67841	0.0581166	0.224005	0.162544	0.390748	3.78082	0.69056	3.09602	0.999973	0.789538	4.32046	0.260592	0.55067	0.366601	2.64821	8.46565	0.1698	2.3614	10.4531	0.422653	15.0994	68.4385	0.481063	0.387549	2.9461	2.54796	0.190424	1.26728	7.55913	1.20377	3.54962	6.83537	13.5322	136.105	42.5174	1.10338
ZNF404	1.25502	15.6339	15.2952	8.08058	17.4066	7.60431	26.3409	8.86061	18.156	9.60588	3.15604	8.17492	15.285	30.4006	7.04261	10.9511	6.55495	17.2823	2.39547	7.90959	7.45965	16.1986	10.7692	9.29804	4.46097	9.07829	8.33969	14.862	16.7526	24.4086	2.23139	11.0087	0.717848	10.4373	11.8563	10.8445	40.1993	12.0605	4.67478	23.7553	7.11971	22.4529	13.673	8.66877	4.4443	10.0491	3.11549	53.7043	4.13743
ZDHHC23	2.25511	1.20244	5.84129	3.01846	0.82679	0.801716	1.65645	0.539178	8.17552	0.831685	2.58747	9.05871	8.61207	3.00357	0.379684	1.58257	2.49204	0.730221	0.891362	8.27525	2.09315	1.91431	1.65798	2.58334	0.464783	24.8089	2.30593	2.60327	3.36626	1.63895	0.818007	1.66027	1.13321	2.6292	7.63732	0.567519	0.645668	2.09873	2.51233	6.28581	0.233077	3.73787	3.49159	7.27767	0.808494	3.63259	0.107011	0.0350918	0.215537
LTB	4.14178	5.76448	1.05487	7.85277	0.7989	1.7544	0.218828	1.22306	1.47327	0.782185	0.668452	3.52436	2.80114	1.45784	0.533784	3.917	0.626399	1.78064	4.14498	2.55477	1.51588	0.242227	1.67346	1.87087	1.29679	0.532393	1.19144	1.17287	5.32692	0.846821	4.30438	1.52236	0.948528	2.33737	4.40955	1.55944	0.736453	0.372182	3.36155	0.594797	1.79071	0.748871	0.649459	0.937003	0.873449	15.3355	25.2679	2.77411	18.0411
GDAP1	53.0126	27.5587	14.719	4.08141	11.1789	25.1722	28.5831	10.4711	36.4406	7.62179	5.98247	10.5326	17.9897	32.0137	23.7364	30.5315	35.4282	6.57297	12.5199	81.639	34.7422	42.761	13.4261	12.0671	4.112	30.9507	11.5781	29.261	6.40794	18.3336	15.1874	12.7699	10.5003	36.6271	44.3798	5.86212	14.0996	5.43603	12.5883	11.8939	12.764	7.37598	78.9938	38.6072	4.7187	10.7781	0.502693	2.28726	3.01944
PURG	3.12076	0.0938581	0.0536736	3.62888	8.17053	0.196388	8.88967	1.51844	0	0.902109	6.63234	0.091086	0.0534476	4.05823	0.0334275	7.51314	0.968916	0	1.66473	3.61809	11.7076	4.01793	0.0243282	0.0400813	3.51909	0	4.21722	0.903686	0.0190206	4.29154	2.30219	2.7443	4.76193	10.0998	0.468944	7.78822	5.00395	0.0504994	4.97982	0.0691756	7.5385	0	1.96385	0.0897437	0.494665	0.504553	0.0450127	0.0830301	0.369127
RHOV	1.54706	0.207589	1.26626	1.4003	1.12382	0.276409	0.709234	0.715721	0.388207	0.58683	7.74821	0.402915	0.118212	2.58263	2.10708	1.60293	6.25976	1.64038	0.149268	1.43753	1.40065	1.09038	0.107615	0.088649	3.32951	0.22122	1.58565	0.603384	0.50482	1.21982	0.405544	119.974	3.47907	2.71133	0.572236	2.10593	0.204007	0.223382	3.22483	0.229496	2.80007	0.745173	0.626469	1.19093	0.136758	20.009	0.647113	0.844745	0.0859379
IQCA1	8.0935	1.09588	0.383917	0.9551	10.0183	3.90994	27.5917	2.49795	1.05238	1.52943	13.4806	0.64673	1.20312	25.9751	18.808	22.4128	0.160924	4.44688	7.15586	6.44025	16.8789	48.7098	0.10748	2.31463	9.37757	0.662827	0.678712	1.01155	0.156058	29.8154	8.76933	16.1747	7.36457	0.496549	0.75522	18.398	3.21636	0.169982	46.365	0.338355	2.10649	1.37709	13.9199	2.6904	0.214636	16.6106	0.25568	4.18174	13.4753
SLC1A7	1.13829	0.0490945	0.162212	0.107697	0.141751	1.30741	0.0496987	0.364575	0.0510059	0.111028	0.177907	0.0635261	0.0248506	0.267012	0.850935	0.943516	0.0533487	12.5084	0.0313793	0.271979	1.37031	0.0171915	1.10287	0.0559077	0.0136351	0.0697577	0.0735304	0.0832415	1.61839	0.108182	0	0.0308703	0.359038	0.0765644	0.0563889	0.238383	0.852372	11.0355	0.250312	0.132674	0.254183	0.682552	0.158036	0.532014	2.24246	0.196404	0.235449	2.55952	5.69079
C2orf15	0.580277	0.927867	0.482372	0.499606	0.401854	0.320902	2.33754	0.76062	1.1305	0.34973	2.41479	1.35069	0.35225	4.645	0.360501	1.65004	1.74155	0.545361	3.88181	3.23216	1.86794	6.42441	1.04947	1.90914	2.84639	1.34836	2.34985	4.07609	3.76069	1.23915	6.33521	13.3262	1.10524	1.57858	1.19168	0.877665	0.20724	2.81384	2.0966	0.994704	0.206869	0.980473	2.95288	1.20981	0.97248	1.98252	0.0809069	0.0895443	0.1746
CLIC2	3.47698	9.12888	25.0153	12.446	3.18452	31.5528	3.09881	4.52821	3.22401	3.52305	24.568	54.2743	15.3765	7.01533	9.49851	90.6508	15.7771	21.2629	44.3586	10.4426	20.6124	2.55298	3.65028	85.3126	1.40181	6.81757	44.0416	8.71647	56.0679	6.61378	45.9075	2.76233	6.4179	3.30409	41.9123	11.7677	34.4158	3.37505	9.76951	8.45043	13.8303	18.2568	5.46601	8.93724	5.19302	3.24071	6.06651	4.5643	40.9132
HIP1R	24.2939	6.2171	12.1598	6.36271	25.577	8.0104	23.4497	6.66153	5.97244	1.89721	24.4707	7.58115	5.70427	20.1354	21.8049	13.7894	25.8455	29.151	4.59885	18.36	26.2971	22.1065	11.458	3.66055	10.1317	8.56825	3.73955	15.7712	17.6438	13.4801	4.86802	34.4196	20.4024	10.2884	5.49514	45.6057	19.2846	38.7105	11.2913	9.08165	11.2342	37.6022	3.50929	12.1036	22.613	9.7007	5.58081	2.55705	9.2016
MEIS1	11.4188	23.1125	4.04782	7.58921	1.45102	11.2311	70.4613	3.96632	11.8851	2.23889	7.84758	6.93473	46.0466	27.0222	27.8995	12.9893	26.6806	3.14511	163.554	49.6668	13.2838	30.5371	45.6694	4.94882	0.391078	2.93792	60.5931	56.4711	74.8622	69.7488	182.648	55.8878	6.60877	99.9874	26.4629	38.9774	5.55119	31.9072	15.0009	9.45365	34.6327	12.0183	3.47772	3.48978	21.3521	27.4861	1.35061	4.50731	8.6234
OBSCN	3.1001	2.50472	0.273724	4.29404	7.09262	1.95581	6.90549	28.5571	0.23403	0.460676	3.58891	3.09029	2.8672	12.5822	154.123	17.961	5.52393	1.44497	9.23244	7.20618	13.4323	15.8998	2.58839	0.727904	6.24021	0.214159	1.27564	1.00961	3.18325	7.84818	12.9558	6.8133	6.78224	6.45761	0.517459	4.14015	0.514386	2.06029	10.9009	0.785677	0.65639	0.440327	9.41244	2.68316	2.27114	5.50344	0.4705	0.133819	0.378914
IGKV3OR2-268	0	0	0	4.9913	0.218984	0	0.575831	0.536397	0.157593	0	0	0	0	0.412496	0	0.260285	0	1.63452	0.242382	0.700282	0	0	0	0.431847	0	0.17961	0	0	0	0.371391	0.658527	0	0	0	0	0	0	0	2.41685	0.186329	0	0.17286	0	0	0	0.126423	0.727469	0	0.20932
PSTPIP1	1.78623	1.38629	1.54022	2.33292	0.771934	1.00958	0.360861	1.5757	0.567873	11.0027	0.60283	10.6859	11.7135	0.484692	1.90437	13.0084	0.236722	1.35153	1.15821	2.54168	3.30287	0.124827	0.431193	1.23475	2.90412	0.675345	1.44153	0.316598	1.71771	0.669136	1.30683	0.354901	1.70177	0.555931	9.92204	1.17453	0.583873	0.71036	1.30633	0.204345	1.48944	1.05619	0.239062	1.38233	0.561013	0.960625	8.03505	4.93346	3.80412
PKD1P6-NPIPP1	2.95609	5.03051	9.02379	10.6589	2.72021	1.06198	3.77516	6.16954	10.2956	1.55633	3.16117	4.00714	4.37146	5.62217	2.98257	6.58625	16.2097	3.196	4.48842	6.52415	4.64834	10.6304	2.56261	8.04658	0	3.18139	15.5478	4.71195	5.09133	2.96881	6.71583	2.82489	3.04805	13.5138	5.87145	2.48094	3.71494	5.65313	5.61522	6.62225	0.7369	20.5978	2.9719	10.5097	1.57083	2.69008	2.0918	1.19357	1.05933
FRRS1L	9.9261	0.0107948	0.00823079	4.78102	10.6968	4.52559	8.19571	1.20243	0.235515	1.17994	1.97153	0.0209519	0.475375	3.35527	6.85098	34.9307	0.316715	0.628126	22.0442	14.7412	8.72521	0.215462	0.0447683	0.0368785	0.701543	0.0383453	2.58036	0.768722	0.00875034	8.46018	25.6062	1.86322	14.9797	4.32653	0.297567	2.12281	61.9114	0.170369	3.99368	0.0875159	6.32722	0.0221426	0.88609	0	4.33803	1.53306	0	0.152791	1.31384
DHRS11	9.99287	4.45502	9.89412	2.84656	10.1454	3.00758	6.18669	3.40281	9.98736	14.0807	6.26972	4.52782	5.11688	9.18525	0.830828	15.528	10.3863	19.9236	8.8841	5.66901	3.59867	4.45883	4.48462	3.76344	3.13149	8.78153	5.99789	8.20501	4.41232	5.91391	9.26945	9.65677	3.40614	12.9354	8.78623	2.22498	3.83685	8.83249	5.04875	8.73994	4.31733	7.08908	6.83143	9.47982	4.75994	4.90116	1.38293	2.1898	1.91807
DUSP23	42.9581	27.0281	67.4678	40.0917	108.603	43.0882	53.4185	31.9725	24.2025	243.607	67.0058	81.7079	137.869	53.287	88.8497	49.1387	148.249	112.028	58.6125	135.275	55.0729	115.827	20.2387	24.3666	181.319	25.8311	127.611	136.39	12.4326	55.6975	51.4981	139.4	114.061	67.241	115.527	77.6711	76.3123	21.0054	55.4703	113.751	19.2894	10.2668	55.4132	20.3054	38.8621	99.8131	148.859	396.526	75.3045
KLC4-AS1	1.81902	0.216344	1.15471	5.55267	2.43613	23.5392	1.97106	4.8197	1.48346	2.7725	1.88155	0.629863	0.328526	2.82393	1.69512	3.11833	0	1.08791	1.45192	0.998772	3.74287	2.27273	0	0.369551	5.4077	2.4592	1.94415	2.98695	0.350741	0.95345	1.31491	4.48917	3.03249	3.20525	0.894556	3.82675	0.425223	0.465607	2.89549	0.478351	0.884292	2.51471	2.95977	1.0343	0.427579	4.76019	0.830038	2.60284	0.35825
DUBR	4.72766	3.36604	2.05323	6.47944	3.99076	6.09865	67.4039	4.28505	5.90133	3.42555	2.27183	7.67656	4.20097	11.8252	5.96409	11.1763	4.32068	4.42808	6.93838	6.99283	15.6068	4.5527	8.65939	5.12087	5.17091	22.5238	7.92133	3.48549	19.0316	8.28258	8.4025	2.81764	7.84652	3.67461	3.85649	5.29725	10.937	11.4852	9.8145	7.98523	12.0558	7.14906	16.4054	5.41108	5.08645	4.0503	0.948396	3.21593	2.56052
ANKRD22	0.624438	0.561646	0.116794	0.672036	0.088453	0.349641	0	0.108332	0.286451	0.0384899	0	0.297304	0.155069	0	0.0727381	0.525677	0.277415	0.146716	0.48952	0.188574	0.706675	0.429104	0.052938	0.130825	2.55251	0	0.13765	0.111307	0.0413886	0.0375035	0.265995	11.8469	0.248935	0.0398138	0.316682	1.75315	0.301067	3.77277	0.390489	0	0.417398	0.768044	0.205449	0.097641	0.134549	5.3108	6.02376	0.433616	4.60795
RAET1E	0.180118	0.147278	1.72937	0.232617	0	0.291355	0.0447272	0.34373	1.12005	0.155433	0.0853923	0.714641	0.514389	0	0.188831	0.727828	0.576145	0.14812	0.0847209	1.68621	0.754206	0.0309436	1.71023	0.779884	0.0245423	0.753356	0.741159	1.24144	0.453663	0.281263	0.179027	0.0277822	0.0538538	0.918739	2.7404	0.0306481	1.36053	0.422621	0.168954	0.303933	0.0963184	3.7662	0.497796	2.36581	0.174647	0.162027	0.113011	0.10423	1.80472
SEC24B-AS1	1.33489	0.787596	1.38382	1.66763	3.67799	1.43301	6.13566	0.762871	0.640376	0.516277	1.11681	1.19635	0.753996	3.77137	2.75623	6.48699	0.669791	2.48454	2.56077	1.70734	2.06165	3.56134	1.02961	1.55007	1.4551	1.14341	3.01569	1.09486	1.60996	4.52741	5.05448	2.55153	2.14951	1.04137	0.849552	3.49171	1.3461	1.49851	1.86595	2.52381	1.95954	1.52189	1.07474	1.14598	0.97005	1.62677	0.19707	0.387748	0.481988
C1QTNF6	22.7247	4.44715	10.7015	63.5064	20.2583	5.50441	23.2117	12.0244	10.0308	10.3468	4.26453	11.1922	13.1113	34.5522	13.6943	46.1047	2.70567	13.6954	14.8694	21.0568	37.7362	16.9174	4.4824	8.23127	4.96454	2.87783	11.6218	7.67833	7.90267	10.3546	23.1678	10.422	25.3887	28.3794	6.16363	7.26947	36.6921	3.67021	30.0321	13.2932	21.9446	14.4243	3.89788	34.219	7.82629	9.44679	5.89335	3.73466	78.698
NNMT	6.51089	99.7613	101.953	114.768	1.81174	9.43338	3.52127	59.203	72.8634	345.946	6.85455	75.7809	104.976	131.588	7.03904	23.9375	12.1549	20.0995	2.38314	285.878	34.7388	5.3499	36.5834	765.027	28.8687	164.987	7.16432	37.5788	31.6737	0.400782	2.13192	2.20152	2.82652	4.98747	172.429	5.55114	117.195	259.326	11.3018	110.301	42.5982	12.6432	17.8814	180.806	656.662	50.4784	1091.2	1095.24	173.154
PECAM1	68.663	123.222	83.0586	24.2789	59.5257	162.218	24.8582	52.5785	10.3363	11.898	13.0094	73.3653	97.8358	32.4696	21.5264	58.0249	38.6517	494.682	23.9337	43.1294	33.6275	5.47497	34.9632	65.1416	40.8105	72.4399	66.972	49.6883	19.1357	116.057	20.5661	6.76569	30.5316	40.0165	46.0544	85.7188	72.523	57.71	124.502	45.5725	64.215	43.9312	65.904	133.904	49.5706	30.4416	47.8666	40.0715	153.634
KCNN1	21.7293	0.13336	0.118632	1.47737	21.9864	0.118382	12.0658	5.51758	0.332526	4.28937	17.5265	0.129422	0.236265	21.7413	0.0316642	22.3802	0.0241528	0.015967	6.75517	1.53918	6.16794	14.8036	0	0.303736	9.98185	0.205281	0.0798952	0.25842	0.0180172	9.07721	6.11768	26.3518	15.9975	9.09911	0.474842	6.15168	0.152903	0.0159452	0.76494	0.196579	2.28943	0.0759871	2.95137	1.23264	0.0878571	16.4388	0.23451	0.11011	1.17779
ZNF549	0.196802	7.05665	3.75912	4.7193	4.93122	4.15024	11.5189	5.98887	4.83871	2.00562	7.68532	3.15574	4.95967	14.0266	4.65965	7.46157	3.80298	4.17874	2.60563	3.69801	5.3189	4.95878	4.93361	2.22346	2.60608	8.65142	4.70462	4.64271	2.14893	7.47366	3.03868	4.11937	3.76009	0.17846	7.83348	8.09642	6.85994	2.02494	7.17449	6.81039	2.77522	2.93409	8.29577	4.06663	2.28675	2.51784	0.832341	1.58595	1.76069
PIK3C2G	0.114151	0.0149341	0.432705	0.058969	0	0.249984	0.0113384	0	0.875076	0	11.776	1.60873	0.022678	0.0121834	52.741	0.0768775	0.0486847	0.0107282	0.544082	0.289568	0.0723432	0	0.0154838	1.926	0.0497721	1.54904	0.134204	0.032556	0	0	0.453837	0.0140857	0.0273041	29.5786	0.0823344	3.29421	0.234823	0.0321406	0	0.385238	21.9996	0.0204222	0.0120183	5.31196	0.0590311	0	0.0143243	0	0.457502
TONSL	31.33	12.7295	10.3227	10.0724	10.0023	6.23926	13.8309	7.57715	16.6458	22.6158	12.0846	7.1489	17.5635	8.17189	42.6595	6.50805	31.289	10.5748	7.34885	13.4308	53.3456	10.353	1.81909	2.72068	4.58254	6.87775	21.0335	12.4238	3.70182	9.52373	8.70812	9.43609	9.68401	37.2785	8.66105	24.4053	45.7352	4.08843	6.64965	5.53931	6.03216	21.9168	9.50316	12.2191	2.57405	7.85901	5.62149	5.00196	3.09079
ZNF497	7.08105	3.54211	2.42378	1.65864	6.27395	1.03657	9.80897	3.15548	1.45785	1.62607	5.84193	1.07973	2.2067	9.53969	5.91944	3.99745	4.14513	1.56588	0.500687	2.76734	5.46811	2.79079	1.76562	1.27992	4.14313	0.984004	3.97885	1.68294	0.423328	9.88996	0.670299	4.26176	2.11717	7.08209	2.44103	3.40202	0.401654	0.407222	6.09949	2.81143	0.96521	2.1735	4.80571	2.19276	0.732966	3.06569	0.522687	0.257106	1.31597
TSPEAR-AS1	52.9588	0.225439	2.00541	0.445084	0.195273	0.142941	6.16176	6.13839	0	0.453184	0.0272313	2.11488	1.36935	0.950229	0.963478	6.15069	0	11.6063	0.0720457	0.138768	39.7042	15.6306	2.64901	0	10.3309	0	0.168823	0.0546056	0.152286	4.3053	1.46805	3.79192	3.06838	0.0878946	0.0517868	90.6596	0.553873	0.0269545	16.9179	0	7.00314	0	0.21166	0	1.2624	6.31311	0.0360388	0.132954	3.48423
IGLV7-43	0	0.689491	0	7.56258	0.199077	0	0	0	0.143267	0	0	0	0.174503	0	0	1.18311	0	10.2364	1.32209	0	0.159048	0	0	2.35553	0	0	0	0	0	0	0.997767	0.216773	0.140067	0	0	6.69578	0	0	4.8337	0.508171	4.13343	0	0	0	0	0	1.32267	0	1.71262
DAND5	0.101604	0.443088	21.3181	1.31218	0.422178	0.168566	0.100922	0.0470053	6.46315	0.300615	0.385356	8.98703	2.65774	0.361476	0.0946833	0.364947	1.10741	0.0636603	0.339845	3.80473	0.551928	0.465471	0.0918793	7.22809	0.996782	11.9305	0.318541	0.869329	0.323254	0.455638	0.730963	1.92241	6.96685	4.1115	4.73297	0.0461027	0.0435444	0.635731	0.423584	21.4227	0.144888	3.02959	0.249605	6.27024	2.4228	0.110787	0.0849989	0.627154	0.0733721
BRI3P1	0.178927	0	0.535458	0.770263	0.811053	0.356218	0.710902	0.248332	2.62656	0.352926	1.5269	1.13586	0.888672	0.954851	1.16718	1.68703	0.508742	1.68161	0.448856	2.3775	0.485979	0.737735	0	1.99929	0.975198	0.997831	0	0.850504	1.89753	1.37552	0.203249	0.220788	0.427981	0.912662	0.483959	0	0.920192	1.17551	0.895129	1.20769	1.72226	0.480166	0.941913	1.11912	0.616859	0.936469	1.57169	5.46694	0.193815
ARFGEF3	2.05036	3.28316	7.27874	3.59717	0.149404	140.742	0.162566	0.252388	3.06246	1.86071	2.70278	10.661	9.4654	1.76136	0.0932046	3.19036	8.09186	2.91825	0.216689	1.68045	1.74929	0.0812267	0.117167	2.91077	0.282471	1.16625	0.138967	0.315505	0.0192852	0.100481	0.495765	3.13591	0.253733	3.74738	11.5383	0.160902	8.79109	0.123738	0.454875	1.93756	0.340355	0.0935351	5.55711	0.813245	0.282121	0.300401	0.045639	0.353579	1.29515
FBN3	17.0875	0.043748	0.200142	0.898267	0.598726	0.0332865	4.92243	8.72514	0.872663	0.0989365	38.4537	0.00849118	7.26112	0.549627	1.17791	1.46833	0.114093	0.150851	2.47464	54.0301	17.2384	2.97808	0.0181433	1.44227	1.41428	2.15077	0.08649	23.7089	0.936211	0.0964009	3.60856	1.54322	9.36353	16.3334	0.00602976	25.7456	3.37927	0.00627685	0.284391	4.58499	1.9956	0.0777724	0.422478	0.0836605	2.91091	1.60576	0.0167846	0	0.00724435
HK2-DT	33.183	1.79226	1.06288	6.94589	38.696	4.94965	36.3872	17.112	1.19998	11.6593	28.9618	0.322098	0.403202	16.0836	4.3027	16.3337	1.73117	21.077	12.7283	11.3386	15.894	43.3044	0.20647	0.907106	11.8358	0.377274	1.49129	4.14827	0.538083	19.9417	16.7719	30.9914	9.3854	5.43489	0.960658	12.0177	8.61101	0.238101	15.23	1.36986	15.0314	0.136161	22.5966	14.7251	0.699693	37.3769	2.73779	3.99311	0.549603
PAXIP1-DT	31.6287	16.1594	30.9825	33.7879	12.842	19.6365	22.6614	4.32732	26.6987	16.1436	16.5157	29.9941	13.2819	21.0545	11.4265	70.1824	19.3924	17.4691	11.8452	29.406	14.4669	23.5683	13.8263	28.6415	8.07184	62.6961	30.8053	38.0772	27.4379	18.9853	14.848	25.2667	6.88412	23.2132	20.7858	9.18222	27.3286	44.063	20.51	29.2833	17.1219	21.2665	23.7362	26.1393	28.2939	12.1212	1.95626	3.05335	12.9573
VPS37D	44.8401	6.85675	4.27379	23.2784	34.1742	31.5096	14.1715	16.3954	0.746291	6.03035	29.4618	9.40043	6.28039	12.8746	70.5087	46.0542	30.3358	9.26498	21.9128	15.9781	40.0314	8.28931	5.13437	1.30138	8.93224	4.52337	20.9303	13.7217	1.49982	19.7059	22.8689	42.2935	26.996	44.0462	5.88788	16.76	56.3142	7.18321	19.7688	16.6848	35.1444	25.0785	7.44493	2.70572	15.2365	9.44287	16.9638	17.8313	12.8411
EP300-AS1	1.77596	6.00225	7.52923	2.54844	0.167712	1.62052	1.17602	1.23242	7.12102	0.583834	0.982292	2.81853	6.17442	2.52733	0.551663	2.99015	7.15355	1.39091	1.48506	11.6203	0.803939	1.01701	2.81046	2.64589	0	5.22715	0.34799	6.47202	2.98206	1.13774	2.18548	0.913105	1.17999	8.15285	4.40329	0.805838	2.66392	2.36132	1.29568	6.56434	0.63313	13.9007	2.49308	9.07153	0.765338	0.580939	0	0.274054	0.801555
DPP10-AS1	11.7596	1.68966	0	9.94916	0	0.135327	0.135036	0.0943412	0	0	0.0644519	0	3.44358	0	12.9856	0	0	28.4924	0	0	3.69246	1.58817	0	0	0.0740954	0	19.4194	52.8602	0	0.13064	0	3.27121	0.433573	0.970816	0.183856	0	0.262185	0	0.0850148	1.90075	0	0	1.5029	0	0.0585861	0	0	0	0
RIMKLA	1.70197	7.03464	5.25859	3.09282	0.494976	0.884577	0.0598421	3.56414	2.83742	0.764994	1.85655	4.79028	5.84238	1.02883	0.105268	1.77513	8.72554	0.785625	0.576201	14.1366	0.654538	2.82559	0.214516	10.7457	0.213434	0.51097	3.55922	5.39815	0.0559053	1.44012	0.590262	0.873514	0.462339	4.22542	12.8666	0.133267	4.3571	0.021204	0.197794	6.85483	1.88469	0.101048	7.88916	9.06256	0.53224	0.142879	0.0189002	0.139453	0.334456
C12orf54	0.364214	1.28653	37.0582	0.689877	0.536553	0.145019	0.217061	0.252745	23.1383	0.502877	0.138136	4.99413	11.3963	0.660837	0.441227	0.932093	0	0.273839	0.411149	8.27114	0.395692	1.00113	0.0988061	45.9056	1.78655	9.78326	0.214097	11.1492	12.3214	0.45499	0.330977	0.314596	5.92397	1.26328	6.66598	0.0495784	0.515099	10.2549	0.592173	25.461	0.389526	9.48076	0.0766921	43.7381	18.144	0.21445	0	0.0674435	0
ELOVL7	4.93661	2.01102	2.90454	3.53769	0.117245	0.853337	1.86449	0.574376	8.31705	1.73463	3.3214	7.14969	6.73892	5.63171	0.426978	12.801	1.78604	1.47244	0.444933	4.5706	2.00721	7.17067	1.14276	1.50288	1.03112	1.01658	0.781951	0.632302	0.783725	0.411891	0.839468	10.341	1.53198	4.43295	13.1259	0.402391	5.83394	2.17789	3.43831	6.61273	0.521647	0.700732	13.7562	3.10616	1.28663	12.9573	1.37248	0.0684237	0.272171
RPL7	739.558	752.714	373.15	263.496	2514.82	842.689	2372.45	1431.32	547.896	1253.89	1430.09	393.437	663.447	1031.65	2506.44	529.332	1101.66	1757.51	1359.94	848.051	2648.45	921.904	319.375	460.485	1849.41	822.694	1095.47	1432.94	550.446	2475.25	1152.74	1889.53	1741.55	810.38	477.595	1319.5	1036.26	762.89	1339.41	361.096	541.953	726.427	774.035	546.838	444.388	2581.14	716.312	664.234	403.332
TACC2	4.53889	28.6336	14.8046	4.37474	6.98692	11.9066	9.75514	6.79289	51.421	2.23465	4.82462	58.6396	12.2739	9.08706	25.5122	4.38208	19.3427	9.90849	26.074	29.83	8.50473	7.95062	19.0351	23.8496	3.82814	80.7027	10.4614	33.9942	25.2823	8.1574	31.5593	15.2205	2.38206	16.1915	133.364	2.26318	12.5855	22.8904	4.52253	51.5525	8.618	77.8112	20.941	38.0648	17.3317	10.4894	2.0863	1.02734	4.93989
CD163	14.1249	10.8684	5.16483	7.91385	1.09436	19.0869	0.832097	1.48564	4.65894	52.7611	2.46016	56.5779	13.3373	4.56988	32.2131	9.08961	2.86157	31.3286	4.9619	68.193	14.2523	1.26327	4.92402	12.4807	13.4311	5.15841	13.7747	2.99756	8.76068	4.61764	5.86817	0.574283	13.5626	2.24333	15.6407	17.121	41.5418	17.5921	6.38825	39.827	38.6003	4.24641	3.84646	30.7975	5.08423	11.2352	290.502	54.0894	133.845
RAB32	108.704	55.3302	193.367	110.626	68.9611	89.0663	50.0126	97.5718	254.895	240.339	110.343	131.453	149.328	65.0096	100.212	61.6066	89.5946	17.654	88.5981	90.9637	68.6297	27.5732	40.6316	159.219	73.9673	82.2854	219.599	122.732	111.568	11.6422	84.7824	61.8561	55.5208	117.301	189.501	242.234	77.5263	108.178	36.1435	123.518	100.508	138.799	29.4313	146.757	94.936	96.5679	141.359	210.453	448.06
ZKSCAN2	17.3626	7.61613	6.91608	7.42328	9.46276	8.25305	11.7165	10.0583	5.10745	2.64469	5.93018	4.02959	2.61316	10.905	10.929	14.6651	6.15278	5.06445	8.29179	13.1621	16.0497	8.654	4.31657	2.46538	8.85254	4.51954	8.94927	4.29999	2.62787	8.95394	11.7315	6.02111	6.07593	8.97743	5.23332	7.39309	13.4638	4.16548	9.75382	4.64771	6.26239	5.13916	7.9071	6.51794	2.76472	4.61913	1.30981	1.60285	3.30001
C16orf87	14.1303	2.30633	9.57221	12.1189	5.77691	4.41418	11.4269	28.3765	3.17177	3.85359	5.01457	2.2959	3.3488	13.0834	8.67973	10.6485	7.9707	7.06276	3.06601	6.21281	7.26442	8.59234	2.23098	5.35095	1.6938	3.12501	11.4098	6.10759	2.73684	7.59699	3.92243	4.13757	2.62274	9.77994	5.95616	15.9939	10.7602	3.36023	8.376	3.35583	6.75439	9.28283	16.5034	5.2289	2.16162	5.20182	1.47097	6.0072	4.99044
ARSI	30.2483	12.0181	24.3743	7.82007	9.02665	15.0962	1.97287	41.8091	15.5738	23.0573	5.23787	9.14139	23.429	1.3691	62.854	3.95723	26.4132	0.0972236	8.66764	24.9672	41.5465	1.19428	2.07674	18.6101	4.08205	15.1533	9.53508	3.36341	7.56979	2.60451	6.60407	2.78278	15.9517	34.1926	58.0689	13.6312	3.2719	5.94193	5.53753	3.23184	9.95742	34.4979	0.65349	17.3405	12.8926	2.32814	27.4164	39.7681	3.45132
SNORD60	3.25949	2.13216	6.50292	6.3143	46.1714	8.11148	16.188	10.1786	0	3.2146	12.3623	1.03459	4.85665	8.6972	15.1874	10.9759	9.26768	27.5703	4.08838	0.984332	4.42651	12.3193	0	0	29.3123	5.30173	9.58021	2.32403	0	18.7933	3.70256	26.1434	8.44618	18.2884	3.67343	2.21848	1.04769	0.764792	3.05746	5.50008	0.871507	3.64463	3.43174	3.05804	1.40466	14.394	9.20292	1.50895	0.882676
VGLL3	1.2447	51.9869	40.2044	47.1228	0.0397328	0.523525	0.0928706	2.65209	42.6002	0.72616	2.3881	85.8268	3.72662	0.623698	0.0544561	9.20129	21.6413	0.0933646	2.33084	61.2076	8.22159	0.104407	10.8593	56.7159	0.0318494	92.2745	11.59	0.0944417	42.234	0.129156	4.72625	0.072108	4.94807	1.04921	4.2307	0.453414	2.59206	33.9656	1.03782	19.1071	0.224993	31.6252	0.867497	61.3162	16.9883	0.057346	3.82779	15.4146	8.29848
RPS2P46	9.42133	8.51778	3.97319	34.095	36.6296	63.7417	39.1822	27.0021	4.56004	32.5583	35.8051	6.02947	11.9454	96.467	20.6285	10.0076	37.0235	43.4084	7.49381	75.4078	20.1106	34.2132	19.3249	3.68024	119.981	5.62424	16.9297	109.154	19.4141	56.8969	8.26577	92.6258	168.006	5.54791	12.1544	18.5594	12.31	12.0773	59.5864	6.35166	10.7315	62.9676	92.9825	23.2834	8.25215	83.6355	19.1273	17.8715	179.38
CCL21	0.731975	264.88	0.511119	134.362	0.165897	0.145726	0.508941	0.203181	0.0596945	0	0.0694044	0.0929343	0.145419	3.82809	51.0223	0.788743	0.208122	0.550345	4.13152	21.7512	0.26508	0.1006	1.48931	88.087	1.67557	2.04102	0.344224	32.3578	0.0776261	0	0.332589	1.17419	1.63411	0.373362	9.70119	2.29171	4.04675	0.343494	1.00702	0	10.0987	1.76788	0.462393	14.3757	5.36247	0.0478876	10.9304	5.21845	9.51456
RAVER2	24.0565	56.0355	15.0496	23.1584	9.53321	25.4328	18.7042	13.3149	26.8065	7.25272	32.012	11.4589	13.1932	50.5783	24.6711	22.9025	23.2064	12.9329	14.6607	49.9081	43.7612	36.4162	14.3582	18.6879	6.69233	35.0978	18.1563	16.8531	18.3511	39.7777	16.0111	23.4837	13.015	26.9055	18.1932	34.1877	33.9523	8.73211	39.8979	31.125	6.35166	20.961	14.6054	10.8859	8.60473	15.2135	1.85962	7.52075	2.57081
HMGB1P1	3.1903	7.37373	3.71285	1.73963	0.24102	0.846859	3.38014	8.26524	12.3151	1.78294	2.82332	4.32057	10.1409	1.70252	14.7659	3.43773	2.11656	8.09552	10.1374	7.57904	10.3018	23.6771	3.3177	3.92125	0.811438	1.68031	50.8851	32.5534	0.90222	2.04382	12.9255	1.83712	5.00253	11.4995	28.5719	3.03995	2.59781	0.698654	2.92606	10.8692	20.6997	5.232	8.28528	11.7065	1.64981	1.32188	0.400337	0.78769	1.61269
DLX5	160.609	12.1404	109.266	19.6974	26.411	0.568446	34.8132	22.9349	264.757	186.135	7.30976	129.419	4.53799	218.046	1.52996	86.629	309.108	0.234804	0	0.258679	94.322	723.084	33.5014	28.0359	2.87897	80.213	2.01412	0.0339304	14.5724	0.891732	0	171.584	69.4061	1.63846	30.8595	18.3162	37.4447	1.44039	4.7763	19.4441	40.3092	78.9226	11.8744	7.54533	33.0379	22.4627	1.52276	23.3302	2.55161
ESPL1	34.715	4.39935	21.7885	23.0045	2.34503	24.0296	7.39814	11.1925	10.5228	12.0351	21.2227	5.43819	18.1449	4.16556	3.11238	7.8393	52.8242	3.30337	4.13195	14.1986	29.2116	5.2385	1.40347	5.07506	0.754665	10.2604	12.9694	14.8269	1.7024	4.72281	4.75314	6.37433	3.57886	32.2324	5.11016	19.7494	11.8455	3.01323	4.31988	3.71925	3.80796	17.3472	5.04628	10.3164	1.35078	4.65875	3.4846	2.18365	4.8704
SNRPN	101.533	115.403	41.6271	34.7915	152.423	60.8211	115.373	52.1926	32.8792	73.7184	126.238	45.3626	49.6684	89.1021	84.3822	66.0388	45.4244	61.9316	53.2428	70.1121	165.932	86.6175	52.7694	8.67319	158.613	129.56	52.5474	66.3247	121.928	77.1283	54.5351	72.9362	289.34	38.4342	59.7464	92.8871	53.7716	87.725	163.441	39.4777	79.3728	54.1586	123.097	42.6073	48.1683	99.4106	49.0794	8.08778	9.31149
USP21	64.8853	33.7577	27.7113	81.1286	49.4402	29.1016	69.9646	36.8096	35.6386	27.8047	46.2912	31.62	53.7255	53.7373	118.52	54.9407	82.9709	27.0877	57.3372	47.6002	47.8935	44.5017	20.7174	23.4711	6.4049	37.6612	78.7764	33.0032	35.9014	83.901	61.6013	51.5735	51.4901	103.954	28.999	56.9916	132.47	32.2617	55.5991	39.2262	27.4812	51.5962	27.4127	24.2084	23.4629	32.2457	18.6699	20.0974	11.8924
CLEC4E	0.307175	0.438405	0.194994	0.3366	0	1.0841	0.0277375	0.155028	0.318831	1.019	0.0529559	0.0354547	0.305128	0.0596092	0.156138	1.3917	0.238197	2.57199	0.0700527	1.28183	0.151693	0	0.22727	2.83946	3.47012	0	1.1819	0.10619	0.148073	0.0268347	0.126884	0.0344582	1.7144	0	0.60425	3.11705	0.359034	5.71352	0.0698511	1.56172	0.268793	0.099919	0	0.384255	0.601705	0.602886	6.4477	4.47295	1.17969
ZNF566	9.51745	6.74456	5.09053	6.35241	6.17319	8.54941	13.6724	7.35777	12.0681	2.58331	3.33462	10.2288	4.68554	13.0317	8.75247	12.5805	5.94924	4.52143	6.59717	12.4043	6.52866	9.59522	13.3628	6.79821	1.6267	6.45996	5.50881	6.2304	4.64822	8.93523	8.67739	6.16823	5.78279	11.6681	6.97198	26.4936	15.3092	5.30858	11.7337	5.30295	7.17659	2.83788	9.15241	4.33408	2.47348	4.13738	1.00835	2.54118	4.26166
USP46	43.3932	8.84153	4.3657	7.86917	12.6781	17.4184	41.8812	10.9586	1.97942	10.4801	18.145	3.17792	5.0706	20.3357	28.1669	34.9299	6.00614	10.707	11.6638	3.50913	26.8433	11.8943	3.22026	2.75444	6.88717	3.72231	7.78482	5.12683	2.1316	24.5484	13.7424	9.84609	9.85138	8.07044	6.02472	9.77767	25.6866	2.54139	22.6534	4.66607	17.1083	3.31103	10.2696	5.70238	1.314	18.0675	3.27417	5.2319	3.3357
RNF175	16.8547	0.644991	0.0922111	15.5064	0.15713	6.79388	0.765151	0.769773	5.5409	14.7385	11.8618	0.117364	4.4534	6.6596	32.8059	21.893	0.678979	0.521261	3.22716	6.51363	13.4602	2.37151	0.0417957	0.206578	0.722135	12.3436	0.905647	0.571214	10.7018	0.991928	3.90266	0.43725	1.17924	17.7758	5.70896	7.80158	12.499	0.968795	36.9381	13.0579	8.28805	4.75463	1.34631	0.250541	10.1847	0.947455	1.44997	3.73731	1.56871
NVL	18.0855	13.9538	25.3442	20.7496	15.4308	15.2472	24.6639	21.4147	24.3184	13.9005	23.3841	21.1779	39.1404	24.7472	37.6751	15.4451	47.3269	17.2218	24.5706	36.3939	23.7147	15.0643	11.5892	12.7813	6.23438	19.1738	37.7671	20.4397	16.9145	33.1652	29.4989	17.9296	21.187	18.7223	21.7664	24.2553	12.3942	16.7366	20.5455	17.5741	14.9991	23.0162	18.479	16.2426	10.089	14.2958	10.1218	10.0314	10.3203
FAM185BP	2.36154	2.96597	2.82686	1.87058	2.355	2.44477	7.13087	1.17992	5.23844	1.30425	1.0748	6.23646	4.69159	4.1336	2.02463	6.10725	2.82011	2.21944	5.68718	3.42317	3.07877	1.68772	2.17822	2.63873	3.80981	4.91668	0.777389	2.60425	4.70831	3.99402	5.25779	1.28217	2.63603	4.43278	1.53299	0.642926	12.6308	1.77312	4.84382	3.1879	1.61643	4.64742	2.58579	4.25393	1.79113	0.865187	0.711213	1.13698	2.66036
UBN2	7.9332	4.00681	5.89612	8.76357	4.20502	7.47374	10.4751	5.67708	4.44668	3.24437	6.2932	12.0165	5.26858	12.9563	10.4738	20.3426	4.71783	6.36191	9.5209	10.3558	6.38268	8.01	6.92009	5.58982	1.1968	9.17285	3.00865	3.95143	6.19389	8.25012	14.0237	5.38864	6.83861	4.53076	4.62943	6.70304	18.298	6.11689	8.75012	2.78596	6.24202	2.85779	7.50067	7.26993	3.49347	2.30611	1.50206	1.88789	5.35181
FTH1P15	1.44931	1.26407	1.68669	0.415942	0.821191	1.44268	0.959718	1.00574	4.7278	1.9058	0.687103	2.14678	4.55889	1.03124	0.675295	3.25357	1.717	1.3621	1.21191	3.20962	0.874762	0.331981	2.29354	0.539809	1.05321	2.69414	0.851954	1.37782	3.84249	0.928479	1.64632	1.78838	0.962957	1.97135	2.61338	0.657622	0.621129	2.04036	0.302106	9.54938	1.80838	3.24112	4.32338	3.92813	1.45733	2.68649	10.912	5.14389	2.35485
TNFSF10	31.2564	25.9365	28.8093	5.53312	9.11436	10.0222	4.15887	6.81115	3.44637	12.8105	0.517026	5.68684	40.4688	4.53116	9.90873	29.5097	1.30123	44.9145	16.0239	16.7257	12.6593	3.29209	3.56611	5.4183	2.2714	8.72449	6.38782	33.1581	6.07187	21.7082	13.8923	3.84487	10.9932	8.36391	35.9939	7.23706	4.88247	9.41291	14.3216	7.098	20.6612	86.1959	5.59745	6.16334	14.3005	6.77801	48.5817	39.0369	51.2181
ANKRD36	1.93041	1.30851	3.18152	1.68613	0.570673	1.57348	2.47323	1.18429	3.49655	0.255223	0.484122	1.68723	0.965721	3.88181	2.97214	3.41978	1.98867	1.05832	2.93014	3.63297	1.6654	1.11507	1.03411	2.50869	0.213475	2.43782	0.846962	0.69152	1.21646	1.38456	6.13354	0.509205	1.01494	2.26185	1.86657	0.599816	5.9261	0.617054	1.93323	1.15324	0.20945	1.0949	1.98824	2.49356	0.367723	0.562826	0.157982	0.54397	0.189406
CACNA1H	7.58934	105.6	4.83503	3.727	57.1039	1.72995	156.849	0.818758	5.30513	6.35267	43.7584	8.81588	2.40733	145.292	0.943481	3.59718	1.26934	2.65977	63.8154	40.5994	18.3902	75.7092	13.6358	80.2231	83.0318	1.04476	1.38712	83.6164	7.45672	81.8624	60.1929	48.4574	37.0754	97.1199	3.1122	6.35918	0.225492	93.2563	62.0065	35.4748	21.3407	1.36206	6.75659	96.4531	59.9423	49.907	1.74064	0.287863	6.03609
VMO1	230.446	4.07713	5.71334	3.11827	5.91776	5.3659	3.59745	3.39006	4.46482	4.40257	35.9381	10.9077	1.92431	2.06762	7.22109	21.1016	1.55664	22.3229	3.16938	12.4126	191.631	2.89398	5.25543	4.32923	53.8018	3.288	13.4672	7.36666	5.0021	3.1566	2.58326	10.4972	6.04396	6.78802	2.7338	14.905	4.54824	5.4545	2.94958	6.82202	18.4666	4.89733	3.01506	6.95391	2.39561	9.42271	185.808	79.6999	3.92313
VN1R1	0.546135	3.7229	3.84219	2.4253	1.23778	1.23034	8.42252	3.03191	6.68081	0.680354	1.88055	2.51811	2.5126	4.295	1.71431	2.71015	1.83886	3.40381	1.51425	2.81244	1.35322	2.25177	4.83465	1.89495	0.344655	5.85086	1.45311	1.58491	3.26168	2.34783	2.54679	0.602967	0.343767	4.83831	3.21351	2.19114	8.2782	3.23728	0.790894	3.10417	1.96747	1.54273	8.92755	2.26526	1.9076	1.82408	0.216417	0.718562	0.591577
H1-0	2066.6	755.253	705.418	1418.18	971.986	180.693	941.154	231.07	505.738	33.7214	381.385	534.534	500.953	994.139	784.483	605.596	2216.83	461.604	897.523	1863.4	1229.5	1214.91	250.998	569.088	533.437	230.159	633.717	767.737	79.2541	1423.87	806.662	725.413	226.653	865.115	1056.2	337.396	1081.56	589.39	1604.5	744.161	359.639	1022.61	516.657	505.433	506.111	398.988	284.051	396.887	165.871
RPL31	244.225	308.008	262.962	275.282	1598.58	460.663	1330.26	636.598	354.815	348.236	756.278	138.601	213.164	511.353	1035.45	375.537	277.764	977.05	667.64	386.856	654.64	1275.07	206.185	250.915	1104.42	357.369	612.825	504.647	306.216	1335.48	555.8	1425.93	649.556	214.212	369.654	851.385	250.153	338.906	697.956	225.523	227.885	182.464	440.802	317.882	280.897	1588.91	627.427	280.688	371.32
MORF4L2	760.505	358.483	794.759	450.351	196.648	4724.21	470.49	435.99	723.112	564.104	418.247	669.2	627.614	785.767	331.775	552.551	1378.12	280.905	679.728	642.242	396.653	270.088	550.484	624.021	107.748	708.376	1535.72	634.312	933.555	324.01	622.807	256.046	402.324	372.189	410.664	365.661	371.148	1240.53	471.696	1366.49	450.538	439.089	437.39	514.664	458.971	261.245	194.711	219.979	182.214
INE1	6.15509	4.40083	13.8505	17.8701	1.13547	6.98188	9.02846	6.45663	4.84454	1.9058	8.41489	10.0865	5.54531	11.1527	8.20358	14.5567	2.54371	6.65917	8.70781	4.49564	3.95263	3.73786	2.23286	3.83864	0.156032	6.65221	6.39492	3.47006	2.12523	10.454	13.7396	3.17934	7.41833	15.9168	6.38827	10.2297	13.1587	3.49295	5.81834	6.41801	4.20998	6.97841	6.2543	9.93783	1.48046	2.06023	0.808299	1.45785	0.620208
THEMIS2	12.0164	5.51474	7.37313	7.57355	5.00901	11.539	1.20666	2.74235	13.0106	14.1894	2.37311	8.78968	5.90274	2.40571	1.71856	5.71715	11.5066	26.9336	4.29585	8.41571	10.7467	0.362083	2.77944	14.2119	2.50483	4.51647	4.95575	2.67155	6.79857	4.57106	4.55548	1.39066	7.80701	6.77878	20.6386	10.0614	2.84152	3.54409	2.10513	15.1995	7.35717	13.0533	3.60589	6.35322	9.76389	2.51834	60.646	21.2758	13.7614
ZNF678	12.2827	2.51112	4.70723	6.47311	5.72577	9.41723	10.791	11.1506	2.69756	1.20462	3.03564	2.3599	4.06191	10.0082	21.563	5.79401	7.29096	4.96255	6.47078	6.0026	7.16393	6.31862	2.02727	1.97516	7.98859	2.43274	4.91455	1.868	2.47804	9.12023	8.74711	4.8867	3.00628	2.75525	2.70865	11.174	2.51657	1.48815	6.37625	1.42647	3.83786	1.4998	22.5647	2.61932	0.562335	3.79199	1.10433	1.7069	1.7504
ARG2	3.58032	30.7025	17.132	3.20299	1.14111	1.36433	1.72257	3.84329	51.736	8.6896	8.46044	4.61674	14.3647	2.50773	0.547385	3.24011	47.6784	2.8917	34.8387	29.4294	7.24266	1.69148	1.78323	46.9754	0.762251	10.3472	5.78775	10.2643	2.07645	1.07516	26.2766	2.69219	1.18199	20.3168	31.8765	4.68331	1.76218	0.787565	1.0495	138.738	86.7842	36.0804	7.00895	14.066	1.15718	6.56952	2.59739	96.8585	1.93911
ZNF446	12.8867	12.33	6.45487	6.05621	19.9902	5.75746	18.2996	16.3218	10.6103	9.19995	18.4586	10.2913	8.82953	15.3817	17.2708	8.91938	10.664	5.78449	6.56545	13.6581	13.3835	14.6711	6.29873	4.75883	19.0789	10.3176	18.0094	9.16865	6.39609	14.5486	6.21117	16.5797	15.5215	18.318	7.59295	11.0151	5.70536	5.94419	15.6533	11.0083	8.7719	10.741	10.0528	3.95274	9.54384	11.0373	5.06849	4.19765	10.3873
SPATA20	98.2138	52.9383	51.6027	43.7312	37.5827	39.9764	51.2695	59.5896	76.8198	18.8098	80.2792	20.4823	35.2975	148.594	103.345	203.127	42.8064	48.2244	63.5181	97.3138	99.4397	116.659	55.4712	35.8537	21.3149	63.4758	39.5269	27.6734	54.188	41.1248	65.8012	71.1666	98.6969	116.275	40.664	54.5985	40.0656	62.2764	52.8587	79.5242	91.3371	82.6631	65.458	53.8675	71.6732	93.4625	10.6387	19.9116	12.4231
RNU4-47P	1.77985	2.32855	1.77547	1.53242	0.67232	3.54344	0.589301	4.9405	0.48384	12.2874	5.06286	3.76629	2.35732	6.33217	2.76437	1.59824	2.53032	8.36379	4.46494	2.14999	5.90848	2.44617	2.41425	3.97754	0.64671	0.551433	7.67257	1.12804	0	1.14024	0.673931	5.85668	3.78425	0.605239	1.06981	1.61521	0.76279	1.11364	4.45209	1.71619	2.53807	3.18426	1.24927	2.22647	3.57941	10.0917	4.46691	1.09862	1.2853
MS4A2	0.10632	0.139096	1.57571	0.39231	0.0516356	0	0.135779	0	0.0371599	0	0.0144014	0.0578518	0.135785	3.79333	0.0141539	5.50322	0.064778	0.342591	8.15381	1.92644	0.687552	0	0.350237	0.984336	0.115894	1.0729	0.0178567	0.534253	2.23894	0.0145954	8.41952	0	0.242199	0.0309891	0.438205	0.0620259	0	3.82035	1.67166	0.0146452	0.389859	0.0951059	0.0159911	2.41297	0.811628	0.0198734	0.667078	0.0843764	0.263237
FHL5	1.2038	0.207224	3.28649	3.76394	0.610284	3.18494	0.849587	0.615538	1.39509	0.249941	0.210261	1.89038	0.912564	1.11577	0.147605	1.66412	0.450361	2.08409	0	1.33934	0.602295	0.957846	14.9107	9.45108	0.172658	11.0121	1.56424	0.0903486	0.0335956	0.852374	0	0.156361	0.757737	0.0646344	1.28527	2.37175	0	0.356783	2.45647	10.5994	0.711493	0.96348	0.33353	40.1828	1.66552	0.186526	0.198762	0	2.26478
LINC01943	0.275123	0.239959	3.33908	0.947502	0.831398	0.456443	0.22773	1.01825	0.336556	0.904448	0.260866	0.174653	8.8819	0.14682	0	0.679389	0.32594	0.344758	0	1.21857	0.373627	0.44114	0.124395	1.99821	0	0.468811	0.808635	0.174368	0.194513	0.969395	0.0520868	0.339489	0.182799	0.140333	40.8042	0.561765	0.235819	1.205	0.114698	0.0442138	0.0490408	0.369158	0.096554	2.17968	0.0790416	0.929961	16.514	2.4624	1.04305
GAS7	23.7457	28.4991	1.77687	39.9724	5.87355	189.397	12.1523	27.975	0.655339	4.53713	2.27311	5.93447	28.6029	28.696	12.5306	43.6558	49.9801	2.2468	41.493	34.1116	18.0547	0.404951	0.980998	1.26454	8.7229	1.61204	5.22757	0.572953	2.1802	9.78764	39.9278	3.38789	44.0695	81.9155	77.4795	6.2715	179.117	13.7891	9.58962	4.64901	34.2124	61.7109	25.9453	3.61041	3.92469	20.3235	4.48726	2.56065	89.0171
DDX11-AS1	2.69909	1.54274	3.52892	2.77509	2.13809	2.34765	3.22757	0.872866	3.93221	4.36761	3.95064	1.99623	2.99346	1.23062	5.42119	2.25897	9.01543	2.14263	1.64343	8.95814	3.91457	2.08887	1.0308	4.94842	0.885499	3.06888	5.45304	3.11401	2.5567	3.55059	1.78601	4.23594	0.355186	8.26042	1.6302	1.46251	4.71683	0.63945	1.34373	9.39949	0.896832	2.10968	1.46225	7.04776	1.44547	1.3715	3.94598	1.69837	1.16379
BCL2A1	1.49057	1.54381	1.30103	1.44377	0.351903	1.42193	0.12338	0.430989	0.202599	3.12383	1.11888	2.52331	1.04878	0	0.231506	2.92791	1.76588	1.34251	0.623205	1.72552	1.12458	0.256073	0.252731	1.52673	0.270799	0.173177	0.438103	0.649476	0.526916	0.238727	0.564394	0.459823	0.346629	0.126717	4.08766	0.422714	0.399257	0.641189	0.466059	0.419198	3.78613	0.111113	2.09245	1.47614	0.802937	18.5282	55.5678	19.6087	3.36373
ARL9	8.22581	2.60249	0.107262	7.86917	18.826	10.4895	5.28684	21.2661	1.62229	21.4743	7.74857	3.34475	9.34589	5.10701	32.115	11.3694	9.40121	0.404228	8.56431	4.35125	16.1115	22.0934	3.28169	0.600741	15.0029	0.849505	17.9511	3.22002	3.07888	4.7531	11.6647	7.43026	3.94368	10.2563	1.50266	13.832	12.235	15.1882	13.7845	0.259202	5.34751	4.18409	5.88688	0.0672543	8.98957	16.6018	1.28184	3.43472	0.582369
FUZ	27.0309	44.5423	19.3026	19.2264	76.0729	20.4943	77.3826	18.6784	52.0726	13.1371	35.9778	33.9992	25.9853	60.2698	27.5826	26.5579	14.211	20.4916	19.0373	52.3154	38.961	72.8827	23.2308	25.4643	33.4386	43.8339	59.3807	40.279	22.1744	54.5505	18.0741	96.811	27.694	129.083	23.4407	16.5097	18.7476	11.1032	69.8797	26.0861	17.4095	28.9379	30.7283	20.7069	38.3154	77.9368	19.6787	12.5879	25.2071
GIMAP6	8.0546	14.4723	13.0004	4.25615	2.52674	10.547	5.75144	6.1892	1.53647	3.39226	1.58972	9.85337	10.1814	6.03247	7.69925	20.441	2.35896	57.863	3.51216	8.49775	6.99497	0.783926	6.44746	5.54294	1.09278	13.2378	5.58825	5.22535	2.25463	14.6829	3.33779	1.32236	8.08953	5.99516	8.74244	8.44673	7.11132	8.07869	12.6247	8.99981	11.3688	6.07637	4.85885	22.2055	5.78016	2.84961	9.78201	4.673	40.9279
TRAV19	0.289655	0	0.144471	0.374081	0	0.576662	0	0	0	0.142833	0.137322	0	0.431586	0	0	0.195075	0	0	0	0.174946	0	0	0	0.323654	0	0	0	0	0.15359	0.139172	0	0.17871	0	0	0.130576	0.197146	0.372412	0	0.724537	0	0	0	0.609924	0.181169	0	0	0.363475	0.268186	0.784391
ETV7-AS1	0.749412	0.24511	1.30824	1.29046	0	0.372993	0.186095	0.520053	0.152791	0.184773	0.177644	0.237871	3.34987	0.199963	0.872957	0.252354	0.799049	0	0.234997	2.03683	0.678486	0.257492	0.508263	0.418689	2.45069	0	1.76212	0.712445	0.596065	0.540112	0.851281	1.15593	0.149378	1.52903	0.168917	0.255033	0.481762	0.351677	0.468641	0.722607	1.20225	5.36296	0	2.34365	0.645908	1.22571	0.940403	0.173466	0.811768
SLIT1	2.40729	0.24301	0.266817	0.230292	16.8899	0.636051	7.33573	0.371229	0.103008	0.205172	0.64813	0.433932	0.398541	12.0457	1.41246	0.410315	0.15844	2.47193	0.083874	0.969301	1.07628	3.51273	0.131016	0.273967	32.0557	0.227891	0.139762	0.310789	0.0472766	3.81979	0.126598	2.21869	2.06745	1.04599	0.187566	1.38561	0.39166	0.104599	22.6273	0.193432	0.119194	0.15951	2.04168	0.0929429	0.0832486	2.90678	0.0652641	0.0275168	0.136818
HIF3A	91.6794	36.0662	0.217612	7.05377	1.43748	100.196	7.35123	10.3166	86.8779	0.613562	28.0007	0.102582	4.36601	0.732992	88.4388	51.8456	2.89456	7.33528	1.0641	28.1376	72.8422	4.97475	0.865796	0.325007	19.7985	15.3723	0.712422	17.6127	16.1772	0.217396	0.890255	0.299096	6.8027	36.8931	11.0725	53.0889	1.43355	23.1131	2.20291	0.802434	5.35751	0.238506	0.32325	6.53924	9.44279	0.0792883	0.0405549	0.314191	0.227549
SEPTIN7P13	1.94397	2.15667	10.2854	6.36011	2.18531	1.00624	2.10083	3.88515	3.399	0.843565	1.20916	5.74582	9.67048	6.39041	3.66658	2.26231	3.44901	4.29709	7.54902	4.6401	1.53471	2.90684	4.13459	10.8607	2.00035	15.5966	5.59481	1.78893	13.2271	5.6789	11.0411	1.24736	0.743972	2.45909	4.65509	2.18048	1.5796	5.51727	1.38098	13.106	0.814997	17.6258	4.30624	7.87891	2.66736	1.26162	0.644	1.67029	0.0842287
LRRK2-DT	5.48788	0.465709	2.78157	3.44794	0.773168	7.64792	3.35901	7.57543	1.23379	0.0292557	0.337524	1.69483	8.42741	2.53287	1.76919	7.99121	0.506064	0.0836379	2.08364	3.79831	1.36969	3.01695	1.12665	2.5854	0.420361	2.17816	3.17366	4.28654	4.05821	0.513107	3.26856	0.805294	1.30084	2.1486	0.722119	0.161521	4.99628	4.34321	3.96978	1.7734	1.36421	1.53906	0.468478	1.33588	1.50846	0.582213	0.148897	0.0823965	0.38559
RAB39B	10.0921	3.96351	0.558221	2.92405	4.72331	1.53667	5.06008	1.52655	1.36911	1.80793	5.50728	11.0983	1.93596	7.47612	0.755251	10.3186	2.11233	0.435251	5.9299	1.81814	2.79525	6.76275	0.654362	6.79189	3.63892	0.179353	2.88117	3.74232	1.69852	4.61723	6.70739	2.83352	6.06182	0.610247	9.60353	9.66638	4.51537	0.561429	9.46053	5.39584	1.69229	2.60646	16.8219	2.10006	1.24736	3.05508	0.290573	0.14293	1.923
EFNB3	68.3692	0.219701	2.38713	10.1391	132.07	4.51343	147.121	34.2615	0.427977	22.1722	91.8554	0.213212	2.56474	123.291	3.99057	76.3689	0.417793	30.0858	57.1088	6.21241	76.0001	79.5971	0.0284735	0.586385	60.0417	0.136575	21.2486	16.8828	0.222615	95.695	40.8939	113.479	22.6615	80.9893	1.13555	26.5743	0.863643	0.0788054	251.406	2.30743	36.9758	0.281662	92.2043	1.10287	0.615136	88.9358	0.763895	1.1467	2.72857
KLF4	7.48619	12.7201	20.4856	38.9273	7.98075	193.53	24.4926	34.0177	26.5463	31.0637	5.60849	13.6352	83.5985	15.0923	150.067	33.6116	46.3023	25.4155	2.80538	69.7092	23.2114	33.9911	4.38774	23.6902	2.23653	20.9086	27.9685	12.3711	5.48877	9.23658	1.97372	14.8942	10.1101	21.082	34.0642	7.42273	148.962	14.2604	35.9258	13.314	47.604	40.5599	36.7233	5.91941	7.91793	166.327	7.42248	7.01687	185.808
CSF2RA	2.52526	2.49513	1.9201	1.77889	1.12065	4.09577	1.10505	5.22042	0.835287	5.22478	0.25116	2.89227	1.50856	0.471193	1.15194	2.59266	0.225945	2.20734	1.72769	3.00774	2.09441	0.218431	0.934182	3.15711	3.02215	0.426749	1.43253	0.839401	2.13494	1.40848	1.96584	0.82804	2.15421	0.540448	2.56334	4.54326	3.08781	3.31476	0.684668	1.10679	2.5119	1.16895	0.55777	4.52851	3.63762	3.0269	11.2571	12.1319	5.6429
MSH5	1.28022	2.21425	2.9762	2.36328	0.344249	1.57676	2.38159	2.0629	3.20294	0.952289	1.88254	1.69429	1.82131	2.26959	4.23621	2.45505	2.86883	2.23303	3.06186	2.22793	1.54213	1.25252	0.441489	1.51534	0.141915	3.92266	1.09695	2.74355	1.08153	1.49087	4.04229	0.950513	1.13318	15.7496	0.802097	2.21528	1.11592	0.906243	1.05839	2.25962	0.533753	4.53223	2.7757	4.77723	0.149614	0.809158	0.176985	0.271218	0.105768
TIMP1	1098.04	437.37	254.941	921.847	199.146	900.132	107.026	849.881	482.925	1457.6	1592.55	718.176	444.911	237.546	1006.27	498.3	255.449	142.845	252.355	678.673	1348.33	148.571	760.841	473.596	340.589	242.397	1214.72	399.599	1252.4	61.9568	201.867	389.722	5935.98	323.539	315.5	1368.94	364.423	710.077	1067.44	207.242	780.196	414.908	482.425	975.576	1890.58	662.43	4020.18	1589.18	3347.66
HMX3	4.61275	0	18.4055	0.645366	0.914768	7.34666	4.69632	2.2407	0.282137	0.113731	0.0546714	0.658859	12.6578	43.8782	0.107464	0.698976	2.21322	0	0	0	0.20881	3.24905	0.156422	7.40914	0	0.321552	0	0.0548151	0	3.71233	0	0.426894	0.0459724	0	51.2057	0	0.0741331	0	13.7738	5.05933	0	7.73669	61.3135	32.746	0.298175	2.52739	0	0	0.124914
TPBGL	7.65217	0.570256	1.13533	7.86016	6.03716	1.27757	1.05834	0.941048	0.730697	12.2993	6.10758	10.4534	2.54975	0.465221	0.135397	4.69688	0.206557	0.568966	1.82242	11.4374	2.19239	0.698907	3.08761	2.43523	0.739097	0.27009	7.77222	2.18701	0	7.19048	1.34786	0.328691	5.42538	0.741109	1.37546	1.0878	0.65382	0.295457	0.696585	3.47908	3.75531	0.368248	1.19828	6.81572	3.52723	4.27748	2.40059	0.919253	2.30829
NSUN5P2	1.07648	2.02663	1.51907	1.24331	4.25472	0.88861	2.32106	2.76944	1.5845	3.28854	1.44391	1.60009	4.12073	2.66217	1.12549	2.54627	1.19444	3.08447	2.93098	3.45701	1.47378	3.78891	0.961576	1.99495	3.60611	2.00108	0.709962	1.79715	1.78202	3.68364	5.90527	2.62425	2.55393	4.60696	1.11258	1.28665	1.28277	1.15817	3.34944	1.92405	1.4321	4.57984	3.7871	2.23339	1.38039	2.33608	0.889568	1.28841	0.369723
RETN	5.59285	0.170163	0.129746	0.335953	0.147393	0.258943	0	0.180518	0	1.66758	0.246652	0	0.129199	0	0.242414	0.525576	0	0	0.326284	1.0998	0.706539	0	0	0	1.55957	0	0.152915	0.12365	0	0	0.147746	0	0.311109	0	0.234534	0.177052	0.668908	0	1.95207	0.250828	0	0.232696	0	0	0.224205	0.170185	15.1789	1.80638	1.40889
SPP1	101.758	82.5374	88.3098	39.139	19.4501	64.2796	12.3014	13.589	25.9985	1522.62	53.2157	286.731	133.817	17.8834	17.9768	8.47806	75.2729	69.8364	13.7796	95.6388	145.129	111.097	14.8225	36.2074	2.00115	29.2514	42.6528	82.9698	4.57368	15.8493	23.6343	5.39365	0.37174	21.1064	127.738	91.9877	197.445	3.25457	6.04993	4.46757	305.858	10.8698	189.603	361.826	1.23066	28.4058	485.35	1725.58	104.353
RGN	0.264667	3.52554	0.264015	9.05277	2.07221	16.6457	0.621376	1.10199	10.2624	0.0949171	0.593159	42.8898	0.191202	0.410882	0.089687	1.10188	15.0505	4.3869	25.2902	19.2405	1.87338	0.297613	50.0645	9.2215	0.262273	22.2963	56.801	0.983571	34.8043	12.3698	28.0692	5.52229	41.5904	33.1118	14.2957	0.360276	39.937	59.1194	2.43748	7.54001	0.128664	28.9698	0.177325	3.52148	52.86	1.6843	0.392504	4.90099	1.19888
RPL23AP49	39.887	16.0709	4.46902	26.3785	16.7046	5.89816	9.61769	9.42707	1.17858	8.26661	19.1841	9.17429	13.9248	12.0311	7.94578	29.9773	5.95815	11.5449	2.17523	6.98287	16.0934	5.16415	18.8188	9.85036	15.7532	9.67128	3.0583	8.7929	28.6599	5.83275	2.13411	14.2663	10.8312	30.0757	14.2024	12.5904	65.5902	9.90144	17.5325	52.8132	14.5289	1.80986	17.8022	19.886	4.60865	14.7494	4.53373	19.8033	2.97432
SOCS3	40.3976	50.4887	23.2707	33.1841	26.6882	122.092	49.39	70.9	5.48753	99.5421	12.4084	21.9547	74.9979	90.8539	393.219	72.8732	13.3642	4.60345	24.6372	53.9683	47.84	36.4134	4.76492	100.368	8.57517	40.445	5.6423	21.5189	12.0156	51.2769	21.0195	55.7097	13.0968	42.1958	62.4064	48.8959	32.6013	35.6859	79.9487	24.2351	155.968	11.8612	26.6707	100.45	41.5558	849.196	217.859	112.966	165.577
TFDP2	15.4234	20.6095	15.1189	14.2092	16.3313	10.6672	74.2162	31.8053	11.5907	14.7232	11.6756	26.4247	20.5781	59.1959	30.2873	24.3888	24.3189	25.7102	20.1513	8.69393	34.1089	10.9464	27.9304	17.0241	19.8488	41.1832	39.6743	19.651	36.6621	50.6149	18.9083	17.3271	41.4833	35.0119	16.325	35.7836	36.5974	31.6081	50.0698	22.6118	9.02289	34.9621	75.949	13.3057	12.3819	19.2435	3.23163	6.89535	5.20353
METTL7B	26.5867	3.76031	0.492793	1.89466	0.356249	0.312933	0.490693	0.249321	1.68477	1.37304	3.32145	3.70627	7.18231	0.239664	0.585913	5.86766	3.95846	4.85389	2.42222	13.9421	12.3605	0.0617229	3.1677	0.451633	0.538496	0.626129	1.37278	10.631	2.61949	0.47472	2.39769	0.387918	3.29426	6.00175	1.49815	4.27935	2.77157	2.02319	3.08927	4.24376	24.3038	1.96849	1.1348	3.93254	0.503195	1.73349	16.4558	0.790043	39.3553
PTPN14	21.0195	10.1194	19.4929	12.8162	6.02335	13.9346	21.3225	11.566	15.301	7.77775	8.52737	12.65	37.618	29.3389	16.2912	21.9881	49.7371	15.4371	22.493	15.7858	14.7599	9.32718	9.74839	20.2713	3.43154	28.9045	11.8494	3.69553	11.4535	11.5634	28.4849	6.58549	13.3319	3.85893	25.3591	6.8476	12.8147	9.27663	15.7715	8.15365	5.93922	10.4319	21.7961	29.2079	5.68449	7.83237	7.19026	12.597	7.2145
IGHV3-15	0.30954	1.21489	0.926331	149.777	0.701551	0	0	1.71843	0	0	0.440249	0	0.307476	2.47781	0	1.8762	0	52.3646	19.6069	0	0.140122	0.212711	0	9.16563	0.168707	1.87008	0.363916	0.147135	0.328268	0	9.84525	0.190979	7.65077	0	1.11632	11.166	0	0.145258	22.8411	1.34311	1.98632	0	0	0	0.400182	0.405017	5.82641	1.28968	29.506
RBM4	13.9633	9.95611	6.64069	6.05269	15.3226	9.76127	27.6157	17.5394	8.42515	8.05013	27.0557	5.80425	13.5822	21.286	15.5735	8.63188	3.41648	13.9669	21.0309	8.39184	21.3823	8.97846	7.47495	6.79033	8.58142	7.72794	10.1972	7.20843	8.97863	22.8148	27.2044	12.3559	15.1745	8.46791	11.6678	34.2925	13.0517	10.2534	12.679	4.42138	12.0829	8.61122	11.9238	8.79403	6.34476	13.8428	6.62056	6.89257	4.20393
IGKV1OR2-108	0	0	0	2.47444	0	0.190723	0.190312	0	0	0.18896	0	0	0.190322	0	0.357096	1.03229	0	8.82345	2.88387	0	0.173466	0	0	0.214088	0	0	0	0	0	0	0.65293	0.236424	0	0	0.172745	0.260813	0.24634	0.179824	0.718892	0	0	0	0	0.479353	0	0.125349	2.40429	0.177398	1.66033
CREG1	79.0075	110.573	97.8885	76.8626	33.3039	60.4625	64.606	94.1838	91.0266	115.589	68.2093	433.414	183.63	91.3077	25.7222	111.706	90.3931	81.4424	136.151	185.587	52.4174	35.5496	262.119	128.261	99.8907	106.222	45.763	40.1385	300.942	108.395	138.079	74.3296	97.9608	100.826	161.953	56.4116	606.733	473.934	75.0859	219.252	132.48	144.815	161.12	138.02	59.1173	90.4717	191.087	77.438	133.305
CEP95	24.6318	11.6103	16.2969	15.8387	11.3614	8.52441	23.3895	16.7258	20.458	12.167	15.4666	10.3605	22.0885	29.6533	24.2383	36.2905	22.7836	14.7065	21.9252	24.9423	16.5029	22.7074	9.56401	17.0153	4.47956	8.6234	18.4364	12.6711	22.6908	22.3536	32.9918	16.5505	22.5405	38.3909	10.2667	17.8689	21.2425	13.306	24.3216	13.492	12.2236	16.2078	36.551	14.5705	7.80816	12.0352	5.30446	5.69568	6.70901
LDLRAD4	64.648	3.72756	8.18035	12.1335	26.8546	8.73755	35.5684	19.3071	6.97082	2.3244	8.65572	6.97362	1.15454	34.6052	3.30952	49.847	0.688482	2.32124	8.22573	5.12846	23.8408	18.8694	9.27871	11.7831	4.76865	5.79533	2.4435	1.92599	4.2328	19.4294	10.6539	13.4656	8.17298	6.8178	13.812	11.2454	14.5285	27.9607	38.7188	4.97316	5.87002	4.19127	1.57637	1.21161	7.52361	14.6271	0.992588	1.71883	2.21635
POU2F2	2.24106	2.68346	1.23523	1.32122	0.619836	0.559595	0.354653	0.485005	1.45592	1.16878	2.40585	1.14778	1.60734	0.462164	0.410603	1.35069	0.313199	1.15663	1.23873	1.67932	4.20236	0.354988	0.803756	0.577219	0.472012	1.29921	0.5984	0.288883	1.32931	0.335808	1.22538	0.140612	11.3448	2.78221	2.39724	3.29882	4.94224	0.855591	0.826609	1.12074	1.45434	0.706739	2.09555	1.74857	1.68928	1.00395	3.46044	3.63644	3.99103
DRD4	0.870044	2.09679	6.9432	3.86373	26.3092	0.911649	16.8292	2.41506	6.49793	0.722578	3.95111	0.639529	1.86495	19.8917	3.71252	1.78869	0.260399	2.41004	5.45647	1.1616	1.65832	67.1514	1.11804	2.456	26.7047	4.34127	2.42262	1.43659	4.03067	3.82832	7.90648	9.49283	6.7909	4.71816	2.39457	0.561004	0.294374	4.21179	5.03987	6.71139	2.39974	3.19504	21.5024	3.26509	2.92058	45.3866	6.89544	1.35672	0.446418
DOCK2	1.64233	1.11893	1.17244	2.35367	0.22595	2.35038	0.161566	0.218471	2.17807	3.43088	1.42289	3.24432	3.97681	0.543221	0.537861	2.03544	0.492323	3.25961	1.47423	9.10801	1.70541	0.252398	0.868306	1.92304	0.303136	5.26706	0.931488	0.284328	1.30766	0.731114	1.60332	0.155391	1.25924	0.835033	5.41667	3.08557	1.53138	1.01939	0.958114	1.05741	2.01461	0.619559	3.33117	5.86137	1.18938	0.559538	4.56291	3.53672	6.38841
MORN4	30.9902	5.8121	3.89444	11.9385	25.2024	25.5954	47.9515	14.7979	3.31561	9.32036	22.2105	5.64043	5.96415	28.7942	26.9724	34.2712	5.55018	10.4254	8.274	5.49651	30.5923	28.6783	2.81214	2.70764	19.0476	12.863	9.7812	7.29497	1.65611	24.5278	10.1235	44.121	17.5816	29.1975	6.50571	17.116	21.3241	4.04317	36.7723	5.37403	8.12042	13.343	35.3492	8.52121	3.27203	14.127	7.39922	2.81696	12.3367
PCAT7	26.3798	0.152036	0.521658	17.8098	0.790149	0	0	2.66125	0.284318	1.54723	2.14867	0	0.230872	11.721	0.0541474	15.8877	3.88243	18.2394	5.61186	3.29886	3.36678	3.35403	0	0	2.72352	0.0540063	12.0913	0.994301	0	7.87293	9.3065	9.53598	4.12318	0.237104	6.96752	8.85868	0.0747063	0.0545341	17.8045	0	6.96008	0	1.52939	2.76205	0.20032	0.228083	0	0.914573	5.97929
MKX	17.2133	42.6046	2.16896	42.3195	32.517	0.705063	50.5079	0.251477	1.50455	12.2652	73.4226	10.0595	1.52169	7.31361	2.45602	49.4105	18.453	0.0928858	0.103305	86.853	100.902	1.42624	12.4452	20.2461	0.0359108	8.08374	0.0580972	18.306	13.5907	54.6098	1.92725	27.074	12.7262	55.3188	1.18809	5.71775	62.5819	0.061839	5.39759	26.6357	13.0013	22.22	0.364194	2.32841	11.6558	1.30395	0.971494	18.8657	1.57016
POU2F1	11.6309	6.70671	12.0648	7.38572	4.23289	8.00057	10.5847	6.32232	7.97621	3.09951	6.63564	11.8725	9.28876	11.8959	9.63837	8.71501	11.1698	4.25299	11.4329	14.9728	7.28441	6.57344	7.13991	10.3959	2.45235	8.19662	8.78797	4.1796	6.89809	10.0092	14.7677	5.25551	5.77151	9.60522	7.12253	8.3692	33.5732	5.71392	6.5511	6.38781	3.2602	7.56982	4.81866	5.20966	5.21394	3.96332	0.926673	3.58563	2.47416
MIS18A-AS1	2.28673	1.9561	1.40375	0.984414	3.18937	3.32687	2.35873	0.610335	1.57798	0.4337	0.750542	0.558331	0.961014	1.03258	0.409802	5.09401	0.875247	2.06648	0.551585	2.86851	1.51292	3.50544	0.477199	1.47412	2.58852	0.980962	1.96463	1.67225	2.33181	2.11292	0.899158	1.73644	0.98174	7.08815	0.951557	2.51418	1.58311	1.81601	3.18999	6.53001	1.12877	2.67494	2.50017	1.76033	1.36447	1.09326	0.55183	0.244296	2.09592
DMPK	44.3054	446.766	51.7946	120.565	61.664	20.1964	52.2565	49.4645	332.666	24.6963	29.5966	200.194	75.0161	45.485	162.947	69.4505	49.8395	32.2586	89.8593	127.888	45.5639	48.4542	199.392	201.811	28.9974	131.01	97.084	152.048	89.8465	50.3988	84.237	44.7254	40.5997	184.131	147.213	43.9804	36.4335	118.101	38.9954	192.31	75.7357	70.1277	36.4565	79.2151	162.311	35.0434	22.493	11.7867	21.561
PTCHD1	0.267904	11.4475	3.44699	1.78664	5.43895	0.21696	0.148839	0.346614	13.583	0.143303	0.495126	0.732169	2.21916	0.896579	0.0169258	4.20179	1.6913	0.0298727	0.0341728	2.97289	0.131552	5.92863	9.67613	20.0869	0.0148489	4.01785	3.45396	0.0690681	35.9427	0.00436344	0.0567378	0.106458	0.00724076	4.59055	6.02216	2.01503	2.96574	12.1032	0.00567907	4.29077	3.47714	11.5275	0.143421	2.43679	9.07957	0.534721	0.011396	0	0.0491857
UBE2L6	51.1953	90.0957	61.2952	70.6628	19.3268	65.4253	85.6495	111.943	137.555	19.8257	23.4393	52.6485	85.562	70.971	97.6539	58.3006	53.3498	66.3423	72.8251	49.8304	87.4324	45.1869	84.6009	59.1308	77.0135	88.6153	127.544	84.4041	113.385	57.302	72.3869	41.6339	99.9231	91.2321	139.916	166.45	39.6991	129.845	80.5854	146.875	133.245	158.674	55.7482	27.8425	128.871	113.732	178.898	51.1916	133.352
DLGAP1-AS2	3.64727	7.84113	4.2553	4.26042	2.03032	2.39917	1.71605	5.00282	2.24388	0.904519	1.03141	3.11422	1.63139	2.6407	1.88824	6.7226	1.0916	1.98452	0.61532	1.44282	1.58346	2.63826	1.4755	3.4319	2.23197	3.82612	2.90881	2.21018	3.89056	1.25027	0.872221	2.52663	5.06775	4.59111	1.78841	2.555	1.97445	1.50137	1.81397	3.80474	4.72197	7.36466	8.01686	4.98937	2.68395	3.58618	6.79828	3.85088	0.808632
IGDCC3	25.6675	0.1275	0.109368	3.14654	3.18892	6.60884	2.78304	1.47094	0.0198695	1.02121	16.7832	0	0.0363024	0.585087	7.56058	1.95261	0.0519555	4.23613	0.443116	1.03007	5.91158	3.46571	0.016524	0.0136119	4.68748	0	0.07161	0.0347432	0	1.6623	1.59136	0.541153	0.456503	5.08283	0.0329497	367.887	0.31325	0.0114333	1.41694	0.0587313	2.20184	0.0326914	0.294992	0.304776	0.0314985	0.852765	0.122293	0.203023	0.343086
R3HDM2	64.4986	13.2896	23.4501	39.9783	35.841	48.1835	57.0682	340.769	19.9021	14.4253	32.9727	22.6658	36.6679	71.3142	60.1366	41.0319	51.8416	34.3665	35.5265	41.7494	36.2189	46.9776	26.5092	38.4186	12.7331	29.3446	57.698	35.1995	30.4175	55.8133	37.8479	40.6302	74.4457	50.9111	16.7417	35.9334	29.9796	30.5143	55.7908	23.6715	22.9738	66.9327	359.026	26.0304	16.5159	26.502	8.61503	6.61573	23.8263
TOMM20P2	0.160652	0.210177	0.480768	0.414954	0	0	0	0.668904	0.131016	0	0	0.20397	0	0	0	0.432779	0.22839	0.603941	0.604517	0.388121	0.290895	0	0	0	0.175119	0.149319	0	0	0.340743	0	0	0	0.256179	0	0.144843	0	0	0	0.200926	0	0	0	0.169142	0	0.138464	0	0	0	0.870096
SGCG	4.28962	0.599342	0.623163	16.0998	0.0471949	20.1064	4.38492	0.982624	0.271713	0.862539	3.15909	0.264382	0.0413692	0.13335	46.3004	6.84371	0.355242	3.75753	0	2.06261	9.9919	0.28619	13.5579	0.139606	0.0907943	0.812888	0.0489629	0.435517	0.220833	0.0800413	0.0473079	0.873634	0.166027	4.75843	2.21537	2.32435	1.71346	0.469047	0.208349	0.361415	29.2191	60.5754	1.53467	0.364681	0.143579	2.80638	2.71756	0.809759	12.8118
RCVRN	0.0231546	0.0605852	0.0230975	1.01672	0.419826	0.921949	0.0689972	3.31002	0.0377663	0.0913427	0.175637	0.0293979	0.207002	0.24713	0.151042	3.43067	0.0329176	0.0217613	0.174257	0.167818	0.0419263	0	0	0.0258724	0.252396	0	0.108888	0	0.122777	0.0667513	0.210416	0.200001	0.535379	0.496043	0.146132	0.189114	1.84574	0.195584	0	0.0223263	1.4363	0.186412	0.901992	0.0289647	2.63427	0.393856	0.0290556	0.0428767	1.80584
ITGAX	1.87396	3.50236	3.65284	2.51894	0.238363	6.02444	0.313394	0.636943	1.9883	5.78017	0.562063	13.4622	1.48157	1.61231	0.873155	3.10363	0.99224	6.26303	2.51839	3.03746	1.63601	0.302227	0.907818	2.52124	0.521098	2.16831	1.07909	2.67227	1.4905	0.808514	4.00757	0.436519	1.36453	1.25822	5.55999	3.72225	0.577754	2.17156	0.346777	0.866587	1.84059	1.29144	1.59047	6.42258	1.40912	2.86481	13.9533	15.4827	1.43956
POSTN	2727.44	137.844	205.49	176.593	2.48281	747.331	3.45492	147.899	194.395	339.729	367.677	19.189	187.103	19.8566	1.33807	228.1	8.35877	234.378	4.82857	166.405	2910.97	93.7032	3.77779	291.09	1.10641	166.167	8.54241	846.36	5.84156	0.630428	3.68392	20.452	9.88899	32.4151	238.492	461.11	33.3573	6.57547	31.9069	52.2295	200.841	44.9992	1.2511	1068.01	37.2654	318.054	414.509	1008.2	1402.81
TMEM9	169.82	74.7204	68.3983	81.5692	145.399	101.065	114.352	161.7	83.1522	102.636	112.403	151.125	152.317	116.421	274.793	174.847	175.481	57.6386	165.074	107.222	162.616	192.486	83.4929	77.7352	147.092	70.0248	157.325	119.974	89.4245	188.689	158.68	193.775	107.466	219.276	77.3957	152.528	49.1097	81.3942	144.483	119.037	131.46	170.793	87.3056	71.6179	107.146	96.1366	99.7645	52.1285	69.2949
GIPC2	3.77922	1.46992	0.798134	2.18388	0.462992	2.27073	0.372003	0.330776	0.22213	0.386149	0.645654	1.31844	0.811682	4.9784	1.30085	1.49043	0.314618	22.4949	0.427052	1.62453	0.32366	0.514725	0.55419	1.06522	1.1505	0.806955	2.04143	0.485513	0.794353	0.801581	0.174038	1.13434	1.37087	1.00726	1.01299	0.926927	1.35701	7.42943	8.66549	0.919218	1.11061	1.85782	0.501848	0.766628	3.15455	1.51466	1.08946	3.73553	3.52204
PSD	37.072	1.67532	1.01127	9.56443	53.6802	1.91205	21.655	6.2945	0.974703	8.09319	14.9548	0.785821	1.21901	20.5467	82.8566	7.91985	1.21366	3.29959	188.514	11.0213	20.4723	5.8665	0.492144	0.536572	34.0707	0.98193	187.548	119.05	0.509261	11.9876	162.02	12.0881	24.3337	14.3372	4.06975	14.7586	1.31713	0.681049	10.5971	1.05983	61.9836	1.98551	7.33657	1.14801	2.40053	33.9017	3.61554	14.8501	1.04033
MAP3K9	3.33094	2.73612	10.3331	2.37892	0.136136	0.581609	0.791887	0.62903	1.97278	0.366204	4.86693	4.23602	4.13321	1.35795	0.111949	4.15561	6.25696	4.39811	0.253419	4.03683	1.73526	2.58916	0.266647	1.25691	0.386898	3.77099	0.0192594	3.28602	0.0347456	0.115441	0.415589	1.81254	1.86776	4.27264	5.75524	2.6239	0.301889	0.133249	0.607822	0.99513	2.04402	3.77093	2.46637	3.16948	0.287089	0.764501	0.0548176	0.803875	0.0236597
NCF1	1.42615	0.587854	0.331298	0.689632	0.0885552	0.408386	0.0776202	0.0542285	0.732887	0.48168	0.0555716	0.570491	0.252278	0.145958	0.182055	1.2894	0.166642	1.12	0.392069	0.89676	0.495244	0.1611	0.291495	0.32744	0.0638864	0.272371	0.849822	0.111435	0.870166	0.657069	0.443836	0.120534	1.26169	0.0996494	0.65171	0.531872	0.326532	0.16502	0.19547	0.301399	0.961125	0.541747	0.102843	1.36855	0.454626	0.268403	4.19209	3.03882	2.41244
COQ8B	27.4703	22.75	15.6622	14.7702	57.1761	17.1871	55.8203	33.5761	38.5039	15.8249	14.303	21.9372	22.7455	63.9395	56.7339	21.3806	28.2079	16.146	11.5163	32.3047	44.3964	62.0262	15.1621	11.2782	80.6434	18.4993	19.6326	28.892	27.0281	36.8549	13.9573	42.7478	26.442	40.2945	22.7115	54.5557	16.4789	20.2301	45.9016	18.7042	15.3686	9.53595	22.11	12.6416	21.3607	38.4591	18.295	14.811	23.1881
LINC02210	12.9898	5.52133	4.35049	3.45158	9.01491	6.15733	11.4404	4.39028	6.13006	4.46334	4.75144	5.74596	7.27213	8.55745	6.45744	30.1838	13.391	2.65651	11.7165	9.90269	16.8927	6.42439	3.37738	3.35084	3.31156	10.9818	11.7	9.28966	0.0913396	7.78748	14.96	6.55063	5.76838	21.0714	11.7398	12.0759	12.1105	0.0881839	10.586	6.95338	6.12981	0.0350202	8.43325	1.23412	3.40797	4.17484	3.20306	2.63158	6.15747
ITPR1-DT	3.07429	6.18774	4.79666	4.00429	1.33994	1.56935	3.05365	1.31286	14.5287	0.155485	2.61601	10.4086	2.66229	1.43027	1.39571	2.7606	3.5861	2.74114	4.05383	6.28458	2.78334	0.758371	2.88697	33.823	0.0859265	16.1188	4.54111	3.37228	24.9956	4.16625	4.92488	0.778161	0.251401	10.5345	4.76176	8.15512	3.14184	6.58452	3.25345	17.482	2.86643	5.14751	2.90478	19.4258	8.76436	0.773569	0.890259	5.47389	0.170774
PLEKHG3	20.9945	27.0952	64.0122	27.1015	2.18157	37.6649	10.1701	19.9089	98.3855	6.00943	17.4781	30.4623	26.016	9.60066	35.7844	27.4906	15.5975	12.7023	13.4409	13.6303	22.4779	18.7704	31.112	41.9936	11.5447	76.1222	7.78467	10.4464	24.2702	8.65489	12.7015	17.2171	19.8406	33.7339	29.7624	7.48286	8.88564	21.2978	10.5187	49.3084	6.72941	43.1888	12.5676	44.2351	27.2378	8.42981	1.63899	3.30195	16.2456
STAU2	25.6993	19.5103	7.52058	35.9176	4.77857	12.7722	15.6938	15.471	15.5089	10.282	12.5081	16.0901	16.8146	12.0177	14.8218	15.9359	37.3688	13.401	29.8681	29.1278	27.0576	8.11984	13.387	17.5285	10.5696	24.7108	24.3284	26.2966	12.6028	15.7319	29.1414	9.42355	9.04952	31.0863	17.9318	14.7442	34.4624	14.3068	11.535	19.2065	20.6764	12.513	14.1974	16.3232	6.27763	3.9783	2.82024	6.23569	4.7061
CD8B	5.8781	0.237352	0.144781	41.2059	0.205592	1.98653	0.108123	0.100718	0.236728	0.0715698	1.23856	0.0460683	0.216256	0.0774536	0.033813	1.02634	0.825341	2.4894	0.591652	2.45449	1.21547	0.0498684	0.442958	1.2974	0	0.236075	0.0853174	0.137979	0.808078	0.31381	0.494602	1.56707	0.02893	0.0370157	0.49071	0.938451	0.186605	0.306491	0.680711	0.0699735	0.349257	0.162288	0.0764041	0.181558	0.656737	0.403551	2.45872	0.403142	2.75126
OTUD3	19.6097	5.71418	13.6291	13.4242	5.1421	16.5851	6.55223	6.1174	8.93348	8.74325	30.7807	10.1645	13.1548	22.519	18.2553	15.9933	33.1922	5.15695	14.5673	26.6577	11.2296	7.63747	9.28667	12.0278	1.20932	10.9711	15.6282	15.5828	4.50477	14.8101	18.2562	10.8284	10.3118	44.3328	7.8758	12.9658	19.3654	6.50068	13.1378	8.78917	8.18807	11.4708	10.5861	13.1153	1.04234	4.11945	3.76259	3.78485	0.606277
TMEM119	204.494	1.33185	3.59659	196.991	0.480681	24.4896	0.653054	51.8357	1.74692	199.502	6.09322	1.75028	0.632019	2.33153	338.341	722.229	0.452268	24.1782	0.39903	15.1922	131.549	0.408079	3.07819	6.2089	3.7452	1.83327	3.69029	0.383087	0.0449837	0.77446	0.45774	0.628092	122.935	1.44961	5.94683	116.405	84.1495	1.37346	15.0665	2.04501	184.637	0.303548	13.286	111.8	5.77631	1.90091	50.3001	235.228	82.7042
ZNF529	11.6931	7.51357	10.6324	10.039	11.3565	10.9559	24.9963	9.30311	31.834	3.94195	3.76633	10.5277	11.5	24.969	16.9888	19.2611	11.3411	8.50849	13.338	16.7937	9.70234	20.4152	12.4036	17.3098	6.37753	12.5911	8.52267	6.80507	10.5488	16.0476	16.1778	9.95611	7.61411	18.5726	8.34888	30.7866	20.2686	9.54535	19.1266	11.993	7.08925	6.23294	19.0372	10.4657	5.17813	7.82856	1.25651	3.5858	3.91723
ZNF280B	15.1625	0.0927675	0.0117889	6.96992	3.73647	2.75277	8.61617	3.51006	1.00234	0.046621	19.9011	0.990303	0.187828	2.90109	1.91627	4.66403	1.34408	2.07699	7.5006	19.2579	5.14647	5.27874	2.82134	0	0.437995	0.0109843	0.597445	2.60653	0.0877312	7.98365	9.42396	3.64572	5.68183	7.90883	8.17243	19.8838	5.39404	0.976069	5.82358	8.26159	6.64831	2.50545	3.19773	0.0739174	3.97245	2.85297	0.370747	1.15986	2.8163
CDNF	2.92705	1.37858	0.856486	1.41128	3.62657	2.25324	6.86146	2.0583	4.48773	1.50111	0.666089	1.28832	1.55069	9.62212	5.12803	6.88637	1.60901	6.01537	4.65044	4.80863	5.3354	2.46735	3.22922	7.89311	2.3398	2.72057	6.74484	1.00176	6.49802	7.68821	5.94054	2.93764	2.27153	6.01188	0.774112	1.70003	4.41564	1.79481	4.24657	5.56945	0.876536	8.79759	3.41045	1.95282	2.75825	3.52351	1.71408	0.325212	1.47961
WSCD2	1.5266	24.304	6.62639	0.337473	8.53294	0.0718739	5.31746	2.21897	0.0336482	1.35298	0.0195607	18.0596	0.901656	0.528438	11.8519	5.96032	28.9175	0.48471	38.4385	3.17727	1.16733	0.0283528	0.167897	0.691535	27.8282	0.0383488	199.778	0.833512	2.12215	14.7987	42.1693	0.012728	0.0411206	41.8698	0.948582	0.996913	14.3626	0.174256	5.31508	26.9136	0.695	0.258354	0.0217199	0.722576	10.0904	4.37285	0.0258873	0.0095503	0.256981
HMGN1	194.075	88.398	52.5513	74.9299	113.404	87.7261	129.857	68.4795	47.4819	153.501	356.32	44.2148	130.088	121.877	114.369	68.7981	157.025	112.528	18.5065	80.6106	140.398	102.848	10.4652	27.9363	101.021	65.266	143.509	96.5606	15.4081	124.726	23.4158	137.52	108.348	255.23	72.8592	487.8	67.6303	25.0328	141.972	65.6499	80.1046	82.9249	114.866	50.014	17.9953	101.705	86.2022	135.847	35.9992
GSTO1	118.71	107.846	95.7955	123.317	62.3672	53.3506	79.6946	105.693	69.151	317.184	105.467	104.305	103.497	69.9243	101.567	70.2508	145.565	80.8938	80.0679	69.1861	102.876	159.853	62.1195	92.6007	246.636	138.85	213.296	131.866	106.72	69.1829	77.0552	147.174	123.318	99.0688	138.798	84.7714	64.023	126.843	53.8252	83.9198	97.8299	182.469	70.4927	118.829	62.7402	254.839	1012.03	581.849	153.066
RFX7	19.4829	14.0148	9.80029	8.79418	6.70314	7.51591	26.1729	8.4667	6.94942	4.7438	10.8659	26.3015	4.66376	16.5127	7.86356	17.277	22.8302	8.06868	18.4362	26.7291	13.8452	4.95149	6.92307	8.6294	3.34227	15.3002	13.9911	5.28328	9.86341	14.8672	22.9512	5.62796	10.5019	13.8216	15.3426	8.5215	17.8056	3.60914	13.31	11.6227	9.01798	10.0454	28.6435	16.0614	1.8664	4.25013	4.65719	5.77834	7.09234
GATA4	15.7403	0.0199155	0.318889	12.8705	0.0172506	0.136378	1.36084	0.0211275	0	8.97781	21.6364	1.10166	12.9589	5.31287	2.72367	29.1774	0	0	19.2657	0.183884	70.6327	0	0	0	0.0829675	0	0.0178969	0.0434153	0.0161437	0.0146283	21.6841	0.920421	351.299	0	0.0274494	0.0414436	27.9879	0.0714357	0.190389	0.0440346	12.3408	0.0408514	0.128217	0	0.0262405	0.159345	0.0191023	0	0.0329787
TRAPPC12-AS1	10.4282	1.7541	2.89784	4.04032	1.6882	10.603	5.697	7.85692	3.15881	0.293846	4.37889	1.51315	0.369954	5.40606	4.85895	7.22378	3.70631	4.34033	3.27003	3.05923	2.76494	3.58305	1.9197	0.582613	0	4.36167	1.75145	4.67365	3.55473	2.21894	5.07675	2.0221	3.26642	10.7903	1.61178	5.98233	8.42766	1.18846	4.84434	1.8674	4.06287	1.59914	9.17555	2.79535	1.28399	0.487315	0.373883	0.896561	5.00248
ECSCR	7.25355	14.7902	8.80014	2.58808	23.919	10.2126	4.28396	11.7904	1.17243	5.60692	3.16001	6.38849	9.86658	3.06881	7.30754	9.06597	2.78702	41.8238	2.54092	3.71003	19.5829	2.4249	2.74781	9.1272	48.6513	8.19957	11.985	6.08813	1.66322	18.6503	2.59805	1.61271	5.93963	6.26642	5.42035	15.2111	6.21729	6.62376	12.2594	8.06527	10.3436	7.18997	3.44003	13.7331	9.2368	8.97789	8.77414	9.98311	19.0411
MOB3B	7.6634	10.0633	1.80879	3.75504	1.39511	2.61245	27.784	63.1801	1.9613	3.21891	4.33443	3.05342	1.68741	7.78195	1.36069	4.12629	0.298483	3.80295	8.17575	12.8999	9.61659	13.2474	8.69907	0.895746	1.34197	0.558825	12.0278	9.78942	8.20801	18.5525	9.63739	6.90084	3.37843	8.82059	2.90827	2.871	13.8529	3.48424	5.09663	2.66861	3.12326	0.742709	12.4592	1.13413	3.69319	4.31431	1.84425	9.24254	2.32594
MUC1	1.95003	78.8991	10.1552	5.24667	20.8957	0.727918	10.3113	24.8355	48.3872	17.4358	1.15561	50.5543	29.4542	105.273	5.58522	3.43773	22.708	4.56826	45.9689	23.5036	3.79058	92.3635	42.8659	137.352	70.9741	68.7272	7.70377	11.8455	33.8028	9.63122	65.72	334.362	0.811685	33.9501	37.9809	0.644098	1.06923	17.4809	45.4062	98.5349	2.40759	53.9339	9.97856	63.4768	47.1956	48.4413	3.95839	7.4211	4.05372
TMSB4X	1863.82	2409.38	8545.22	1164.12	969.946	1339.6	394.019	3889.34	2872.18	2030.94	1944.24	3465.57	4384.7	406.955	748.05	817.654	4682.81	3022.41	1857.04	2318.35	1261.44	2618.7	1208.84	3058.43	592.178	2112.43	11466.1	6169.45	3340.35	744.814	1695.81	1663.53	1734.44	4083.51	5816.6	6340.2	384.299	2989.15	919.522	2983.15	4546.17	2943.72	985.268	3935.98	3491.82	769.944	12707.9	16072.9	4934.77
ZNF460-AS1	1.09975	3.83674	2.37691	2.20934	4.36188	0.638587	3.64121	1.90792	5.75494	0.994218	2.08552	3.95613	1.54759	5.18414	1.79347	4.07357	0.260575	3.27299	0.919608	2.7676	3.23591	8.0611	1.98898	3.89131	4.69522	14.14	3.01686	0.871248	3.40166	3.52268	2.29027	2.82716	3.6535	4.02017	1.48729	0.873264	1.06046	1.2902	4.24095	16.9666	0.686105	3.03324	4.53496	3.20998	5.13423	1.37901	2.30004	3.2244	0.198542
ATAT1	7.96192	14.0348	9.84845	8.16834	40.8391	12.2637	33.4486	30.6617	9.76025	19.0438	20.3276	8.70418	30.6031	29.7334	24.8986	15.4655	17.1573	33.4916	14.1915	8.50404	17.0421	24.8109	6.66177	9.13996	20.5005	18.2592	9.00587	15.5367	12.1766	25.2726	20.8873	25.8957	26.4349	53.7614	9.89869	29.6622	0.560325	5.56905	25.4712	6.07706	14.5746	16.0436	57.9022	15.9776	2.71602	18.1379	3.61781	9.01685	5.22912
ID2	148.581	100.323	227.096	303.202	202.126	253.699	456.826	30.9067	280.016	96.258	126.136	109.705	529.12	799.325	227.899	244.627	693.517	36.8993	195.406	368.815	128.937	330.758	33.9506	54.7349	47.6454	224.94	46.5555	699.96	23.6486	146.051	206.164	232.736	51.7001	89.8685	115.901	95.6996	178.649	20.8426	495.377	93.5196	254.764	50.1019	54.2542	151.024	55.5174	419.103	98.651	78.3264	75.3553
CRTC3	49.2404	66.4576	64.3046	78.3874	19.3277	28.5824	32.0557	45.433	52.0311	8.33325	21.7521	67.9729	15.1154	40.3789	28.1741	32.7198	49.9878	22.4893	53.9174	106.669	23.0517	25.8819	24.6788	71.6877	5.84264	53.0159	46.8021	82.8194	53.4732	25.6512	55.8698	18.6688	48.5101	78.3381	66.5332	26.2477	34.4648	50.9101	31.3359	54.3481	40.1944	63.9696	46.7459	40.2766	25.6697	19.5135	6.23154	15.0618	30.7438
CPVL	50.4221	19.6044	4.76718	52.5482	5.78276	103.387	32.1017	14.1085	60.8551	133.446	55.9118	107.596	25.566	37.066	18.9649	76.0438	1.35304	21.6958	5.53706	71.1324	60.2984	2.83873	3.1313	5.04576	57.5893	4.59241	4.97569	27.4326	4.01582	51.9948	7.70581	13.1933	23.9275	6.13539	15.1169	51.326	16.168	4.25719	12.7391	4.02226	96.3313	2.26426	5.30867	11.9056	3.70005	31.2652	70.4636	40.3476	40.4696
ELANE	0.986884	0.774672	1.11571	1.3595	0.149114	2.48868	1.89516	1.09575	0.0536554	0.194659	0.0623829	1.00239	0.457476	0.491544	14.2241	31.371	0.187066	0.0618335	0	0.874216	0.297828	2.71268	3.83744	0.220545	2.94039	0.183453	0	0.125094	0.627956	0.126446	0	2.51672	1.15405	0.738298	1.95749	0	0.507537	4.07542	0.329143	1.96661	3.09605	2.53068	7.13471	0.740713	0.0567054	2.23823	0.412799	0	8.83706
PPP2R2C	8.87528	1.38528	0.139366	2.86791	1.89153	36.5685	8.0853	0.500066	8.98307	0.630915	0.65538	0.354763	0.248341	3.4924	0.280945	10.8947	0.0313608	0.186589	15.1535	0.719468	3.20879	20.0603	4.51825	6.34296	10.8688	1.26438	0.0691592	0.062914	0.327518	11.871	16.5383	6.00664	9.02864	22.519	0.258554	0.38036	3.5169	0.027605	3.41191	24.8935	0.487582	0.0460433	9.9017	18.2678	13.9871	6.0181	0.19377	0.360832	0.22302
SAMD13	1.42904	0.717097	3.57355	0.825865	1.3532	2.90346	3.48054	1.82034	8.17388	1.19699	1.11368	1.193	1.47785	3.67724	0.109454	5.32624	3.33958	2.07897	0.515633	4.80029	2.30401	4.65446	2.31013	1.42178	4.95056	2.29256	3.42919	6.55078	9.69502	0.620777	0.822761	2.46388	0.967695	0.75887	1.39431	4.7699	1.81215	6.63255	3.81939	4.92654	1.3818	4.04507	6.10065	3.15895	3.56002	0.537894	0.147389	0.398747	0.466502
MIR1-1HG-AS1	1.51316	16.5925	3.13804	0.0171421	0.0902496	3.46833	5.24073	0	24.3395	3.08283	0.0943915	25.4808	13.3299	11.7088	1.35443	4.26402	0.028305	0	48.3481	32.3239	3.87553	0.301001	16.204	17.3972	7.81306	15.9148	12.0783	22.4864	28.5892	3.44387	74.5891	0.466794	0.158745	68.002	2.35156	0.0271025	0.127993	14.0522	1.36957	30.0255	7.45284	22.2092	15.9732	18.0071	20.781	1.26349	0.124921	0	0
TMSB15B-AS1	6.75829	0.742435	2.10998	2.84275	0.643089	33.0721	2.56218	0.787616	1.68292	1.27199	0.880498	1.57201	1.9986	1.65187	0.480759	1.2508	3.08039	0.581829	1.10006	1.30869	3.87671	0.496325	1.95939	1.2682	0.393649	1.24672	1.81958	1.66753	1.75076	0.495755	0.87904	0.190979	0.164533	0.578924	1.25586	0.491586	1.7909	1.69468	2.19378	2.58672	1.15869	2.12284	0.86906	2.51688	0.978223	0.270012	0.388427	0.191064	0.0558826
ZNF470	5.07944	5.57913	6.63675	3.83494	4.60966	3.85335	6.65731	4.51455	4.27992	1.78069	3.36402	5.19135	3.58703	10.6777	2.44201	4.39081	2.92641	1.82897	3.10185	9.19088	3.16121	6.36305	4.6695	3.36771	1.52397	4.55134	2.87436	4.11422	1.91479	3.29457	3.61516	4.28255	2.35263	5.71214	5.99211	5.27901	6.47647	2.45286	6.32643	4.77581	3.56153	2.13673	7.48552	4.13933	2.36757	2.5831	0.211583	2.53686	1.07302
RAB31	74.3059	76.3985	83.6765	71.9923	39.3102	34.7474	48.3828	108.54	60.9144	61.1026	43.6485	114.049	27.5421	76.7097	6.82629	59.559	91.9694	51.2638	113.613	263.366	69.7837	22.5647	87.2086	121.843	4.14422	92.7082	44.8397	40.1604	49.4869	177.609	121.981	50.4093	61.9864	22.925	81.2179	150.396	20.2684	83.1938	20.1555	26.385	45.5817	74.7976	19.3	118.594	64.5754	50.8466	185.666	126.061	128.858
HLA-F	13.8011	28.408	126.809	16.9251	8.367	16.5445	4.90468	13.6632	40.9173	55.4885	16.8374	14.1603	27.1705	10.1746	23.2978	21.5056	11.6038	41.3713	18.6783	25.7216	23.0295	8.52048	30.4256	52.494	9.933	18.2133	48.5299	32.8599	55.3394	12.5287	15.1993	4.53617	12.3326	45.3679	34.4779	11.7469	5.28718	37.9522	35.7685	17.1374	8.69621	145.121	16.2852	69.037	21.7223	17.1918	38.0964	12.8502	37.4072
RCOR3	36.4432	23.0068	24.6511	18.0357	12.9736	17.5274	29.6297	23.4157	25.3403	5.31159	14.4877	24.4996	37.4342	37.1811	73.9804	57.0426	34.825	14.6887	37.8263	48.1553	22.9861	22.9115	19.6661	20.0487	8.20608	27.8156	40.5013	15.0562	37.0387	41.1606	44.0841	14.5124	18.766	36.1378	31.5156	19.5435	13.1508	19.6535	35.4287	29.2221	13.35	26.3111	28.767	19.1415	8.45034	11.1448	4.83539	7.66581	3.82749
NFKBIE	14.4126	25.5409	16.0239	26.2844	25.568	159.04	7.20997	23.2037	8.48416	152.634	16.871	14.4727	11.0107	12.474	5.71423	10.4124	12.1448	13.0775	7.62552	14.5293	16.3463	16.783	4.94075	10.5703	44.5892	3.62907	16.7596	12.6803	3.08471	16.2924	7.59053	32.4648	22.899	24.4337	14.341	24.9698	21.1583	5.5583	14.1256	4.2702	16.5914	20.5342	11.8911	12.1287	5.21725	87.0563	74.8091	38.0677	26.7388
CARD8-AS1	4.08761	3.90969	8.36066	4.40658	2.21876	6.56499	4.16252	8.77196	1.9329	5.08149	1.62848	5.53868	4.43569	3.88613	6.69007	3.97897	1.80682	10.7179	1.46488	8.29858	7.246	2.78533	2.88876	2.917	2.13424	4.18237	5.81527	2.25321	1.3114	3.39986	1.98996	1.39873	2.90305	5.1161	6.41068	19.7787	3.53309	2.45013	6.10043	2.98089	6.42897	2.45814	4.84609	5.6719	1.95396	1.46071	4.569	5.02497	9.19032
GLTPD2	5.55356	2.42187	6.13343	3.52921	1.49843	8.22645	8.99677	0.825831	2.80372	0.58683	0.752254	2.35034	0.985097	2.25804	1.66348	13.0906	0.563942	1.61553	3.39999	4.073	7.96094	1.63556	0.80711	2.88109	0.360337	1.90495	2.56502	1.82272	1.47239	2.66836	4.50605	1.38688	1.10698	6.7446	2.38432	0.539983	2.8051	1.36511	2.56332	6.6299	2.33339	8.69368	5.01175	7.36063	1.3106	1.03808	0.663706	0.122427	3.58075
TRBV9	0.173422	0.226884	2.9409	0.447938	0	3.45258	0.344514	0.722073	0	0	0	0.220183	0	0.185094	0.323218	14.4825	0.739632	0	0.435045	0	0.314017	0	0.235235	0.77511	0	0	0	0	0.183914	0	0.196995	0.213994	0	0	0	0	0	0.162763	0.433793	0	0	0	0	0	0	0.113457	1.0881	0.481703	1.31496
TSKS	1.78209	0.14803	0.141087	1.50999	0.480831	0.0281578	0.280971	0.078519	0.0922756	0.251078	0.0268213	0.0718288	0.19669	0.30191	0.158162	0.228607	0.0804284	0.398776	0.070961	0.102509	0.870738	0.272138	0	0.0316074	0.863362	0.105167	0.0997688	0.0268917	0.179991	0.380556	0	0.27924	0.112768	0.634856	0.051007	0.847124	0.218214	1.8584	0.283027	0.0818259	0.0605061	0.0506072	0	0.106155	0.243803	0.148049	3.79809	0.157143	2.51254
H3P14	1.15193	1.29175	2.46233	1.55852	1.67835	1.47428	3.26911	1.82714	1.07363	1.62294	1.09223	1.46253	4.74045	3.16146	3.06703	1.10827	4.44499	2.16522	1.44486	1.59026	0.893918	2.94017	2.23215	1.83876	0	3.212	3.48244	2.81598	0.872586	1.89762	1.49544	1.82754	1.04965	1.17514	1.48367	3.36011	0.211577	0.463341	3.49884	2.85614	1.75998	1.47204	2.25234	1.64683	0.850996	1.18426	0.412999	0.152363	0.891266
FAM222A	11.7206	0.665656	2.04832	14.4719	21.2924	4.61256	14.0786	20.2266	0.637233	3.72763	18.2809	2.21484	1.10108	18.9291	9.00877	7.70995	3.74585	0.751438	0.341888	2.4804	7.17296	36.2628	1.97188	1.31979	47.8955	1.41873	6.36639	1.95209	0.5974	29.5457	0.784381	8.63279	16.9079	4.2822	1.75302	9.72121	5.56046	0.93801	18.0452	7.60436	8.43456	1.8043	5.75868	3.63701	1.1903	14.9911	1.34536	1.05995	3.62177
KIF14	20.8006	5.05835	35.8431	7.338	0.674076	12.3419	5.29909	10.5905	11.976	7.22303	8.18695	14.8567	26.6722	2.92636	1.97475	7.11072	38.8863	2.53316	6.17864	48.6582	13.7832	2.60585	2.5088	6.42845	0.425512	17.5191	15.4508	14.0047	0.926521	3.1617	6.21846	3.86495	0.615064	23.0781	22.776	8.17305	3.23837	4.65811	2.98743	9.68774	3.10135	20.1781	10.1083	21.7764	1.21761	0.760069	1.84275	3.34749	4.2284
DNASE1L2	4.13082	0.403303	5.9657	7.82972	2.62003	1.68773	2.66394	2.48151	1.20673	1.15529	0.993804	0.352252	1.19424	0.756744	0.861817	9.71621	4.20721	0.579442	1.70132	0.48409	1.36756	2.881	0.250888	0.44779	5.98133	0.6017	5.14642	2.25659	1.47115	1.51079	2.6263	2.54862	0.811096	6.13239	1.16733	0.503557	0.475614	0.144662	1.04099	6.56909	1.05502	3.41938	3.44034	5.16736	0.557957	1.35124	1.58602	0.970431	0.33392
ZCCHC18	11.3955	2.03653	6.90803	4.15819	2.32941	56.5977	3.25098	3.79467	5.92429	1.47617	29.2169	5.39705	2.65642	2.42824	1.93416	4.99987	6.5539	1.95065	5.3819	3.08573	3.74013	1.6457	3.6545	8.54073	0.282804	6.84467	10.9102	8.51869	3.83078	1.26573	5.64479	1.82233	4.21666	2.9928	1.74534	4.07497	2.59155	5.58169	4.61761	11.0456	2.13441	6.15899	5.08483	5.74191	5.07421	0.665877	0.726253	1.12715	0.389117
RIMS4	23.255	0.237954	0	4.13865	4.81421	174.081	0.696837	1.87523	0.307256	34.0178	21.8159	0.857724	0.0258101	2.14924	27.8575	7.87456	0.0184695	0.0244198	0.0325908	18.4868	46.5072	10.0525	0.299579	0.203232	1.62858	0.072451	3.29915	0.0247015	0.041333	8.46439	0.103303	4.44061	340.686	0.397603	6.61796	0.318326	19.4094	1.93872	3.63966	2.39265	59.83	0	9.26013	0.520051	1.33248	0.518467	0.0163026	0.0240574	13.8193
DPF1	3.48036	5.43813	21.3086	3.20275	17.8997	4.22186	6.84399	1.15381	22.1665	7.71253	4.56923	3.43485	9.0278	6.19603	1.48377	3.07462	15.9653	1.2713	0.123716	12.34	3.32957	22.3478	1.52903	3.02293	6.05159	13.437	2.79962	17.2399	2.89895	1.31341	0.112041	2.74715	9.29093	13.2964	18.6875	23.6305	3.895	2.76393	4.7053	16.8201	3.58662	19.2847	3.21922	13.6956	1.79737	4.19436	1.32611	2.81796	0.869988
KIRREL2	8.69929	1.51748	6.18421	73.315	14.1867	0.139349	9.59434	0.0555112	0.40773	4.16154	3.41317	0.583986	8.95914	8.66583	8.57264	14.2226	0	0.018795	0.0250839	27.515	4.50831	8.46541	0.0813792	0.245803	3.09549	0.0557629	0.141069	0.494308	0	3.93958	0.0227168	10.241	0.271063	1.99933	3.67821	8.92903	0.565665	0.0563079	6.52806	5.99703	0.962472	0	5.85334	0.925611	0.499853	15.5039	0.0752851	0.240709	0.0649871
CTHRC1	619.906	137.161	42.0914	194.598	34.9993	60.5018	14.6389	191.809	30.902	415.279	239.692	141.475	60.5258	32.6791	4.0102	119.517	216.992	93.844	2.72271	127.84	1143.51	3.50673	26.4997	97.4452	13.4498	9.7693	141.794	27.8046	9.04659	32.4602	2.46577	7.37774	8.77505	7.26491	307.985	513.471	117.021	13.153	50.1537	3.37827	78.5667	100.903	4.89158	146.869	12.1444	12.4074	384.263	619.655	37.8273
MIR3176	10.5209	0.983163	2.99857	9.05829	0	13.4651	14.929	1.04299	7.35436	0	2.8502	9.54126	5.22539	11.2291	7.00306	12.1466	40.5976	5.65021	12.2538	9.07772	6.12334	0	1.01935	0	0	0.698482	2.65053	2.85769	0.796961	2.16645	30.7312	0	1.79752	10.7329	6.09789	6.1378	18.3578	0.705308	2.81966	5.79691	2.41117	0.672232	7.91206	5.64039	0	0	0	0.695793	0.814023
ROR1-AS1	0.133589	0.174772	0.323632	0.0492933	0.237892	0.721885	0	0.185408	0.482474	0.244678	0.180953	0.0969202	0.018957	0.0611062	0.0711372	0	0.379834	0.0358718	0.119687	0.16137	0.224614	0.0786862	0	0.533107	0.478463	0.141904	0.224367	0.127	0.222627	0.165051	0.13007	0.117745	0.0608641	0.194688	0.223681	0.779348	0.196294	0.125379	0.14321	0.092008	0.204106	0.204856	0.0803709	1.36076	0.246726	0.137339	0.191583	9.48861	18.5429
ZNF114	5.67455	0.687928	5.57314	1.8109	2.18488	1.15589	3.67783	5.89915	0.518165	1.44772	3.96785	1.39085	3.93918	3.60115	1.18419	3.2757	0.404917	1.11192	0.082443	6.74874	5.99044	2.74016	1.12931	0.293774	0.382118	0.36655	0.360616	0.416573	0.487935	0.842158	0	1.32473	1.06559	5.16306	3.06179	3.75784	5.94368	0.34957	11.5362	2.66185	0.281186	2.50862	10.3572	1.06888	0.774222	2.96708	1.40215	7.14049	0.403452
SEPHS1	141.757	27.2646	71.0077	60.6582	82.243	49.6628	167.45	133.658	48.6319	98.4418	55.0083	21.0261	83.8585	110.749	62.9789	109.938	95.9791	71.1344	91.8379	60.0139	103.174	54.7734	36.1964	36.7564	52.9045	35.8295	82.1336	58.2784	33.3912	108.456	89.6328	105.954	72.7468	35.031	30.4424	81.5769	112.008	19.6245	103.692	55.6544	52.8932	67.3166	89.3221	35.7094	16.6274	61.8313	28.6834	41.9086	33.4089
ZNF789	3.90646	7.52047	8.27826	12.5212	6.15863	5.84298	9.65032	3.21654	5.29045	3.45343	5.64241	8.05646	6.37355	11.2336	5.28137	22.2331	6.21544	8.84562	4.72216	10.1467	3.84827	6.77374	3.30835	5.82376	3.47499	6.58452	2.86747	5.46481	4.64725	10.5227	7.32298	6.10666	4.93827	15.4968	4.0604	3.4303	6.74013	4.52123	8.10076	12.0711	2.98735	4.34542	11.5928	11.723	3.48032	4.95251	1.43505	1.12443	1.11817
RUSC1-AS1	3.42404	3.27162	5.52637	8.13193	1.46052	4.88281	4.58568	3.711	5.39655	3.13026	4.77871	4.93345	8.92342	5.78972	21.6366	14.4578	17.0372	5.4417	3.98111	4.80996	2.47302	3.59551	2.97455	5.71743	3.22913	4.54132	5.97047	3.6026	2.91721	7.09827	6.66455	2.70597	2.59199	19.1528	4.2491	3.43026	9.79392	2.78031	3.99371	10.7765	2.57164	6.31509	7.29098	6.61735	1.92321	2.51696	1.56901	2.03038	0.520919
CA10	5.80593	0	0	4.17437	65.9659	0.711076	48.5962	0.0210943	0	0.149894	2.68047	0.0192969	0.0452923	35.5743	0.0141635	3.09125	0.0216072	0	0.0381276	0.0183594	27.5481	0.31333	0.144313	0	1.98809	0.0141266	0.857698	0	0.0161183	0.540395	0	10.7839	0.230244	0.139545	0	3.33096	0.488529	0	32.8094	0.0879307	0.0162551	0.0135957	0.0160019	0.0190126	0.0392988	6.17486	0	0	1.30061
EPB41	21.0485	18.2265	23.3007	32.2605	3.43129	33.423	13.0194	14.5896	8.55953	10.9709	30.6448	32.2471	45.2214	19.5558	6.82221	12.3453	36.5023	11.4903	32.5741	69.3958	23.5269	6.80867	23.7906	13.7431	0.12455	23.789	23.729	37.3902	26.667	16.5405	38.8637	9.80908	8.75876	49.9391	20.6182	31.7074	33.1799	11.2141	21.742	21.5391	27.4781	30.3782	9.97625	7.40187	5.18428	8.23346	2.37603	7.11829	3.95175
NEU3	11.5559	9.41526	12.7864	3.42178	6.38028	10.2021	16.4128	7.47875	10.2782	5.67629	10.8806	14.2626	12.5191	14.3017	7.32374	8.78928	3.18132	5.00544	20.0408	11.6559	11.3536	6.66774	8.49908	5.691	5.35667	7.704	10.7971	3.08896	4.02489	9.7972	23.0708	8.31706	6.97264	13.6881	10.6931	5.88517	10.7489	8.40097	6.89614	12.1782	6.5002	13.4838	10.8189	13.1791	2.32988	4.48572	2.83054	2.80951	4.07227
PNMA3	23.9825	0.0472171	0.630035	63.359	49.9171	11.8196	49.5965	12.0217	0.220749	18.5978	41.3386	15.3276	0.950035	49.7295	1.31167	54.203	0.0256543	19.7241	0.656398	3.18253	20.471	35.416	3.0352	0.0201636	17.9001	1.61016	0.106078	0.120087	0.459295	49.4734	1.14791	9.5304	21.7688	0.184091	0.780947	28.7648	1.71689	0.796012	48.6594	0.574201	2.45106	0.177564	3.30584	0.135442	0.388829	27.4013	0.0679334	0.0501238	0.938255
BMPER	59.0997	5.66555	0.893765	1.5725	20.7232	18.2949	123.43	5.03783	3.54104	1.40475	10.4559	26.4702	49.9655	130.189	25.2838	27.4475	51.3585	28.1443	100.351	148.178	7.13419	48.9717	1.01277	10.8585	5.97262	8.34904	49.7514	51.9474	14.1065	18.2684	122.523	21.0204	0.586148	4.07796	21.4897	32.852	18.7858	4.29078	81.4147	2.64716	59.3128	3.05176	0.882851	13.4208	22.0778	7.86066	2.10449	0.361604	4.2927
PPP1R26	20.8954	23.4629	13.3376	33.5418	8.71621	10.0937	12.7332	16.8488	29.1261	6.75122	14.0755	35.1558	13.3196	15.406	20.6906	24.2944	0.400938	31.9149	24.1992	15.8413	30.3381	2.57228	17.7015	19.0365	7.97895	2.0732	17.136	19.4016	22.1732	3.80648	26.7064	16.7833	35.2315	25.619	14.8633	17.4851	35.9139	28.2257	6.63763	39.7398	9.98104	16.2146	42.7171	32.1842	22.893	7.06998	5.11545	1.22252	5.721
KCNMA1	7.79019	108.252	13.5931	9.67203	12.7303	0.856957	10.1915	0.170689	42.5804	5.37145	0.0732986	31.0686	17.0681	8.38954	20.4296	8.79383	22.6293	0.432616	148.865	2.33876	22.2467	2.0766	26.2527	36.5616	5.50409	12.7863	19.8707	21.877	49.8523	29.1978	191.432	0.927887	3.71215	31.4087	46.71	0.899241	2.36731	46.4277	20.2861	16.6664	12.9991	54.4973	5.02027	9.2219	13.271	7.9609	1.3669	4.3628	2.3256
RARG	95.245	17.1205	12.1197	200.546	114.6	6.14555	165.127	33.5052	13.0713	37.3781	8.58064	14.136	27.5444	238.074	386.635	131.346	52.849	15.5596	57.2343	35.7426	69.4026	198.709	26.1965	17.1724	34.497	16.1113	44.2013	28.4808	50.6716	146.784	62.0978	145.103	65.9897	33.8459	7.80226	51.1424	31.615	10.041	187.328	13.1397	48.8019	17.3231	9.2917	23.0863	13.7234	129.784	29.83	10.8216	67.2462
ZRANB2	59.236	55.5754	38.443	38.7552	57.5486	59.4102	75.1187	322.612	74.7109	65.6476	69.1901	93.387	141.351	146.079	56.1984	99.0914	98.5594	84.9398	68.8457	137.169	87.2818	76.1435	63.8314	79.4178	24.9244	90.6123	75.3273	47.0549	106.046	93.1491	87.5068	56.4297	50.1671	114.668	81.7408	80.1	77.6754	74.7163	83.0311	88.0987	25.4542	88.225	142.089	93.2478	45.766	47.1992	19.1568	35.9825	12.8388
LDHB	888.771	340.709	249.312	361.592	739.261	288.395	1333.29	225.627	287.179	702.875	1187.74	350.884	505.735	434.984	869.877	356.459	652.178	760.775	594.605	984.366	467.779	603.317	454.709	357.016	656.407	382.954	658.464	765.305	370.391	1289.28	569.759	472.937	887.25	474.423	338.093	1218.35	725.486	316.644	503.596	559.653	871.174	251.901	468.692	551.739	345.597	1214.56	636.806	273.997	236.487
KLRK1-AS1	5.21001	0.6566	1.9549	0.802489	0.37916	1.99835	1.32936	4.4447	0.0194904	1.83846	1.3823	0.788924	14.7899	1.63249	1.38081	7.91892	0.441688	2.96486	0.929275	0.31756	5.14966	1.11677	1.42637	1.09488	3.41271	1.62156	2.78165	2.11298	2.33175	0.344489	1.03161	2.97853	17.9879	1.17027	1.1851	1.65916	1.38273	0.76263	0.418465	1.45179	2.22373	0.662731	6.56729	0.0298961	1.1947	2.00133	2.18926	1.61532	1.60503
MSI2	35.8908	9.18257	5.55661	4.78782	7.51494	6.27208	22.529	15.9559	8.17903	5.71722	15.3614	6.56458	21.5604	31.7663	8.9792	33.5278	10.0723	6.36566	10.6995	8.47843	10.9929	15.0128	9.22583	5.37974	6.10627	9.11385	10.1621	3.24499	11.0032	17.3294	13.5385	8.47827	30.966	10.7484	11.8443	17.5441	10.1942	8.32224	19.6164	10.1137	9.84046	2.56887	24.4136	4.77013	3.67471	6.0772	1.12219	3.53063	1.98513
LINC01144	4.19255	2.06982	0.749642	9.26261	7.75409	18.3865	3.57509	1.81152	6.61248	1.24824	2.13765	4.56976	3.22167	7.34532	1.40061	10.4951	2.19294	3.01097	1.09143	5.35108	6.19496	6.25133	2.41425	7.24796	3.92337	5.4408	6.92856	4.02333	4.11064	5.39712	1.70729	6.53997	0.977598	7.66636	1.64037	3.66114	1.37302	6.27353	6.876	23.3021	0.33841	4.81177	8.66163	3.4634	8.76103	4.1143	1.04228	0.512689	2.5706
TRBV19	2.20547	0.160298	0.244448	0.632955	0.138849	0.60983	0	0.340107	0.199847	0.120839	0.116177	0.155564	0.365128	0	0	0.330072	0	0.690922	0.461054	1.03605	0	0	0.830992	0.273816	0.13356	0.113883	0.14405	0	0.389818	0.117742	0.139181	0.151192	0	0.124995	0.331407	0.166788	0	0	0.459726	0	0	0	0.387003	0.306543	0	0	0.922515	0.340333	0.265442
TBX4	17.2471	0.13286	1.08056	26.5074	0.115082	0.876105	0.302614	0.305381	3.67166	1.25193	0.545647	0.0214893	3.95099	0	0.252362	18.033	14.9666	0.445399	4.26717	0.511133	53.0352	0.11631	0.298458	0.17021	0.0184497	0.283168	9.17336	0.273541	0.161546	16.5411	6.63305	0.0208853	0.121454	31.4943	5.76828	0.230398	1.28392	0.111197	0.14818	1.38721	10.6258	0.40879	0.0712799	0.0635179	0.335521	0.752972	0	2.47602	6.96687
GIMAP4	38.2429	32.1983	24.4275	10.9135	10.8693	27.6608	8.82258	20.5032	6.43884	11.102	5.67312	18.2472	18.6876	5.89213	13.3355	26.0463	7.49751	88.4342	9.78703	21.4214	13.0397	2.20412	9.37077	16.7481	8.67352	21.2984	17.5493	12.6368	10.9241	23.0871	8.54813	6.65988	17.3359	13.2142	15.488	32.5362	16.8127	16.2095	23.6836	27.0318	29.0924	13.6562	13.0208	38.5414	26.9005	6.61806	45.8994	25.7567	76.8033
ECM2	17.0875	6.65975	23.729	10.6253	0.919859	32.0877	2.48715	43.6887	12.9704	30.0136	16.3455	27.7562	8.80111	4.97789	19.8596	82.1863	2.3862	83.529	17.0323	13.3784	24.314	1.64505	23.4392	31.3454	0.179963	42.5185	0.808744	0.653968	41.714	7.5623	14.1435	5.19489	32.4036	0.603516	8.19916	1.17987	9.79959	83.3242	8.80999	8.62285	18.8048	17.0697	6.7935	31.9251	33.3443	10.729	4.00532	13.7828	74.6183
FCGR2B	1.14502	1.42118	1.0641	1.54195	0.099812	0.38967	0.00972077	0.135826	0.0399058	2.98238	0.213425	3.39211	0.213868	0.219349	0.118558	3.16365	0.0695646	0.294324	0.761062	1.74961	0.95691	0	0.438065	1.09352	0.448046	0.354749	0.322159	0.158164	2.86449	0.291535	0.767058	0.0120761	1.99753	0.0599021	1.8441	1.82509	0.616545	1.22161	1.02815	0.613369	3.2342	0.866675	0.185466	3.18297	0.219306	0.288116	8.32626	38.845	1.53712
PIK3AP1	2.4482	2.84532	2.89266	1.91343	0.377095	2.49616	0.5076	6.21838	1.2309	4.96961	0.439476	8.99302	4.33252	1.35723	1.10749	2.64127	1.40233	10.6444	3.68195	7.09183	3.57222	1.07802	1.338	0.47806	0.790234	1.64587	2.05391	1.68343	3.42815	1.15346	3.36148	0.469276	2.76687	1.4185	3.88954	1.9575	3.54494	1.12656	1.66474	2.05123	5.13502	1.55212	1.57657	5.18845	1.36233	1.20514	9.12692	7.95558	20.8805
STK24-AS1	2.48734	1.10779	1.267	4.37423	1.31939	2.73937	2.9963	0.440702	3.1938	0.782899	0.602156	1.07507	0.735971	2.4853	0.73976	1.35438	0.601892	1.34292	1.85864	4.47494	1.58114	2.18203	0.574282	3.72544	0.576877	0.541077	3.42204	2.71682	1.6276	1.22054	2.04394	1.37137	0.295367	1.83561	0.715715	1.36876	0.748466	2.58282	2.97851	2.65352	0.452802	2.9351	1.67156	1.78745	2.78238	1.07331	0.199229	0.979989	0.745232
DIO3	65.4787	3.7465	0	0.886498	4.04735	57.9407	5.62499	12.2361	0.0262406	0.793328	7.20009	0.408522	14.2549	7.82996	26.0865	67.4798	7.59337	27.0045	1.57399	12.0101	47.804	5.04131	0.174579	0.179765	12.7318	0.0299064	0	2.233	7.47293	2.84463	2.1199	3.21602	0.0769633	11.5871	0.14505	2.93458	27.4278	4.92239	225.116	0	4.61128	0	123.988	0	17.5822	105.379	0.12113	0.327704	1.56841
CCDC181	5.10545	0.759525	0.255495	0.426338	3.36686	1.52973	5.73263	5.90091	0.863363	3.19959	5.84468	1.149	1.52651	5.0117	13.2388	8.6477	2.71877	1.3801	0.364094	4.06332	1.20581	9.38698	0.347418	0.915808	2.79191	0.333282	0.381419	0.275958	0.452705	3.56061	0.407319	6.95306	2.02851	1.25418	1.60106	2.60326	2.19536	0.192308	6.21449	0.510394	2.66623	0.320757	10.8224	1.04663	1.07433	2.90445	0.0428535	0.648189	0.129471
ZNF192P1	1.17393	1.3264	1.75656	1.01073	1.11868	1.77941	5.85674	2.74017	1.30551	2.39447	0.910716	1.82921	2.01418	1.13904	2.03876	7.25924	0.644808	1.02807	2.74413	2.35269	4.39624	0.586696	2.1714	3.011	1.51231	5.00923	0.313672	1.26821	3.33875	1.25629	4.00052	0.263378	1.04235	2.36795	1.03436	2.46965	1.26921	1.55251	0.667374	1.18339	1.45526	2.79235	2.16294	4.80601	0.413916	0.645831	0.368278	1.18573	0.202302
SELPLG	9.68144	12.7015	6.24902	9.29282	2.88877	11.6348	1.21215	2.48412	4.22419	30.8374	1.54281	9.02096	6.65371	2.60498	2.07228	8.94927	3.971	15.0629	7.82349	17.0016	6.45725	7.56607	3.1635	4.09077	6.71033	3.04991	9.2779	2.7328	10.4398	5.21199	6.22264	1.84049	17.8166	4.95209	17.1641	12.5882	7.25232	6.26124	6.6817	4.73295	15.604	4.31803	2.1414	13.1963	4.72142	5.19836	82.4892	30.9089	39.6567
SCARNA13	3.19727	1.93058	5.15209	2.11752	5.29544	1.71374	7.32876	8.87494	3.40975	2.66812	4.89717	3.43485	2.44304	8.13742	5.0422	6.95672	3.1468	6.00976	1.85092	1.48545	2.89467	7.09835	1.33442	5.49624	1.07236	2.51453	2.31319	0.467623	2.60824	8.2719	5.02875	5.76617	4.51014	7.27608	2.43916	4.35226	1.26484	0.692484	7.68997	1.18573	0.526073	6.16009	71.7265	2.46126	0.847901	5.47068	2.77761	2.73257	0.266408
LAPTM5	53.4217	47.1072	55.9896	32.4419	28.7475	67.9833	8.33084	28.4418	19.8797	391.62	12.2226	161.225	40.0763	26.9653	10.7998	34.559	16.8575	129.44	31.7155	76.3843	58.8955	23.1677	15.4117	49.3973	87.934	23.905	43.4009	28.8104	28.6556	55.3457	32.7587	10.4259	31.8217	19.6623	56.5461	99.3221	48.6317	48.4323	29.8157	31.7312	78.3225	29.5298	13.9851	124.79	24.4461	47.0593	697.169	342.543	241.693
PRKAA2	2.20532	10.869	4.64499	2.3096	2.13038	2.13046	4.75447	0.592078	13.928	0.884239	3.53762	22.3078	2.92321	5.14738	0.437972	3.90539	7.70945	0.468887	0.961341	10.0094	2.57921	7.93006	26.3239	20.2708	2.88468	14.0996	0.671557	3.69814	8.86421	8.5185	1.75767	3.07814	4.28914	6.94103	14.0029	1.10236	5.51274	9.56848	2.95711	12.5076	1.0053	23.8537	13.2308	9.13533	6.89871	0.761594	0.52625	2.26278	0.0861538
IRAIN	5.46746	0	0	18.6551	1.14737	0.806291	0.603415	0.562093	3.30286	0.998548	11.3283	2.8281	0.201149	0	0.566115	8.72813	2.87881	2.85471	0.507987	0.978437	6.23334	0	0	4.07281	0	0.941068	0.476142	0.385018	0.64425	0.389183	0.460048	0	0	0.619736	0.182572	7.44255	0.781061	0.760212	0.253263	2.14781	0.433144	0.362281	1.2792	2.02649	0.523592	0.529918	1.27053	0	0.219348
MAGOH2P	2.65233	2.25549	5.02701	3.88212	0.45085	4.09232	7.37666	2.94493	78.9513	0.26158	2.76638	5.21963	5.00584	6.08633	2.2245	11.2535	4.90188	5.48402	10.4795	4.64566	1.68092	2.5517	1.79885	5.77913	0	41.6624	3.11827	1.5129	4.92241	6.37191	14.763	0.327285	2.64341	5.68213	6.21746	1.26367	6.64973	6.34777	6.96621	3.45257	0.992835	5.93146	8.93598	19.9073	0.685802	0.694089	0.166414	0	0.861907
CHST7	5.02309	9.93472	11.2004	7.98812	5.35741	54.3544	2.93492	14.5992	6.07241	6.14868	3.89428	9.86638	7.39636	2.14447	9.6097	8.55678	3.06645	25.1871	2.8908	6.35322	5.93875	3.57362	1.28254	3.86285	60.8738	3.35052	14.1385	6.57307	2.28748	6.81452	2.21523	1.5678	12.274	4.67216	6.07392	13.2329	13.5243	4.10428	9.23872	3.93172	8.27951	40.1754	11.5103	12.1605	4.07467	4.2721	8.34253	6.40166	36.615
TMEM168	25.3365	13.1814	16.4218	19.9933	12.3283	26.147	36.9218	16.1439	19.6208	10.2453	8.39821	27.6249	18.0753	39.4838	24.0443	56.3805	12.7241	16.9506	25.222	24.6274	18.0981	21.2999	12.5994	22.223	8.55744	19.8222	17.6536	12.747	13.0355	26.7859	28.4538	14.0401	13.8473	16.4834	17.5805	8.95912	31.4006	14.6249	28.1013	18.9569	25.0798	9.08081	20.1112	19.6303	9.36191	13.0448	3.71544	7.81689	12.2791
HTRA3	54.8041	12.0964	7.212	5.78636	11.0316	65.9873	8.90073	85.6442	1.94323	164.156	31.5917	7.29169	8.29427	2.02149	1.85989	59.828	1.5345	20.0207	102.076	29.5457	73.0154	8.84483	31.3816	4.64226	5.9717	3.50187	250.543	181.51	7.0841	6.45825	78.9564	16.5106	64.1067	60.7076	7.7486	79.7027	29.8239	8.79246	2.57259	1.55134	110.844	52.7948	0.793351	11.2095	77.2152	20.5585	82.2902	22.7217	2172.8
ADGRG6	32.584	0.543043	0.406096	0.611665	0.253281	0.69129	0.19029	0.288045	0.143216	1.0549	1.87704	0.253368	0.800843	7.26724	1.00422	6.07476	0.669536	1.76298	0.40049	0.838883	3.5484	0.0987362	0.584685	2.08712	0.243633	0.341286	0.328461	0.258012	0.330147	0.790078	0.516842	1.83207	4.35325	0.399017	0.942788	1.4995	2.07312	0.899012	12.5991	0.277086	0.828102	0.464128	1.03371	1.13833	0.811826	0.882561	0.190317	2.66804	12.4164
NSUN7	12.9318	0.0748602	0.0285397	5.55469	0.21074	5.09781	0.909377	4.50685	8.13133	0.705404	1.64122	0.0544869	4.64658	2.88564	1.49304	8.1697	5.06385	0.40333	11.2861	17.7292	4.81786	2.75246	0.0582116	0.255747	0.218306	8.11054	8.72857	15.4353	0.0303412	0.109972	12.2684	5.33085	4.37974	31.4048	5.27504	3.95296	1.80243	0.0671296	2.29008	0.0413802	2.249	4.72184	1.25007	0.107368	0.234258	0.739341	0.323114	0.185427	0.232431
ZNF570	9.06341	5.86498	7.28038	5.6591	6.24593	9.93819	13.2403	11.1814	11.0651	2.40285	2.05346	7.50652	5.79762	18.0062	8.56714	11.5662	3.27896	4.50836	7.25284	6.40934	6.38215	7.57507	9.16534	5.22697	3.6709	5.90791	3.05536	5.26038	6.74087	9.09451	6.99891	6.97486	5.17154	6.45123	8.61086	30.8806	16.7206	6.57542	16.8475	6.66144	6.65909	3.22555	8.29969	7.0979	2.71587	5.10065	1.12781	5.0831	4.93809
H3P6	19.4182	18.2998	113.76	32.5872	18.4618	55.2035	27.4606	35.8577	31.4037	7.46554	36.9799	12.9538	18.6349	23.3597	63.9476	12.191	82.1154	20.415	46.0291	45.9187	31.4361	38.6746	20.9822	32.1784	0.717518	8.41237	94.0259	15.9572	13.6123	47.5987	41.6853	27.6162	17.9752	30.2178	66.6169	64.9622	5.28942	14.518	23.8745	14.9154	23.7597	32.2377	41.0619	21.2029	6.9498	24.6541	1.8585	7.92289	13.9038
ADAM8	3.84866	2.35095	6.21042	4.33694	1.13844	1.73243	2.65629	0.648053	0.876985	22.0204	1.08672	14.4616	0.758978	5.13462	3.61287	8.65258	1.04601	2.46014	4.93385	2.05103	3.715	1.51683	1.57381	2.16601	14.0201	0.933744	2.49526	1.93701	1.60559	1.44128	7.20062	12.152	5.30231	3.03126	4.1333	2.69652	0.491186	1.10223	1.50421	2.83782	1.07443	3.10099	4.2606	7.48709	0.597566	5.65599	15.8024	58.3374	1.85454
HRAT17	0	0.176793	3.23522	0.232695	0	0	0	0.187551	0.0551026	0.599727	0	13.1252	0	0	0	0.0910088	0.0960562	0	0	0	0.183517	0	0	2.94441	0	2.51202	1.66816	0	1.21813	0	0	0	0	0	0.30459	0	0.0868712	1.96584	0.16901	0.0651501	0	0	0	1.26782	0.11647	0.044204	0.763079	0.50047	0
ASB5	0.366131	93.3836	70.9375	0.100301	0	0.0331325	0.0330612	0	51.8054	0.689352	0.362938	3.59206	28.0207	0.035525	0.0155087	1.65881	79.9455	0.015641	121.135	198.399	8.88969	0	0.767522	13.7423	0.108846	53.4122	34.4947	373.717	0.953059	0	109.552	0	0.29192	1.47706	183.162	0	0.0427943	0.421727	0	8.03958	1.10354	0.625255	0.0350436	70.5326	2.56754	0.0108878	0.689162	0.107861	0
SIRPB2	1.00767	1.07222	0.616511	0.439573	0.289282	0.762325	0.293597	0.44753	0.328711	1.11304	0.165611	1.41584	0.507147	0.258117	0.175285	0.76007	0.0191006	0.239915	0.505565	2.27214	0.498723	0.0553961	0.236917	0.720603	0.131809	0.324682	0.663421	0.191591	0.498694	1.32982	0.442593	0.0828941	0.417779	0.164475	0.508764	1.3351	0.863708	0.832247	1.29388	0.686613	1.30761	0.276425	0.12731	1.27732	0.463196	0.298855	3.13589	2.92332	2.77971
IGHV3-72	0.153715	0.201102	0	10.8523	0.348384	0	0.152682	1.0667	0	0	0	1.17097	0.15269	0.164061	0	0	0.218528	10.6905	5.01291	0	0	0	0	1.54582	0.167557	1.14297	0	0	0.163015	0	3.6668	0.56903	0	0	0	1.25546	0	0	0	0.444649	0.164398	0	0.161838	0	0	0.201128	6.17246	0	0.33301
MT1A	1.94166	0	0.161406	18.389	10.0848	0.483196	7.07161	16.3935	0.263912	12.2874	18.1036	0.205434	0.964358	5.69896	0.150784	0	0.230029	7.90759	0	2.34544	0.292983	10.2294	10.096	3.61594	2.64563	0	4.5655	0	18.189	9.64019	0	18.768	4.77332	9.07859	0.729413	4.18487	0	76.6896	12.5468	0.156017	0.17305	0.723695	0	0.202406	15.8981	33.1332	77.5619	8.08984	43.9923
SOX15	8.29521	11.3692	1.75127	1.6249	50.4332	4.9369	23.1491	31.1883	5.19005	0.995567	0.457771	2.95339	4.14175	30.7297	9.9388	8.03996	13.9767	1.23747	23.727	6.99827	24.239	14.4167	7.85845	0.637542	20.8114	1.01985	2.322	29.3743	1.76873	25.6431	21.2885	35.257	13.4027	50.4607	3.79882	4.54062	4.0065	6.34365	21.6277	7.06746	1.97149	28.2285	2.68014	1.48239	11.6889	18.9225	1.37689	0.934647	6.84603
FHIT	22.5573	3.44894	1.74903	27.6117	4.57979	2.16619	3.91545	1.44972	7.54502	4.56215	2.93588	1.75248	17.5895	2.60133	2.17856	3.01489	2.77549	6.39271	5.69302	2.07291	1.44105	6.4089	2.05782	4.08504	3.56493	4.04526	1.9444	55.7983	3.20455	4.61252	6.49769	6.15307	4.39217	21.4387	8.66643	3.1146	1.27903	0.2801	7.46517	5.47957	2.1146	0.556177	1.12593	2.87775	2.56151	11.5034	1.31075	6.25177	1.14493
FLRT1	12.4685	0.156848	0.666306	2.19715	17.2348	33.1768	53.0433	0.237705	0.824084	2.41543	3.11798	0.478392	0.340256	69.6459	23.8767	6.43628	1.09568	1.96376	5.56393	3.1033	13.4437	26.3634	0.232316	0.267922	38.7201	0.445727	0.543663	0.488464	0.163469	15.7176	6.43963	23.5643	0.914919	4.21077	0.108091	6.38804	2.09193	0.65905	36.265	1.15601	3.07731	12.8693	72.4888	1.62827	0.309992	6.75655	0.23641	0.12686	0.222625
TNFRSF11B	3.49297	3.94378	0.286386	1.44189	0.16267	6.71586	0.546568	8.13514	0.312177	6.48862	0.272216	24.3307	1.25954	0.48516	0.178359	42.3758	0	0.269819	0.240067	1.70508	12.9095	0.032881	0.292067	5.90792	0.0260789	14.6985	0	0.181954	0.025372	0.87363	0.108706	0.236173	0.47688	0.195252	0.905948	0.488506	9.16643	0.336811	0.598441	0.276825	0.358221	0.128407	72.4428	1.73581	1.21659	13.4607	2.4918	0.265814	0.492388
RPRML	3.09398	0.566691	49.1965	0.213108	3.01529	0.18479	0.614641	0.0858824	9.33594	0.0610274	0.704076	0.942778	2.45869	1.32089	0.0576647	0.583439	4.39854	0	2.25085	2.09294	0.728302	1.10559	0.0839355	2.62743	2.42827	2.81821	0.873	2.29426	0.0656235	0.891951	1.96815	0.763566	0.0493372	4.2926	30.9079	0.0842333	0	0.116153	1.08349	4.35564	0.132361	9.35467	0.912095	9.67587	0.213333	1.01208	0.0776499	0	0.201085
PICK1	17.516	36.0133	24.1871	16.5064	32.3166	20.8553	28.0033	13.0786	13.8052	14.36	12.0747	30.0383	16.5231	35.6227	25.8253	23.5096	18.1042	20.5193	13.7217	26.6164	19.3184	52.7827	17.3576	17.9467	37.9335	27.9297	10.4602	27.4786	19.8885	20.2965	15.9949	42.4831	34.0011	39.3526	18.5964	18.3881	2.30774	25.6031	21.5587	13.8607	15.1091	41.9949	9.82356	19.2788	27.7396	30.8958	8.54345	10.4727	16.8448
MTSS2	33.7428	463.469	49.2883	56.6826	13.8294	9.79106	27.4016	13.8391	46.5735	22.2699	24.6948	27.0721	49.1882	17.2272	37.2063	43.5362	74.1097	33.836	48.3819	71.8773	37.0536	11.4729	25.1789	31.1726	11.5034	27.9672	86.5941	87.643	51.9691	45.2966	42.7403	20.9187	13.031	88.3066	96.6344	21.2533	58.3084	33.4468	16.566	50.5911	33.5413	93.3232	6.1679	66.412	20.9781	15.782	6.21383	12.5518	13.0433
TFPI2	13.3339	10.3005	0.506705	3.71739	0.23025	2.60402	0.176591	2.78471	0.144988	1.57803	61.89	82.3887	14.6073	0.189751	0.44969	8.96288	0.144427	60.1515	1.43354	0.521552	21.8214	0.244342	0.999062	4.22847	2.60238	1.5344	4.06089	0.53119	3.44761	0.366092	0.375053	2.69522	13.4257	12.8512	0.915943	95.0749	5.51856	3.71856	2.31883	2.59588	2.44467	5.54346	8.1557	94.2324	5.91031	3.6555	542.023	0.846552	4.18169
SNRPE	194.323	80.8609	128.939	86.6762	268.984	68.6956	284.81	163.157	95.3473	229.026	318.777	81.3272	217.002	162.004	371.409	123.733	223.42	153.435	153.956	120.609	227.818	145.549	50.601	60.0382	241.582	94.5936	245.884	173.134	82.1886	381.848	141.929	192.961	127.058	152.131	133.583	323.109	45.4259	81.522	127.401	107.158	98.4425	108.524	125.944	101.883	74.2309	281.129	119.419	148.184	56.8601
RFLNA	125.434	3.17106	0.604467	10.2738	130.655	59.2982	81.7877	63.0756	0.304109	31.7196	35.9762	0.0887712	0.509317	49.7994	833.301	115.868	0	1.139	13.1548	18.8061	155.953	33.825	0.347745	0.156251	144.909	0.606538	10.0833	11.9423	0.123581	42.8886	16.7317	355.745	18.8424	7.27538	0.651394	50.5702	67.3311	0.306233	159.327	0.112363	8.92349	1.12579	42.1559	4.11076	0.361571	160.937	20.823	123.84	0.504908
PLAC8	0.526612	1.37791	1.94366	0.93703	0.576873	1.04841	0.20923	0.511617	0.944825	0.380863	0.699051	1.1812	2.72012	0.299763	0.261729	1.18219	0.524058	1.60026	0.46237	2.12041	0.429094	0.554881	0.500019	0.392283	0.325285	0.17947	0.227011	0.317068	0.595704	0.421707	0.658014	1.23465	1.18964	3.65311	0.490617	0.979691	1.26386	0.313023	0.329314	0.592405	0.394248	2.37105	0.757735	0.28546	0.65056	0.401943	1.05731	222.775	0.950715
NINJ2	22.0605	1.03693	8.69702	17.9131	54.5643	8.08692	4.32998	2.75008	1.34662	3.28955	22.0759	0.712799	0.918526	1.12792	0.89248	6.44994	0.234747	7.32485	0.579919	1.15688	11.3617	3.041	1.65744	0.922525	0.395984	0.42973	0.737695	0.251165	1.64607	10.663	0.825302	5.09386	1.63251	0.539041	1.191	5.66428	5.47734	5.42412	3.71732	0.859772	2.50771	2.57011	0.0695396	3.71803	7.00202	7.0218	6.13328	11.925	22.9659
ITGAD	0.229997	0.12036	0.0764767	0.0924106	0.0868788	0.35105	0.441675	0.0212808	0.0500183	0.0604879	0.116308	0.116805	0.243695	0.098191	0.0285774	0.660892	0.174386	0.83581	0.0769294	0.0185218	0.194348	0.12644	0	0.0685316	0.183853	0.213772	0.0721068	0	0.0813041	0.265219	0.0696696	0.170283	0.048901	0.0469263	0.304134	0.354826	0.0197139	0.0575631	0.115062	0.25134	0.13119	0.0274318	0.145291	0.153445	0.0792925	0.240752	0.0962042	0.0283933	0.132872
LINC01871	2.78331	0.364135	0.55529	4.31347	0.31541	2.21647	0.276462	4.24924	0.680959	0.548996	1.05563	0	0.552952	0.297065	0.778117	2.99917	0.395688	1.30792	0.34911	0	0.755968	0	0.377537	2.79901	0.606789	0.258697	0	0.529203	1.18068	0	1.26466	0.686895	0	0.283939	1.75659	0.757753	0	1.30613	0.696212	0.536751	1.48838	0.49795	0	0	0.23989	1.27464	4.88971	1.80391	2.11043
TMEM132A	212.577	10.0034	6.32829	32.5077	293.992	40.0748	110.181	157.981	42.5574	24.6226	85.3327	6.5428	20.3464	36.5352	55.9368	44.5789	70.1669	30.7115	29.5419	18.5737	89.2857	98.8098	2.64967	3.47153	94.4706	6.74369	10.2908	56.4278	0.74972	79.7066	42.3289	74.6425	241.816	51.5178	3.16175	71.8201	60.1447	1.71113	45.5814	7.99158	78.5927	3.90248	20.0767	29.4974	25.7994	72.6252	104.645	16.269	32.3135
RPL7P9	20.3718	36.6021	9.30279	10.9916	261.535	37.0424	91.912	43.3534	19.4197	122.066	58.1202	22.1863	17.8976	38.171	115.255	27.8056	62.8143	87.8165	76.5435	53.7008	181.077	137.005	17.5623	27.6191	242.197	36.6913	84.9445	35.6351	23.1407	101.188	53.2757	170.044	101.932	25.493	17.959	49.5461	56.3423	40.7039	80.2866	14.3177	34.7634	18.4661	111.531	17.1024	14.983	90.2733	46.5827	24.73	19.3208
CD3G	0.141052	0.346004	0.105528	0.956363	0.0999016	0.824893	0.0175131	0	0.115032	0	0	0.223856	0.192654	0.0940912	0.197166	0.664963	0.250657	0.314841	0.353843	0.362068	0.0638513	0	0.310907	0.689537	0.0576577	0.0163877	0.0414576	0.117332	0.243077	0.254146	0.460648	0.108782	0.0281155	0.0359735	0.365619	0.504016	0.181352	0.115835	0.705649	0.102005	0.131998	0.0315438	0.0928162	0.088223	0.121571	0.0692098	0.685874	0.310168	0.80214
USP22	82.8244	96.8809	114.58	92.4029	118.941	248.633	240.331	289.937	358.007	107.217	341.88	108.184	237.56	239.007	200.035	160.107	305.405	179.966	248.62	170.707	263.597	133.151	53.5384	465.75	25.9358	101.257	385.105	174.884	106.726	152.527	301.252	99.3206	232.027	224.768	278.669	730.451	236.823	110.107	180.113	254.338	342.242	98.074	293.003	725.625	120.465	106.877	67.4309	71.1389	105.987
GPR35	2.41884	0.851985	1.71023	0.915416	0.828345	0.807004	2.13857	0.627149	1.26812	1.04858	2.14227	0.877443	1.32017	2.48235	6.50215	5.06607	0.0566824	0.624532	6.75137	1.68569	1.87707	1.51606	1.22586	2.22755	8.21419	1.97645	1.90625	0.252694	1.35306	1.91571	9.99414	1.96796	2.36302	4.23013	0.647055	1.73677	1.21321	2.32007	0.698127	2.56299	1.09448	1.43852	2.33677	1.23027	1.4433	0.921655	1.33419	1.13208	0.403093
IL11RA	189.142	38.1203	25.4959	18.8153	55.6844	79.8414	27.3062	26.8356	27.4304	48.1649	23.9341	5.44864	32.9547	49.2344	375.848	170.554	17.0197	36.9691	16.208	45.7372	354.44	38.7619	22.4037	27.745	19.7474	18.5308	68.6245	33.8427	62.3052	20.9544	19.5533	20.1659	29.6711	68.4318	38.6919	129.855	24.9004	5.76665	70.4881	22.6139	22.9487	49.3244	16.9894	20.4433	36.3599	43.5955	4.55059	3.2403	4.49418
KCNK3	1.35856	7.29434	1.33353	0.823462	0.295592	0.768134	0.129546	0.331854	4.86608	0.986128	0.144274	11.1082	0.906865	0.0232	0.465895	0.673404	0.0927066	0.459652	39.6291	15.413	0.354235	0	115.742	20.3294	0.16586	0.292951	1.035	5.2075	36.6874	0.689309	35.3338	0.187756	11.4038	23.45	4.35074	1.67179	0.0978156	26.8375	0.801991	1.35188	6.59071	23.0998	0.148757	20.747	38.5749	1.2301	0.0272767	0.0301887	0.80055
CCR5AS	0.412405	1.07908	0.514236	0.355072	0	0.61578	0	0.143094	0.420409	0.406726	0.391034	1.96352	0.409656	0	0.480393	0.555487	0.586294	1.25967	0.905239	0.871794	0.840092	0	0.41955	0.691219	0.112386	0.0958283	0.363639	0.196031	0.109339	0	1.40539	0.127222	0.657629	0.210358	1.48729	0.421038	0	0.677354	0.257895	43.9408	1.21294	0.553362	0.10855	1.03178	0.355446	0.202354	3.88131	3.0547	1.1168
EGFL6	155.738	0.407294	27.3028	30.646	0.323394	0.619796	0.30923	10.946	1.22714	99.965	2.80429	0.889346	1.1339	0.470723	0.0725288	63.5288	0.590117	1.68238	0.260326	6.45574	15.8544	6.23976	0.105571	2.26111	0.0565592	0.265246	4.30062	0.0739909	0.110052	8.95001	0.11788	0.224091	1.26178	0.105865	4.51436	29.0998	0.200134	0.0486979	3.76387	0.0750463	5.74352	0.371314	1.20183	20.0562	1.78882	0.288538	4.16706	4.63595	169.287
TRAV2	0	0	0	0	0	0.193464	0	0	0	0	0	0.246757	0	0	0	0.261781	0	0	0	0	0	0	0	0	0	0.180642	0	0	0.412221	0	0	0	0	0	0.175227	0	0	0	0.729221	0	0	0	0	0	0	0.12715	0.243883	0	0.210523
SPRY1	164.538	27.9543	12.0022	50.3266	6.80769	63.6898	36.277	35.7666	2.32434	7.94444	91.6392	5.33039	33.9054	63.3342	201.265	82.3875	6.25972	71.729	5.65131	9.83363	159.859	20.899	2.45385	37.8343	4.83686	16.7033	23.0943	6.50607	3.45692	20.8281	1.45398	69.5165	21.4042	5.32757	22.1881	102.359	36.8853	12.6699	57.5458	14.5965	55.3784	6.79357	18.2558	21.3489	12.3706	26.6516	3.70496	10.2236	53.7403
BANK1	1.93745	0.129616	0.0109811	1.55437	0.0249494	2.52032	0.677926	0.580573	0.0628425	0.0434264	0.125253	5.07345	0.0546741	0.293729	0.0205168	0.978612	0.328645	7.97664	2.41633	1.95473	0.857108	0.590044	0.0895913	0.110703	0.095996	2.50676	0.0905941	0.0209304	0.326879	0.0423135	2.61346	0.29884	0.0175539	0.393051	1.95522	0.299697	0.16984	0.237628	2.45068	0.159217	1.13024	0.0393886	0.0115899	0.110164	2.04937	0.27367	0.386784	0.438268	0.798919
CARD11	6.50912	0.939927	0.817009	2.22684	0.618757	4.50552	1.09898	2.89167	0.609348	2.53661	0.449602	1.73311	0.884934	0.429409	0.334754	3.25149	0.285985	2.13368	1.18951	0.81578	1.7302	0.138237	0.311847	0.401387	0.422896	0.213685	0.641937	0.368823	0.883819	0.773239	1.53428	0.265958	37.3824	0.381119	1.23072	2.64055	0.720494	0.917036	0.754784	0.249389	0.384189	0.591256	0.181539	1.88732	0.3963	0.789642	4.76015	1.46343	1.24516
LGR6	5.16519	0.2703	2.66456	2.96051	71.7779	0.132212	38.5374	7.92657	0.168494	0.582178	0.209894	0.224843	10.5694	99.6092	2.8055	6.30126	32.0787	0.138697	0.240637	8.82419	10.8491	98.2281	23.3407	0.0989394	24.1782	10.4658	0.0694006	0.294624	0.0469517	174.006	0.234692	56.7251	0.411825	1.79155	0.785022	5.32354	0.0379481	73.1732	96.4762	0.0426894	0.2841	0.0528047	44.08	4.17214	0.419741	41.5255	0.074075	0.0273277	0.671396
TLR6	1.58019	0.894377	2.10173	0.733326	0.0508	0.725128	0.233767	1.27544	0.530099	0.806847	0.191273	1.80707	3.90745	0.550222	0.187986	1.01138	1.65697	1.04274	0.955874	1.55683	1.08566	0.138623	0.304032	1.15207	0.146595	0.729152	3.51793	0.372897	0.736875	0.280005	1.45127	0.26275	1.22416	1.04039	2.92012	0.945842	0.605177	0.283993	0.546644	0.443053	2.31329	0.50125	0.0707956	4.64035	0.492619	0.15397	1.81415	1.68097	1.78451
CST3	354.591	119.52	107.255	295.793	63.2654	357.271	78.6709	125.371	187.939	1183.38	62.3246	435.259	195.223	80.8414	165.697	366.051	6.73976	106.331	234.527	412.654	178.016	288.247	542.628	164.952	637.925	114.464	316.384	1270.27	1066.91	72.5043	166.236	216.945	105.604	68.0076	78.0101	56.3117	177.187	564.806	161.144	115.958	135.411	408.868	78.4933	263.435	1338.85	120.829	530.727	195.643	802.473
VWF	22.4494	131.463	37.2368	38.6344	66.9007	353.712	20.4883	66.1179	11.2375	21.3314	16.6511	43.5513	145.346	16.9508	46.7475	52.4629	57.2139	271.975	49.3034	70.3696	34.1082	4.67859	58.58	90.9628	38.8313	47.0613	108.878	46.2729	24.277	324.18	47.9556	6.73059	116.295	77.6692	43.8607	56.2893	151.94	105.605	84.8746	181.336	127.963	51.2782	96.0846	178.779	51.7688	31.6095	25.3283	28.2884	227.486
LRRC37B	5.10408	4.76164	6.71348	7.16657	6.47958	8.32857	8.96307	6.78503	13.3218	1.76289	3.10387	3.19915	3.60466	9.90686	11.4997	5.0329	7.73075	3.4611	8.56307	5.15093	7.59446	9.20519	3.03809	5.33019	2.33582	4.8341	4.02579	6.63353	7.28571	7.80212	11.0209	6.82969	5.09979	12.0067	4.21348	10.2166	6.83924	5.20475	11.3666	6.13632	4.74479	9.76722	8.34414	5.77868	2.56152	3.81826	1.24314	3.59916	1.2014
SPIN4	58.3033	16.9361	88.2145	24.4837	6.34826	23.6791	19.2223	14.3187	16.1575	6.51314	17.8043	49.3286	43.7011	12.5191	7.05749	16.5958	20.1553	8.29106	4.51266	54.8103	18.547	9.14419	11.1641	43.8901	1.27143	47.2735	118.221	20.7716	14.3035	12.6135	6.0089	7.60181	9.41766	63.7349	47.6338	0.849781	16.137	24.7466	19.0054	41.708	9.92697	45.4675	30.2684	42.7242	14.0176	4.83645	0.680291	3.40714	10.7304
LMO2	39.1144	11.7543	7.44337	5.52538	34.8832	9.83136	22.1485	38.5864	2.99828	4.91315	47.6898	6.98792	7.19593	5.03844	113.243	29.2727	2.59787	31.0362	6.19404	11.2997	62.356	3.37854	2.27214	7.97299	12.7815	6.77363	9.6933	6.36984	5.51388	35.4548	7.80884	6.73783	13.3383	7.56773	9.39495	46.5517	10.9362	7.18693	18.5286	10.9916	15.9607	12.6489	10.49	16.2463	10.3311	6.91689	13.9223	9.06388	41.6856
PPP1R26-AS1	2.88574	0.660686	1.15145	3.92871	0.735787	0.448835	2.75887	1.02631	2.67699	0.426899	2.49678	2.2212	0.734541	1.96348	1.00844	2.9152	0.0769218	9.25504	2.03601	2.41831	2.22073	0.0743637	1.22322	1.85406	0.668439	0.150872	2.35367	1.04592	1.26239	0.259974	2.88874	2.51486	4.35719	3.69825	0.878097	2.40602	1.02031	1.7943	1.19553	2.83469	1.04163	2.27483	11.1275	2.59458	1.9742	0.519178	0.158427	0.0834951	0.586097
ZKSCAN2-DT	1.93241	2.13045	4.35346	4.76698	5.78217	3.13392	6.94448	2.38064	5.15278	1.1135	2.42931	3.03237	1.20779	4.98239	1.71985	10.4992	1.3273	3.73431	7.59828	2.59655	2.3196	6.6247	1.79654	3.66342	3.14781	4.17744	4.69692	2.39441	3.68419	7.15659	10.0629	3.80449	2.76985	6.6007	0.939643	0.827569	1.28413	3.40314	4.31774	5.31771	1.1843	7.0115	4.13764	5.56796	1.19768	1.93186	0.681151	0.502579	0.164634
CCL2	17.5046	35.9107	47.4585	11.5232	3.39613	5.66129	3.45035	21.175	7.74874	43.5282	1.93745	9.46919	7.81441	3.88922	7.01364	48.3939	1.74294	1.34427	3.67357	14.8096	28.6434	5.56979	7.66822	36.7211	0.928058	13.9274	4.64443	2.46055	29.5791	8.27964	6.61511	3.23577	47.3274	4.79437	48.4823	29.5301	12.3913	29.8211	4.68523	7.97951	29.83	40.3339	14.0194	36.2962	62.5493	325.378	145.256	18.9188	50.6121
MIR573	10.9308	18.7695	15.6743	6.47021	0	9.52075	12.2146	22.7562	1.67145	0	4.53442	4.33693	4.07173	13.1249	19.0993	20.2444	12.626	25.0407	12.8536	0.825248	6.18519	0.938936	4.63341	6.10693	0	11.4297	18.4734	2.5979	2.89804	7.2215	13.1927	0	11.4388	11.1511	2.4638	10.2297	25.4726	5.12951	2.56332	4.61118	0	14.0558	17.982	6.83684	0.58882	0.446951	0	0.632539	0
SCN2B	19.956	0.0151879	1.47072	1.2494	29.2054	23.2854	16.847	7.9433	2.28167	0.0457968	1.33191	0.530616	0	2.16833	0.0649099	77.621	3.44933	2.1712	3.82961	7.43233	20.9787	1.29237	36.3281	0.0908021	35.0276	1.79116	0.163781	0.0882913	0.233918	15.7854	6.93642	1.06005	7.56217	5.0688	0.198867	3.60304	0.0746293	4.75048	32.2184	0.167907	18.2514	9.37733	3.12897	0.0145221	4.55259	5.97722	0.0145677	0.0214972	1.1569
ZNF883	11.1665	0.289284	6.45176	26.1532	13.3118	3.0815	15.4292	20.4848	0.270491	6.37863	6.28979	2.87758	8.34647	32.3026	4.40446	11.5411	10.6879	2.64962	15.2541	22.1694	11.3108	12.9156	27.0688	32.5518	5.03149	11.2265	29.8956	10.747	5.77447	11.4741	18.8067	9.37919	1.01372	0.817704	3.06514	17.5706	0.746269	20.5453	30.3859	3.03823	6.65117	5.93389	0.116401	22.9234	11.8397	5.78644	7.56108	12.9747	10.7483
CCL23	0	0.239796	0.0914197	0.236715	0	0.182453	0.0910302	0	0	0.180767	0	0.116357	0.182069	0	1.02484	0.740649	0.130288	0.258394	0.114951	0.885632	0	0	0	0.204806	0.499491	0.170361	0.107745	0.17425	0.388762	0.0880671	0.104103	0	0.876839	0.0934922	0.0826273	2.99405	0.353488	0.516079	1.03158	0.35347	1.66626	0	0	0.114642	0.552917	0.299784	52.5558	0.169706	4.07012
FPR2	0.0182796	0.191318	0.0364691	0.0786917	0.0621442	0.436705	0.0181568	0.0253701	0	0.396613	0.0173323	0.162459	0.127104	0.0195099	0.0340689	0	0.0259871	0.360773	0.0229281	0.287052	0.0661983	0	0.04959	0.0408504	0.159405	0.0169901	0.0429815	0.0347557	0.0387711	0	0	0.0225562	0.0874469	0.0186479	0.164808	0.0746489	0.164515	0.0857807	0.0228621	0.141006	0.391	0.0163516	0.0384911	0.114332	0.0472648	0.287015	2.70671	1.06625	1.56425
IGFALS	0.228978	1.12338	1.28483	2.51361	0.583835	13.1631	0.710752	0.834219	2.05412	0.0846843	0.108556	0.508759	0.625493	1.1303	118.453	1.27224	0.162763	0.349701	0.538513	0.207447	1.26976	1.5735	0.582362	0.543692	13.3535	1.01092	0.504755	0.380945	0.880266	1.34773	0.682772	1.41274	2.94388	0.788373	0.412892	0.974048	0.1472	1.47748	0.859142	1.57312	0.244892	1.17776	2.74227	1.10994	0.789413	1.49803	0	0.0530016	30.8488
LINC01389	0.28006	0.366396	1.39685	1.32619	5.23658	2.23024	1.94725	6.41344	1.48458	1.10481	2.12438	0.711149	1.53006	6.42657	0.130492	1.13167	1.79166	1.97406	0.175639	3.0447	1.39455	3.27169	0.759764	1.8776	3.96863	1.04122	1.64629	1.86371	0.297004	2.01843	0.318129	4.14697	0.558236	2.42848	0.378751	5.1466	0.72015	0.919967	8.05616	1.8903	0.299524	1.37787	4.27546	0.70067	1.32759	13.0088	0	0.777905	0.151681
GOLGA8VP	3.27264	0.196851	1.01314	2.39664	4.98743	1.72245	2.83966	0.156623	3.71195	0.333886	1.03435	0.668631	1.04624	2.85053	2.62907	6.94142	0.106955	1.37877	1.03801	4.13496	2.55423	1.13738	0.561266	3.36255	2.62425	0.139852	0.707593	0.143044	1.19677	3.47018	1.32462	0.835506	1.04972	1.18961	0.440893	0.460847	3.28874	0.494265	2.54051	4.38879	0.764386	1.48056	3.80202	1.41167	2.43159	2.09182	0	0.313455	0
ROPN1L	0.11167	0.438284	0.148526	0.801209	0.295273	5.37268	0.776437	0.723265	0.0910694	0.73421	0.24706	0.18904	0.776475	0.437014	2.01189	0.4011	0.264591	0.454784	0.793712	4.22661	0.640305	0.0511583	0.201963	0.415923	0.202875	0.242181	0.437621	0.141548	0.0394752	0.679624	0.507395	0.367453	0.118713	0.265812	0.268482	0.810717	0.957161	0.104806	0.139664	0.0358917	0.915634	0.899023	9.32727	0.325945	0.673724	0.560103	1.9618	0.275713	5.60453
UBE2Q2P1	3.14788	1.70616	5.29335	3.81372	0.203842	1.99201	1.02736	1.71636	2.29213	0.199577	2.11065	2.74057	0.53604	4.75165	2.17914	7.11718	2.65314	1.77508	2.67926	3.15065	1.68962	0.587147	1.95195	2.21092	0.147058	2.67504	1.00452	0.705398	2.76605	1.44766	4.34201	0.249707	3.24486	2.27085	1.07443	1.34672	3.58471	1.435	2.33409	1.73445	0.601189	1.56884	4.90032	1.74387	0.562002	0.264783	0.310368	0.437184	0.316625
ERBB2	90.1968	76.465	40.0322	17.6541	77.4391	11.0698	39.0871	38.7083	15.3272	28.3525	20.4797	16.0411	10.3369	78.2297	224.984	78.4424	49.0683	11.4245	23.7791	33.2545	92.4226	68.5114	23.4309	17.222	45.8665	17.8157	21.8493	26.6699	26.2277	38.3374	25.4729	100.277	68.2155	45.7664	12.0292	31.4799	6.87509	25.0135	85.3929	35.0245	38.3858	34.556	33.7518	22.5676	19.2598	53.5685	20.229	25.3798	18.0582
GBP4	27.3982	15.2505	8.53395	4.93265	0.913179	8.21925	2.18196	19.3346	2.68272	0.283055	3.85175	6.13867	4.78081	1.88508	2.72601	13.0844	2.79339	26.1646	3.0461	5.09372	8.53489	1.12268	5.62997	7.43768	1.13108	4.14506	2.54367	3.0958	14.5631	4.65679	3.02196	3.41895	18.8172	3.74997	9.77335	3.74158	4.83968	26.2738	6.07467	7.19529	13.2935	23.2544	4.96264	4.57068	4.89027	3.7048	4.97288	1.36955	27.4538
GNG7	38.3623	125.248	1.61236	6.42198	26.3156	1.62372	23.0071	8.5205	0.386987	16.5551	31.3266	14.064	22.1097	3.16539	18.6277	46.9381	27.9961	25.058	62.2165	44.3696	17.9766	1.93613	53.6248	0.563361	21.1589	58.1221	5.09068	294.466	0.581864	19.9498	64.3631	16.8892	109.341	103.972	32.1941	3.12879	43.4123	12.4979	1.59498	39.764	61.3603	57.2245	14.6601	2.22598	16.6917	25.5923	1.33978	1.30432	7.14792
KIAA1549	28.9815	0.640833	0.656925	14.1327	4.20629	15.2995	24.7108	11.542	0.133156	5.20656	22.1902	0.580445	4.81157	14.1097	5.92389	45.5023	4.79716	25.6827	13.8784	4.57575	13.6096	7.30801	0.760391	0.243255	0.747513	0.338927	4.82457	1.07103	0.248189	14.5342	18.1761	10.8797	6.22268	4.55836	0.348395	14.106	33.0912	0.699803	4.73081	0.981352	18.6266	0.141187	16.0387	0.816987	0.243924	3.84906	0.368798	0.262035	1.59176
DEGS2	4.10411	0.594389	1.04238	1.31693	7.03633	2.02006	9.02556	0.588523	1.43267	0.328586	1.23492	0.230734	0.0752168	9.16478	3.82455	5.63	0.172239	1.03901	3.13426	0.34758	1.59048	5.93194	1.00657	0.659955	9.80578	0.900863	0.56975	0.388726	1.20454	4.1767	4.09429	14.9686	2.101	0.834271	0.314043	0.371072	0.525721	0.19899	6.08	1.50407	0.275346	2.54684	7.20696	0.1705	0.639581	3.65597	0.152031	0.294458	1.08269
NAPEPLD	19.8851	9.01114	8.42343	12.2918	11.5965	6.22409	28.2991	8.02006	9.16256	4.8168	7.7098	15.0028	10.8048	22.6174	6.67703	32.9651	11.2544	6.80962	11.3097	6.73176	13.0063	7.86813	10.9444	7.96613	6.10393	8.09799	6.32045	9.51588	12.3418	27.567	14.8962	10.4198	11.9106	8.74215	15.5814	5.67428	27.6826	9.10903	23.6842	11.2042	16.6559	4.28091	20.6157	10.5631	5.73603	8.91283	2.03171	3.31286	11.5983
TNFAIP6	35.6377	2.57777	6.02467	72.0246	0.873718	118.533	0.425461	10.7602	0.349321	6.88574	9.05694	1.19643	11.1902	1.69152	3.63237	19.7316	2.25309	1.81154	0.107453	2.06965	34.3589	2.23703	0.174303	3.20672	0	3.54328	1.96397	0.814415	0.136276	8.02643	0.0973124	0.10571	0.341517	0.742846	56.3833	16.6759	2.97387	0.683421	1.39286	0.454318	35.6865	0.38316	1.08234	36.4893	0.701438	1.79347	649.193	10.5096	109.777
MT1L	20.7347	1.29175	12.8041	77.2174	13.9862	9.00947	3.43257	23.7529	13.0178	9.25078	33.5471	25.6987	0.980782	49.7052	0.92011	3.98977	1.40368	26.756	0.825634	8.15008	1.93682	9.72518	47.5448	3.30978	1.97317	6.88285	8.89957	6.88349	151.132	8.69743	0.934648	132.801	0.524823	26.5245	1.48367	9.63232	0	53.4387	8.85002	1.58675	2.11197	62.4146	0.519771	16.88	48.5067	18.5175	573.862	183.293	26.025
MBD5	12.7192	8.29236	3.28125	4.10609	5.0573	7.08811	16.4768	4.12053	5.90317	1.92413	10.6793	4.45152	6.89063	17.9662	8.16828	16.0466	5.98941	5.11105	7.34139	8.46483	8.15336	6.48325	7.62595	6.98231	1.83388	4.57284	1.77847	5.66282	7.73139	13.1509	8.42047	5.72202	6.22218	3.26429	7.59262	11.5084	14.1416	6.76707	15.8429	6.57515	5.3828	1.47964	4.23719	6.30182	3.27777	4.55369	1.28324	1.65803	2.37367
KAT2A	73.987	36.178	32.4182	40.3251	278.047	51.6953	243.785	79.2499	64.0702	81.6222	93.1232	39.4384	41.426	194.649	293.264	151.962	140.593	95.3726	95.6153	38.3678	71.9236	242.338	27.3594	19.5099	58.4284	69.7852	158.04	59.2996	35.1115	255.128	134.047	158.7	147.111	169.848	64.7325	94.6075	48.1972	33.5157	140.766	92.6233	79.321	91.5139	77.9724	72.282	31.3815	106.118	39.8348	30.3221	17.9996
CD3D	2.32971	2.85742	0.944113	6.89506	1.23753	3.98589	0.144629	0.505218	0.356239	0.143602	0.138062	0.924341	1.08477	0.543926	0.339222	2.35349	1.24201	1.23161	1.09581	1.05532	0.593219	0.100059	0.98753	3.25396	2.06335	0.270671	0.342371	0.484485	2.23904	1.32925	1.5713	0.898361	0.232188	0.148541	2.36301	3.17131	0.46802	0.956607	4.27956	0.350997	1.40154	0.13025	0.229952	0.728576	0.564735	1.14312	15.2568	3.03333	10.4886
NANS	19.8699	13.0696	54.4594	42.615	45.9057	25.4966	25.2643	33.6801	18.4008	99.8783	57.9929	21.4765	35.5573	21.5592	19.3872	13.826	32.8973	16.8017	17.2701	32.3346	29.0616	32.8608	11.8731	20.8049	35.0501	25.3906	38.2231	33.9779	13.0279	24.3627	16.2023	25.3324	19.0087	18.9946	37.0557	33.9125	53.7967	19.6933	23.6136	21.3321	37.6813	27.3987	27.9221	34.7912	19.6719	47.6553	89.9582	54.6442	86.2415
PELATON	0.275946	0.794232	0.908379	0.261343	0.0938121	0.54937	0.164456	0.191492	0.5401	5.33406	0.497129	7.3574	0.301518	0.176712	0.25715	0.446021	1.0592	0.389014	3.25352	1.99999	0.799456	0.113776	0.524023	0.308336	0.691829	0.282128	0.259537	0.603369	0.0585284	0.265171	3.60474	0.170253	0.176012	0.168904	0.62198	0.638572	0.177393	0.129494	0.0690246	0.399114	2.24295	0.148105	0.552005	2.76151	0.332968	0.866549	36.1508	18.3955	4.09502
ZNF665	2.1082	3.98921	3.54713	1.46456	2.05069	1.21591	3.99037	2.2604	4.11008	1.20467	0.840763	2.24012	3.19066	5.09894	3.67625	2.63245	2.21246	2.11741	1.88394	2.67778	3.06372	2.02697	2.85963	2.08269	1.31176	4.16286	2.2658	2.89879	2.61958	2.00849	2.53867	2.15483	2.41673	5.35363	0.383413	0.973016	4.23448	1.75785	4.82076	1.56168	0.648355	2.37147	5.25848	1.78832	1.59088	1.68705	0.522285	0.536156	0.597858
PROCR	93.5242	37.4813	31.7819	65.7053	44.8041	22.7248	21.2306	186.207	9.2066	80.3108	22.7403	51.217	134.168	42.3588	55.7803	88.7345	25.8213	33.7158	25.2362	57.6382	309.892	8.82655	37.2955	35.432	7.05528	14.1769	26.1317	96.3041	43.7383	18.1288	47.8751	24.4553	15.0015	12.3356	98.3896	74.924	9.61184	92.3912	41.9183	10.4499	52.4268	47.5749	69.1484	38.7882	157.322	42.5084	100.045	46.455	1431.06
LAX1	0.42298	0.276688	0.73839	0.637309	0.119832	0.357889	0.189063	0.0587051	0.206971	0.0417154	0.0601591	0.832399	0.42016	0.474022	0.295626	1.59524	0.180398	0.596293	1.35288	1.04743	0.382948	0	0.172123	0.401734	0.0461069	0.275199	0.248642	0.0603172	0.470999	0.0203232	1.34533	0.0260969	0.151761	0.496228	0.495764	0.748512	0.0543828	0.178643	1.69285	0.142748	0.226189	0.132429	0.467599	1.16406	0.145824	0	0.106156	0.0391628	0.778897
RAB11FIP2	35.0177	15.5196	11.3194	22.9756	8.84599	20.8448	31.6027	23.144	27.5654	4.31423	5.00022	28.5217	12.1865	41.4702	13.5577	32.6359	20.4493	65.9244	44.404	35.016	20.4773	14.9776	16.3585	15.7664	3.4538	24.2731	22.0283	15.9468	11.592	20.6391	47.5988	7.26485	12.8411	14.2267	32.5504	11.4468	60.6268	10.8454	28.1783	15.688	9.72051	16.7312	38.3688	26.003	10.8762	9.1308	2.61397	10.4657	8.96626
MYO5C	7.3526	4.32514	13.4465	3.30435	0.747751	1.49463	2.70861	4.78459	3.89317	0.385144	3.21765	7.58266	4.93594	5.21728	1.83843	7.75414	4.89137	21.9076	3.73286	10.671	4.43782	2.88719	0.794575	4.54417	0.990828	9.4561	1.21114	4.01343	0.499836	3.13806	5.31563	6.37254	3.75251	12.8035	4.53472	12.0068	2.44123	0.9479	4.12632	1.22055	1.04416	5.93264	37.8834	7.88363	0.88789	0.814924	0.185881	0.423918	3.32579
ADRA1A	1.00619	7.41408	0.207664	0.607412	0.0262122	0.990078	0.0459509	0.128413	9.90349	0	0.0767625	18.487	0.528462	0.0123438	0.0107776	4.62665	2.26898	0.978255	23.7036	18.8881	1.76957	0	26.4023	5.05286	0.0252137	0.118245	0.0271942	1.08849	23.9661	0.0111138	23.9497	0	0	7.32683	0.761194	0.0157433	0.877313	36.0481	1.46094	13.4267	1.88012	0.734536	0.219178	0	6.87796	0.00756638	0	0	1.32794
RET	10.6818	0.59778	8.39675	5.60376	1.51885	162.951	3.27782	0.0845544	2.69951	3.00419	0.452499	0.141808	7.77639	0.997025	7.62651	5.88094	0.245397	173.536	2.3052	2.1955	5.21233	3.47481	0.289232	3.85751	13.2596	0.0188751	15.3158	0.289588	0.086145	13.992	2.31834	0.463585	2.23442	6.14253	4.0555	3.02698	0.274151	0.038119	1.25723	0.137069	0.390942	24.6055	2.61914	0.495365	0.271294	7.81866	0.152898	0.282036	0.527936
STON2	3.80982	9.98187	23.1058	3.41104	0.482258	15.0284	0.513288	6.18765	7.32131	6.41548	1.70052	5.84054	1.56007	2.04394	2.68162	8.12051	5.44502	5.97081	0.165219	6.35237	6.65081	0.640586	2.03412	5.10615	0.165674	9.54958	0.309724	2.4178	1.41841	0.253158	0.322275	0.850206	10.1873	0.52717	10.4327	1.17239	2.73576	1.44548	0.773029	3.80056	5.88434	9.64389	16.9514	8.45425	3.95608	0.715925	1.90722	10.6292	16.0902
PGM5-AS1	2.46351	84.9688	22.1169	5.39898	1.01516	0	8.78682	0.932478	17.8989	0.331306	1.80497	163.07	24.6933	4.06349	0.417401	2.56407	0.318385	5.47247	46.771	139.863	2.23035	0.461695	61.3635	19.644	0.854428	17.3811	68.4573	87.8244	1250.46	47.5615	49.9891	0.138175	5.53541	93.3291	13.0236	0.152429	5.61484	30.6879	7.7027	391.94	74.7303	853.524	0	7.28395	267.338	0.659327	0	0.207355	3.03237
RBP7	24.4301	83.1407	71.9343	59.314	6.23126	220.195	11.7819	84.8205	47.7265	17.0437	9.68275	25.4323	34.9573	8.8871	61.7831	83.2702	47.2385	899.062	6.0103	66.707	40.5378	13.927	55.6203	17.2914	57.9696	34.8267	35.0941	28.0791	55.7318	11.0965	2.94463	4.26497	24.6767	140.479	22.7343	24.8078	38.3787	59.2754	37.0387	182.239	33.5211	152.06	18.7739	12.8727	25.389	4.41967	11.1387	8.58225	139.036
MVP	11.9497	101.15	67.4568	53.3958	94.3797	46.1991	54.6544	100.045	167.692	60.2945	3.62367	44.0753	27.5145	139.413	100.622	58.2707	33.7417	29.0757	81.8638	43.77	35.3879	117.189	99.7937	110.683	103.114	98.0877	95.8307	95.552	111.181	53.5739	96.8577	145.674	92.3084	32.9537	53.2138	15.6518	6.38627	81.7117	119.784	95.8742	51.5569	93.5346	90.1674	109.694	128.423	198.976	266.61	75.6942	108.026
NUDT10	55.6486	0.129238	0.229929	111.502	2.5374	15.4383	8.17676	33.4987	0	4.12429	11.9267	0.334455	1.43918	3.23329	7.30309	26.8332	0.795807	2.25912	14.4556	0.278431	27.5163	9.27736	0.0893296	17.9919	2.97915	0.45908	4.37453	10.8937	0	2.94274	13.8395	1.0158	42.5839	0.134367	7.30322	45.899	25.5286	0.123618	16.3084	1.33352	5.88119	0.324007	20.8703	0.370717	0.283803	1.63722	0	0.182925	0.285344
ERF	195.924	68.3709	90.0935	117.736	154.219	61.5633	217.709	106.376	122.736	91.7242	189.722	75.6814	98.3185	227.668	115.267	134.175	124.954	70.1046	20.9832	100.097	144.563	134.707	32.4645	51.8347	37.8582	68.5869	158.187	115.346	69.4844	222.832	23.0834	180.061	77.296	127.608	85.9257	163.038	116.384	46.1779	194.133	72.1425	46.0354	45.3711	54.7193	52.1244	37.8773	177.261	47.6258	57.7751	95.9189
SAMSN1	2.15559	1.75908	2.57608	1.61704	0.217671	2.52815	0.25439	0.385075	0.818054	3.78875	0.141656	3.57684	2.56523	1.959	0.338109	1.89732	0.697854	3.77096	3.45332	5.20773	2.74381	0.23466	0.984289	4.34028	0.162851	1.62663	1.8317	0.852168	3.0782	1.128	3.66079	0.289693	1.24221	0.631405	3.29044	8.07656	1.94826	2.80432	1.46811	1.00838	4.42821	1.03094	1.10105	8.46326	0.735793	2.02461	12.5874	10.4731	9.82531
ZNF391	12.5083	2.47113	4.25686	4.10779	5.40666	7.60439	22.6389	8.73837	0.0342311	2.74594	7.61489	5.27592	3.66911	11.2895	9.83094	15.4346	5.8479	4.05006	8.35352	7.60546	19.7862	5.32653	8.4264	6.11277	3.21803	5.99504	0.345435	1.90207	7.87894	11.2401	9.4565	4.71328	8.23274	5.89488	0.983938	10.7799	8.36481	5.35766	20.5437	1.75382	5.62639	1.25157	12.9336	5.09315	1.6762	3.46003	0.421372	1.12703	3.62218
SLAMF7	0.503795	0.897114	1.85665	1.92781	0.0951514	1.62985	0.0556013	0.0582679	0.479335	3.93345	0.0928838	2.13212	0.486535	0.134426	0.0912875	1.33832	0.855482	3.89306	1.77286	0.591658	0.570143	0.0192333	0.265752	0.828757	0.13729	0.819448	0.180979	0.319295	0.534276	0.134479	1.14455	0.241756	0.245471	0.0856577	2.3468	1.29538	0.0539777	0.262685	4.1481	0.175419	0.374173	0.212811	0.250475	0.980329	0.687505	0.677501	1.66828	1.72328	3.68357
CTSS	13.5973	17.7053	12.1276	30.4106	1.3052	16.8791	2.2404	25.1325	5.83148	28.5555	1.78981	58.3917	17.7175	11.8832	40.2195	25.6407	7.39108	38.1419	10.5942	47.3618	12.9766	0.571623	8.63603	14.1923	3.88852	8.41548	11.0209	6.64576	12.9949	5.18042	10.5575	11.4093	14.1829	4.06346	20.1917	15.9833	21.5544	8.63285	18.7066	10.1957	31.2574	5.23731	6.95581	32.7978	8.82395	16.6088	86.0356	60.7848	70.8535
PMS2CL	12.6063	7.41364	3.28729	5.41936	6.67848	8.71289	10.9629	11.9061	8.63128	4.33337	15.9043	10.1832	6.56421	12.1335	8.40042	9.84038	12.4435	8.30817	7.63264	12.4476	17.7433	6.56601	3.87873	7.09169	0.380123	5.00767	3.13635	7.27684	2.55175	10.1704	10.22	4.71185	7.42363	8.69803	3.31698	12.888	13.0919	5.05662	8.52657	6.84264	3.0396	3.49374	13.0154	11.6254	5.59038	6.23969	3.36948	2.88972	4.19288
IGHA1	1.6422	11.7767	5.21783	1510.47	1.6542	0.121089	3.56442	32.753	0.64483	2.51936	0.749717	3.32056	21.6292	3.24581	1.41698	23.2665	5.79334	1310.11	283.339	3.89395	1.65198	0.250777	5.03258	277.895	3.24867	39.4027	4.79096	5.84003	3.87013	0.526026	105.431	4.65322	6.01328	0.744575	15.9576	143.482	0.547398	1.48419	326.264	10.7324	43.8434	10.9359	3.58604	8.97796	8.85931	19.6172	312.085	14.8106	21.2803
HDAC9	2.45183	15.8491	1.58375	44.7389	0.236852	1.49639	0.299431	20.144	15.2686	6.86969	1.02519	45.3929	4.6993	2.08491	13.2258	9.496	5.68559	3.10892	82.1618	18.8433	6.35368	0.57451	16.6996	5.81609	0.429372	2.26767	7.86321	6.59527	5.95909	1.01583	88.2562	0.699325	0.394179	21.0924	3.4753	4.02694	9.56038	5.1342	10.9237	2.70132	14.1085	3.07053	6.53814	3.87657	6.21489	0.173553	1.06928	0.543336	1.29309
TRGV10	0.396296	0.172822	0.263546	0.682405	0	0.394484	0.131212	0	0.10773	0	0	0	1.18096	0	0.123101	0	0.375594	0.62075	0.662764	0.159569	0	0	0	0.295208	0.143994	0	0	0	0.700454	0.12694	0	0.163003	0	0	0.595498	0	0.16984	0.24796	0.495643	0.127374	0	0	0.139079	0	0.113854	0.172844	0.497293	0	0.71545
FSTL4	5.23278	0	6.69268	0.0432372	17.8352	3.38926	24.0029	0.487887	2.22793	0.0396216	0.0285698	9.27063	2.13503	5.47779	0.131034	0.338209	12.0083	0.0377576	0.0881849	4.25847	1.95503	1.1043	0.0136236	0.112226	8.99939	0.373409	0	0.124128	0	4.33354	0.159726	2.30519	0.304302	0.952888	1.02326	1.0254	1.13637	0.00942646	29.4192	2.04343	0.580056	0.0179688	0.61332	0.540251	1.09938	4.8033	0.0126034	0.0185985	0.0870354
NOD2	3.3423	0.954594	2.06618	1.65161	6.66822	0.281157	0.561102	1.12702	1.00775	1.32315	0.613734	3.36194	3.54213	0.276337	3.52042	2.47287	1.45558	0.63045	2.84895	4.4354	3.21776	7.01972	0.750278	1.0257	0.885161	2.40646	1.20374	0.492277	2.25901	1.95648	3.07473	0.159742	2.78683	5.77479	1.27327	0.608761	0.559849	2.57357	0.794822	0.54469	1.0321	9.64309	0.755825	0.515261	1.21719	2.77947	1.5654	1.34025	1.95043
POGZ	88.7242	37.1443	44.6698	83.0507	38.5461	41.7178	86.8007	53.2037	40.0635	22.3642	43.4898	34.5007	53.6841	78.1039	141.247	93.1219	71.356	33.1686	78.648	75.0742	45.7343	43.4639	28.0798	30.4956	14.0674	36.7988	40.0288	29.6327	32.749	109.094	92.7367	41.8264	50.4975	104.47	33.2618	47.9605	97.0998	26.5047	70.2856	42.6324	26.7665	40.7698	58.4532	35.2195	13.3475	25.9493	13.0794	17.3135	14.5854
MRAP2	111.394	9.8636	0.532723	7.49198	3.2751	13.4776	3.86918	11.423	31.3064	10.4717	14.7441	1.19653	2.0283	1.54231	11.5341	31.9886	4.10869	0.0885715	0.591039	2.4286	59.0718	16.2768	11.1641	4.07176	0.479401	9.60615	0.960246	3.55387	5.03052	20.0445	0.463895	6.12463	9.21719	3.04447	44.6933	5.64461	9.49148	0.825535	3.61461	2.78672	7.72739	0.786821	20.0429	2.12202	5.57752	21.2712	0.670141	0.0581712	0
RAB42	22.2759	7.87433	19.0024	17.9237	1.65243	16.0901	5.30046	7.83681	10.8291	9.76067	7.73674	8.46896	30.8182	17.8149	4.62587	11.7845	4.01369	9.38893	9.49517	10.1188	24.8304	3.88022	3.19833	14.0053	0.169094	5.13288	12.3651	8.02252	6.77783	3.69688	8.74008	4.90027	2.86944	16.2998	30.6014	19.6381	6.06313	1.48503	25.8425	9.18398	28.6354	14.9865	7.97013	6.40365	2.96814	4.76987	8.01996	10.0252	20.3655
LILRA5	0.691716	0.804407	0.690011	0.0661726	0.087096	3.28976	0.190853	0.693354	0.752151	1.28858	0.109312	0.683067	0.30538	0.0820304	0.214867	0.103523	0.382424	3.90057	0.674814	2.18175	1.42646	0.0528151	0.364881	0.944666	0.460781	0.928663	0.542153	1.02293	0.611305	0.221569	0.742089	0.0474192	0.827268	0.117609	1.80165	1.62163	0.24704	0.396736	0.144187	1.96387	1.31518	0.30938	1.05194	0.817216	1.35797	3.82143	15.9134	11.5636	2.08131
RASL12	38.331	805.236	432.16	4.90461	25.1105	5.64648	8.0319	81.5747	535.632	8.71281	46.6896	614.829	103.82	7.90911	24.9681	94.2211	27.3838	17.6267	351.082	300.381	34.7251	10.4499	540.07	1018.73	13.4715	630.518	298.34	199.779	825.751	35.8601	339.118	3.84227	60.2958	310.266	322.61	31.2147	0.620686	658.519	13.887	947.413	169.324	424.564	1.21985	900.712	296.355	6.49036	4.66459	2.63716	12.7333
CACNA1C	15.1392	15.4291	11.1852	16.8511	8.64222	9.25842	9.54795	0.938547	89.6764	2.23123	4.32723	38.4203	13.1357	25.1858	6.0972	17.8213	1.82207	1.6105	64.4014	63.7028	14.2834	1.01699	35.4038	31.8386	1.77144	39.3015	35.1521	23.386	44.6737	13.3267	74.1013	7.22604	1.06423	33.211	17.0906	10.0535	18.3266	33.176	29.5309	46.7052	20.7997	19.7246	0.652332	11.998	27.5766	5.15375	4.70496	2.888	2.512
RAB33B-AS1	1.51357	3.48199	1.50136	1.94741	1.88865	7.39783	3.12506	0.672688	1.83767	0.721204	2.45908	2.06203	2.17076	2.71358	2.74963	3.82542	1.7891	2.5573	1.52517	1.04769	2.23255	2.40742	1.58016	2.26131	1.90013	1.70713	2.49924	1.63292	4.02188	2.59843	2.56931	2.02506	0.908477	2.90597	0.682314	1.31954	0.962071	2.78523	2.94586	5.74754	1.53692	3.36961	1.45927	1.73381	1.80288	1.4742	0.320108	0.527486	0.414483
TSHZ1	65.5028	33.2953	21.8673	82.5626	16.8542	55.3659	132.057	18.987	12.2358	6.6856	24.6575	31.2335	13.5	100.326	21.646	35.7205	35.5534	24.4634	32.7308	36.2769	35.8113	52.5444	15.4878	15.2497	12.5709	37.9184	30.3333	31.097	18.9862	66.3827	42.9091	27.3825	49.7189	23.6545	11.6199	16.6768	19.1957	22.2682	103.63	25.7758	26.7817	15.5472	16.364	17.3585	8.87667	8.22339	2.24451	4.03057	13.6332
FAM217B	56.2244	13.3982	3.8151	13.5652	11.807	10.2449	27.488	5.80182	9.30521	8.20787	33.372	22.1494	15.0825	24.2612	8.84493	26.2535	14.2883	25.9848	14.726	34.3497	52.0651	13.132	16.7868	5.97714	9.59823	17.0887	10.5015	11.2458	11.2111	21.7337	16.656	16.055	8.48951	4.80894	25.3745	70.6026	17.9372	15.7412	14.5724	13.7708	13.6843	7.08098	14.0063	9.28233	11.8382	4.71326	2.07276	6.1292	10.9556
CPA3	1.57375	1.38856	29.4989	3.18259	0.0414743	2.25875	0.836118	0	0.716334	0.144379	0	0.743475	0.981579	67.7728	0.0682116	61.2755	1.04061	9.21828	92.2247	45.0055	10.8683	0	6.10617	15.2946	0.199472	16.5663	0.129084	10.6816	39.0459	0	78.6573	1.03871	2.56788	0.0746724	5.18057	1.49459	0.846995	113.078	33.2774	0.141159	4.46223	1.2768	0.69359	48.6209	9.14774	0.167607	14.1452	3.32083	6.9377
C21orf58	20.5639	12.9189	10.6628	2.93624	7.18137	12.135	11.3631	6.46402	11.9552	21.109	154.418	8.12667	18.3917	7.02174	2.95275	8.27869	19.3933	7.54645	5.93757	44.0855	13.6061	9.07685	4.74674	8.26116	3.23197	21.5971	15.8583	16.38	9.63551	9.26906	7.61776	9.24866	2.18137	4.55655	7.02147	5.4045	5.61178	3.42768	7.4006	18.4296	2.09588	48.3666	16.1308	14.613	3.19159	3.91282	1.90023	4.87775	1.3784
COQ7	29.9923	29.273	24.0067	13.6393	17.431	16.3084	23.4642	45.7272	28.1278	13.6644	7.86055	28.4709	32.9232	28.4367	21.3712	30.6688	29.1257	19.6866	33.3776	25.4419	29.6506	22.9454	27.5224	21.8649	13.6355	36.5737	35.7049	23.628	29.0736	23.852	36.8663	15.78	17.4735	48.4321	27.6329	15.3296	40.0809	24.6361	22.6668	35.5202	18.4174	35.86	32.1994	22.3014	21.5062	18.5692	7.97214	8.17725	17.1775
GPR4	15.4194	16.881	21.0877	4.29564	10.6498	19.5447	5.61794	15.4907	1.92921	7.44444	4.03742	9.28338	10.3392	7.55149	4.38888	11.8763	8.10186	39.6952	2.67044	5.61116	10.2997	3.63543	4.28808	7.16083	9.40022	13.5921	8.67215	5.76537	2.4631	15.3752	2.07644	2.57405	8.12742	7.06427	7.98834	12.4415	6.71886	4.09729	13.5828	16.4023	9.89002	7.44479	10.1209	19.423	5.37521	7.44269	12.2517	7.54642	35.7342
ARMH4	25.668	2.99433	13.9841	17.4657	11.2966	24.9188	17.4944	6.58886	7.15993	6.15449	5.3406	7.71877	5.50613	26.1456	3.94078	13.4873	8.29972	4.30207	1.63724	6.13422	11.7853	6.04543	0.37594	5.72419	2.74824	4.09671	2.42804	1.84437	2.12383	9.83709	2.57956	4.45697	6.08757	4.37788	3.52251	3.12772	31.3693	0.864271	29.721	10.6034	7.812	7.79754	1.91082	6.19586	1.18667	9.21812	2.93937	11.6965	3.88342
NIPSNAP3B	8.10496	1.74694	5.91659	9.89247	13.9705	10.479	20.481	5.12878	8.35723	1.80692	4.44609	3.15414	13.0172	14.9478	8.56572	20.7045	2.33979	16.723	7.28371	9.90297	7.50657	7.93827	19.6709	11.4505	4.90823	20.8967	0.985733	5.81576	26.2141	13.1002	11.4642	8.85158	11.5626	10.7709	4.47963	7.73566	48.9489	22.4999	26.6819	17.9656	5.3803	6.22232	14.4183	11.3818	8.35054	11.0519	1.24696	2.3864	1.24458
SLC25A23	97.088	186.475	51.0139	23.1417	49.8134	30.0394	117.327	55.5605	103.641	22.0193	103.46	155.254	37.0554	86.4637	3.61899	83.8816	108.54	37.702	84.0133	192.706	68.7064	58.7877	205.309	76.2109	26.1884	172.586	126.859	68.2812	86.5914	93.2167	80.6071	36.7221	27.8451	73.243	36.2686	28.4216	33.3945	198.285	28.1501	91.7899	80.8801	39.0224	74.1542	67.9946	127.504	34.5134	11.7727	26.8709	122.174
SLC39A4	12.4841	3.8678	2.43973	5.76187	29.8477	0.428057	12.7473	7.14326	11.0907	12.2591	33.7021	7.66068	3.65752	7.84545	184.837	6.86009	10.4883	6.70632	3.43853	9.85329	29.832	29.6059	0.18228	4.17432	19.1014	1.21155	5.45061	12.5581	4.81692	9.54306	4.70158	35.2038	4.54291	8.36247	6.40927	2.43293	5.7016	0.277471	22.1348	8.44831	4.94402	7.33272	4.81044	0.974993	1.12347	18.1371	3.72672	9.04544	2.80938
LRRC75A	11.3487	3.13708	17.0358	9.4873	5.24792	8.4726	3.34538	2.61666	31.8855	2.63563	10.3093	6.04237	8.96388	3.98541	22.0554	30.7693	16.2119	5.31571	2.73213	9.88354	15.2296	3.22008	1.96145	34.4835	3.0328	7.07744	15.0854	5.029	5.47412	3.09577	4.15849	4.94648	16.2871	28.9807	21.0744	2.5415	6.07177	3.93407	1.41937	1.05898	5.48142	13.7539	4.35538	36.0634	8.53495	2.05972	1.03362	1.25412	12.3723
RPS7P11	4.61669	3.32195	2.99345	5.76356	5.88567	3.67647	11.2349	7.36859	6.68293	11.7242	9.63038	4.54268	3.09549	6.52884	5.59289	3.73105	3.77389	13.9929	4.9221	10.1776	6.58311	8.72441	2.97455	4.77169	3.52269	3.32553	3.12093	8.00983	5.63041	18.522	4.85092	14.0995	9.01827	1.17743	2.49743	11.9404	1.78071	5.84948	5.48534	1.66933	1.23439	1.23893	45.9332	5.34201	2.78534	27.9383	3.76562	9.0833	4.50074
BBS1	1.50788	2.46231	1.1638	0.900249	1.55908	1.40238	3.34535	1.75671	1.92087	0.738129	1.46105	1.49524	2.16474	3.30097	2.55392	2.60921	0.422475	1.32405	4.32107	1.31623	2.20221	1.07401	2.65744	1.29133	0.68386	2.78256	1.63043	0.742907	2.42785	2.73935	6.05123	1.05935	1.44796	2.38038	2.13352	1.85782	1.61322	2.97504	2.02354	1.22046	0.623883	2.55	2.93178	1.84495	0.569177	0.835279	0.483401	0.489149	0.250367
SETBP1-DT	18.4398	2.99948	2.31971	4.51191	2.37542	5.96636	3.41595	4.36391	6.83795	0.807543	2.29811	3.70099	3.41612	8.31983	10.9573	8.2056	2.3747	1.50832	4.84765	20.2963	9.90409	1.80057	2.35462	6.77049	1.03536	4.35325	10.8203	11.1782	3.3345	4.56371	5.24589	5.13275	1.77576	8.45342	1.21072	6.46476	19.7498	12.05	5.24333	5.40039	5.39448	3.89667	9.6554	6.10473	4.34729	1.94992	0.2877	0.818778	2.05773
GFPT2	32.6853	2.79523	1.51026	22.4034	13.533	91.5089	78.7611	3.24026	10.3046	32.7514	16.663	20.0846	66.4668	9.0309	59.0982	56.3371	42.7052	1.90163	2.91062	28.6119	18.0882	12.6986	12.2834	4.99606	19.588	0.89429	7.83513	10.3711	20.8127	25.7255	3.51995	13.9678	10.1308	24.4522	6.27649	43.7222	41.6416	27.5424	11.3966	11.7469	31.3553	22.6056	0.759757	8.72609	43.9882	24.318	163.422	40.4549	191.11
ALX4	54.3663	0.0461659	0.152536	5.8637	4.3854	35.5712	42.1425	2.25287	0.0383706	10.7189	3.84778	0.0896048	0.210314	8.62475	22.5364	40.1632	13.1101	0.972818	2.12453	0.0568344	29.9671	1.68127	0.0319101	0.105145	79.4178	0.0765293	0.179775	56.2804	0.0124742	69.7861	2.2848	9.20212	8.29985	0.0599976	2.68307	0.38428	18.8888	0	4.45751	0.102076	0.10064	0.0736533	52.6696	0.264853	0	10.2964	0.0442807	0.130688	1.33783
LKAAEAR1	5.0648	0.101941	3.03139	6.44039	5.47461	0.310255	1.85752	0.432578	20.3982	1.53693	0.960467	0.0989301	1.54801	0.914809	10.3836	3.14861	2.10471	0.439388	0	3.48258	4.86763	0.963815	0.211386	0.43533	55.9732	0.506962	2.93146	2.88897	0.0826342	2.09657	0.265535	1.92299	0.621263	0.47694	2.31832	1.06068	0.100182	0.219393	0.487268	7.66355	0.0833354	0.697015	1.06649	15.1082	0	0.866611	0.195556	0.144289	0.844033
PPIEL	0.249574	3.59163	2.90452	3.50967	5.46787	2.56714	0.826326	4.15658	3.12086	0.73841	0.867683	2.53495	3.80129	10.3885	2.71336	0.896432	4.73074	6.80214	1.98259	7.13489	0.301271	11.3192	3.61098	3.43937	0.36273	3.86613	3.81441	2.45171	5.46992	7.03497	2.92949	4.00351	6.16861	1.78222	2.02513	0.566218	3.9575	3.90392	10.5087	5.69531	0.0889731	10.4184	8.05804	4.99518	1.64913	3.91866	0	0.46215	0
CD300A	3.55043	3.59078	5.72697	2.2547	2.16865	6.41671	0.525237	1.5377	1.49907	15.7942	1.59966	7.51294	3.25163	1.85439	1.12633	3.59515	1.64669	19.2398	3.12679	4.04544	5.49413	1.938	0.81973	3.06682	2.41541	1.1468	3.07879	2.27413	3.73854	3.02464	3.08914	0.435	2.36903	0.924758	3.15565	5.48426	3.75545	3.35586	1.57464	1.96666	5.35915	1.71186	2.49204	9.95363	2.21367	2.27336	36.1794	54.9277	14.0196
GCNT1	7.91144	1.39648	2.28616	4.81136	0.213461	17.3027	0.550913	2.93388	1.12654	9.23707	1.98452	1.86012	1.09149	1.34031	6.22181	4.62336	2.06795	1.81951	3.93782	2.2754	7.03004	2.41627	0.440041	2.4088	1.08369	0.778132	30.2782	0.746149	1.06541	0.3218	3.91094	4.09347	2.09428	2.39136	6.57625	0.698017	11.6384	1.36522	2.15957	1.08978	2.48467	2.73345	2.31376	3.71779	1.04627	1.10911	13.342	21.1322	4.82897
SPTBN2	16.1887	0.455158	1.16667	11.7267	7.97734	17.5958	6.42613	5.44499	0.863254	4.88391	25.1058	1.18417	2.73529	19.6406	24.8882	6.58049	0.799777	13.9415	57.5927	2.14599	13.5977	2.2992	3.88573	0.306032	1.27488	0.288964	0.313294	2.56855	0.494557	9.01957	82.5038	41.5142	7.28294	2.87709	3.59053	15.6888	7.19496	1.06989	3.74946	0.942149	0.324586	0.827691	1.84704	1.60193	0.593331	6.19871	0.362261	2.38505	1.56354
ZDHHC15	1.31897	2.76353	2.6908	4.3802	4.29299	0	8.28425	6.48278	4.01956	1.13454	1.41047	4.14247	7.09269	10.8492	5.48025	4.4882	6.45714	3.97979	2.84853	6.1095	2.18178	6.52863	5.23276	5.49624	2.08635	5.13415	3.50942	4.47824	4.89044	5.06035	4.20189	5.66583	1.88977	3.74325	2.42306	4.02287	1.16029	2.6992	11.6218	7.6212	0.710624	4.3912	15.6095	7.85271	1.16244	3.91226	0.0124445	0.688651	0.0322267
ETS1	23.6801	44.8055	94.6097	35.5142	10.989	55.497	21.9048	160.283	18.193	18.9967	18.9725	41.9928	52.2038	70.9347	13.6035	51.5073	31.8759	189.032	17.0997	76.6369	38.7923	22.8843	17.8632	72.5288	7.65197	30.6798	55.0459	16.2432	13.033	44.129	16.1845	11.4172	17.7942	14.7279	39.9873	50.9337	30.4457	23.8141	43.3893	40.8861	70.9489	24.1022	77.942	143.057	9.63807	22.4614	7.06371	46.9244	67.472
MCTP1	1.28678	2.43737	1.2278	0.684004	0.393081	20.5278	0.527928	0.644484	0.433451	0.678672	0.440298	2.30146	1.31711	0.88972	1.36597	2.68273	1.66232	11.4784	2.44207	1.4868	1.07889	0.2845	0.637463	1.98795	0.609851	1.70562	1.17738	4.69644	0.605187	0.655903	2.95517	0.331373	1.03042	2.67679	6.07318	4.86648	2.65428	1.05542	3.65956	0.987211	2.38743	1.59147	6.3557	2.65946	1.02226	0.647855	1.76216	1.22249	3.05436
PDCD1	0.319936	0.585991	0.287233	1.37729	0.108767	3.5669	7.08666	0.0444037	0.182642	0.157765	0.485371	0.162481	0.317803	6.21476	0.357772	1.24971	0.363868	0.21048	0.481554	0.386469	0.260691	15.5657	0.0433971	1.21546	41.4311	0.0594734	0.112842	0.0304154	0.271434	4.70388	0.908563	13.936	0.153053	0.130553	0.605751	0.566164	0.287941	0.180164	4.24149	0.0925477	0.273737	0.0572383	0.0673686	0.24013	0.248173	11.1144	2.36869	0.562822	2.77245
MIR186	1.57289	10.2889	6.27607	13.5423	0	18.7885	11.7175	82.9544	12.8274	0	5.96554	19.9701	24.9986	68.8292	13.1918	42.372	12.2985	16.9999	13.8102	29.4498	5.69613	1.08087	5.33381	16.6964	0	37.2794	1.8492	7.47652	10.8424	23.4279	26.8005	1.94088	12.5408	30.4872	6.38152	4.28219	13.1448	16.2385	7.86881	18.9579	1.68221	10.5525	23.1842	18.692	0.677828	1.02903	0	0	0
LSS	38.0596	62.0176	16.0047	34.5385	50.9869	34.9835	41.5073	13.8379	58.4041	50.3821	336.056	28.6396	47.0508	87.6953	22.9191	31.5413	144.002	35.0318	55.544	80.4014	41.6908	68.1684	40.9529	13.4065	22.969	36.7036	82.0974	49.3829	38.7371	38.2526	57.775	32.2278	32.789	75.7178	68.6792	64.3248	52.5978	37.4657	48.0331	72.3693	78.911	100.381	37.9359	12.7645	24.1291	38.3244	32.8557	30.4801	17.855
CLMN	5.13472	1.25674	8.9937	1.23132	3.72947	4.6653	13.4053	2.16424	2.52585	2.31959	4.07626	3.80107	1.51902	26.8177	0.698477	5.48305	1.90455	4.75289	0.43765	8.92393	1.81738	6.67218	2.72285	2.02158	3.98653	8.34388	0.678626	3.57098	1.81817	5.77039	0.548038	9.05751	2.66176	2.80805	3.79055	7.23003	1.82767	1.1684	5.71617	6.94062	0.709484	5.72988	27.2344	7.12907	1.76354	7.23144	0.870282	1.04096	2.41703
RCOR1	85.6718	40.6899	60.6035	26.3555	17.1406	72.4165	38.562	24.9279	35.3251	12.3898	54.8855	23.0255	25.1857	48.6289	36.0665	44.9477	87.3773	45.9261	34.0457	50.2817	48.2699	27.0381	21.4931	23.2374	6.40725	38.2735	21.8213	33.5486	9.3677	31.0401	36.1595	26.4153	18.3984	38.092	65.1674	34.6921	48.0218	10.3374	33.9068	48.6433	37.3222	49.0485	509.574	45.4815	8.39339	17.9219	7.54017	22.5566	29.2481
ZNF561	0.753005	69.8902	35.2623	10.4002	18.5123	19.3533	42.0305	27.1433	30.773	5.94108	16.0448	26.5435	65.3448	41.0327	32.8441	27.9765	19.7449	18.1838	44.0763	53.7041	18.2554	24.1909	30.7129	26.0013	7.10231	28.2287	19.8943	37.0855	32.2198	25.2758	47.5201	22.9196	20.9215	34.1305	21.6967	23.846	191.719	36.4651	27.6123	19.3518	29.4061	29.0483	26.4816	30.3126	14.7198	11.9053	4.61956	5.7131	26.7808
MLLT3	5.8241	4.71323	4.94659	5.50871	26.2019	9.59069	28.1481	8.0255	3.90834	4.7182	15.565	1.86975	6.14892	57.9341	0.263616	8.1137	10.3024	2.68209	9.0271	14.5027	17.2424	27.0322	5.40585	4.60189	6.62971	4.97246	14.3302	7.37186	4.88824	39.1448	9.61178	26.6933	7.88087	6.22155	3.2256	18.2005	4.82447	2.15523	49.8131	3.73048	2.70511	2.19557	5.23837	4.97498	3.08354	7.94714	1.20067	9.88352	2.96509
ARHGAP33	21.8333	45.4368	38.2617	255.833	24.6107	28.3253	22.0443	31.5694	116.859	17.8678	32.8695	30.1366	36.8871	16.6331	9.16655	18.8954	41.3125	9.26886	15.6281	79.028	20.9078	27.5329	14.9298	34.0798	5.59244	32.5909	23.4012	35.9507	32.6587	22.3276	25.4292	23.1809	6.86885	122.319	33.6196	62.3991	19.5242	14.9764	26.4544	28.417	4.34561	43.0063	13.4701	31.3331	13.2434	10.8433	2.88821	7.59551	4.80521
CIART	13.0201	30.1294	28.0782	16.1995	29.8788	3.4212	10.9143	10.5151	3.47805	1.6082	23.0971	9.74652	23.7734	53.8188	15.64	69.1021	39.3739	2.85287	18.1247	9.42454	4.42897	54.1661	27.8695	28.396	15.9154	32.2478	16.4576	16.6469	51.0812	73.5516	18.5516	42.8433	13.7014	23.1612	24.6087	14.5477	3.32221	32.9397	29.7444	24.8911	7.86135	46.3856	7.26349	6.02534	24.433	16.4782	1.66847	17.8387	1.82068
RIPK3	0.498534	0.869629	1.1811	15.6847	0.612026	1.07522	0.412655	5.70828	0.626792	1.35209	0.177262	1.26592	0.845985	36.9359	0.542006	1.65077	0.147654	2.45982	0.67742	1.65607	0.695834	0.399682	0.36629	0.765945	0.316999	0.733663	0.439583	0.276466	0.572755	0.858329	0.542705	21.2746	0.794972	0.211908	1.17988	1.27242	0.774504	0.779825	12.2624	0.861258	0.733126	0.743255	0.371789	1.89688	0.948876	2.48692	3.12794	1.92326	3.01509
LEPR	2.95046	4.44369	1.19864	23.4874	1.57064	8.37274	3.74602	1.84932	0.436605	2.2293	4.19634	1.3821	1.03996	6.24095	1.95125	3.43728	5.36152	27.5727	1.01472	2.14847	1.36792	2.21554	3.639	8.03589	0.791068	0.718754	0.66438	2.13761	3.05327	1.52052	1.12168	0.807419	3.02116	1.23188	8.10907	5.8301	4.03051	1.84236	15.4821	1.59453	1.26602	0.957798	34.0511	1.05664	0.974117	1.50996	0.276187	3.2605	1.90082
MIR3685	16.3632	9.99021	21.7638	17.8453	12.362	10.8589	24.9217	6.0561	14.2342	5.37928	18.6183	41.5506	41.177	26.779	24.3977	52.8967	32.5677	13.3281	45.1535	31.6256	11.8516	32.9839	34.0331	20.7217	0	37.5152	47.4529	31.112	31.2357	28.3036	55.7623	21.5375	51.3163	73.4487	12.7859	31.184	25.2459	27.6435	15.0078	35.7632	22.1672	60.5009	37.9013	16.3753	7.5217	8.56416	4.10668	4.04008	0
SLC29A3	14.2375	2.8352	6.18371	14.9051	27.4709	12.6925	21.5007	20.9143	2.52772	12.9479	11.636	7.2306	8.51059	14.5772	17.7294	13.5089	3.04506	10.0415	20.3551	6.87932	14.2133	7.72313	4.47769	3.29436	10.3006	1.26476	21.0936	1.91649	7.08179	14.7228	22.7851	16.3868	41.489	10.8483	6.9067	12.2459	13.8018	5.32134	18.437	3.74186	17.8951	10.2563	10.6123	5.73706	4.25688	9.54533	14.1663	10.1258	29.152
RPRD1A	20.5579	27.472	31.3443	14.5269	16.4874	14.9054	45.129	16.6012	28.1473	7.7591	19.9484	37.1071	34.9129	35.0074	23.5924	25.0249	37.8937	26.8279	50.9485	118.62	23.0804	24.9288	34.471	37.4733	8.27899	40.643	22.1725	38.6763	36.6959	31.6268	47.2872	19.9006	22.338	47.2814	31.3707	16.5769	30.3972	30.8366	27.9962	37.2427	24.2317	43.7309	33.9342	29.3445	13.2441	16.7097	6.05219	9.47999	9.55479
STXBP5L	0.158637	1.02973	0.474739	9.21939	0.00691425	0.0303677	0.0121209	0.262513	38.5183	0.457323	0.208269	4.36135	10.9033	0	0.00568584	0.131493	5.49069	0.0114686	0.17602	3.07341	0.187815	0	1.85387	4.94959	0.0199526	68.5967	0.100426	3.49768	2.95059	0	0.0623773	0	1.67347	1.96068	7.993	0.0415277	0.164738	0.160341	0.007631	5.50667	0.567718	1.49547	0.758016	11.609	1.5934	0.00798343	0.00765642	0.112984	0
APOL6	1.97136	25.7297	20.2783	17.0881	0.174175	3.84488	0.431451	10.6659	11.728	2.0958	0.0823718	20.5579	6.55175	1.43361	6.545	10.5943	14.6779	46.9215	20.1335	44.9222	3.63613	0.468401	20.4313	17.3757	0.837701	15.4099	6.33235	9.396	18.9433	0.821971	31.0015	3.24892	13.3895	14.8139	17.2736	1.74655	1.8988	15.7173	5.06485	29.8466	12.7217	15.3868	5.8678	17.1201	16.0521	3.88663	11.22	1.7015	92.6906
CRYBB1	1.65711	1.12413	0.428561	0.686946	0.556403	1.64953	0.121924	3.5776	1.10115	3.38963	40.7357	1.24677	1.58509	0.196516	0.400356	0.909345	0.34901	3.28784	0.307927	2.74309	1.9448	0.337403	0.24975	0.274313	1.40492	0.11409	2.81408	0.525121	1.10649	0.648756	0.627453	0.378665	1.5659	0.813942	0.664017	4.51145	1.49928	0.345614	0.537321	1.1244	4.79171	0.658812	3.87706	2.99422	0.370283	0.321221	10.0891	2.50031	8.90846
LAMC3	7.89989	7.28245	0.746286	26.179	16.8246	2.79266	19.7542	2.53401	2.32427	9.49512	2.905	2.66864	7.30757	2.6426	67.8413	14.3356	1.55738	1.02119	0.0446847	9.7041	7.84567	4.40659	6.87397	0.806088	29.2803	0.0413902	22.1668	3.10738	1.38844	7.68556	0.0505847	1.03306	98.0233	4.49745	1.26872	55.4293	2.67951	6.77909	2.84045	3.52097	2.38132	1.00383	15.7439	3.1418	0.660155	42.8847	1.00585	0.173169	3.26081
GZMA	3.70703	3.26621	2.18855	5.27604	1.80037	7.38018	0.225437	631.467	1.17226	0.671507	0.286933	2.49738	3.68232	0.807458	0.634505	7.0312	2.47371	4.76381	3.51102	3.01575	3.63017	0	1.94976	8.19978	1.48439	0.492219	0.978382	1.22267	5.93709	1.67209	4.46875	2.42718	1.20639	0.385891	3.47866	2.88353	2.04264	6.31937	6.90721	1.31306	3.31738	2.30093	13.7797	1.98739	2.28217	1.63332	14.9047	6.72444	11.7187
HLX-AS1	0.600661	2.20033	0	0.517157	1.36136	12.6758	0.835279	0.166731	0.88174	0.236956	0.341721	0.305049	1.55131	1.28218	29.2188	1.61811	0	1.24194	9.49295	3.77298	0.652576	0	0	0.268466	0.2619	0.334973	2.96595	0.571031	1.0192	4.38677	12.691	0.148238	0.574695	0.612764	1.51635	0.654117	1.85346	4.62271	1.05174	0.347506	0.385445	2.36416	0.885364	0.150277	2.79559	0.0785935	0	0.222456	0.390384
GBP5	0.930254	2.74919	1.60736	10.6409	0.028237	1.49649	0.0495004	0.426522	0.988951	1.53999	0.0236263	0.906906	1.32833	0.904218	0.208982	13.1006	1.58227	0.686934	0.562573	3.17046	0.985088	0.0228306	1.01397	1.18794	0.0452689	0.756552	0.244123	0.228988	1.32126	0.183575	0.71705	0.245976	0.225159	0.372821	2.20162	0.66707	0.587338	1.41876	0.581729	0.44849	0.319792	1.17391	0.209874	0.862371	0.723028	0.271695	3.98144	2.81461	5.55111
USP53	4.25616	29.4184	8.25422	9.10756	0.0705514	1.87046	2.11379	4.27322	3.09714	1.27824	4.2449	24.9206	4.73377	2.61564	0.353376	9.85708	5.85764	5.60115	4.88416	11.6636	9.55138	4.68274	36.4049	6.69092	0.690979	5.47621	2.57511	4.98781	6.88455	0.206674	4.14036	2.76563	2.96478	5.87776	7.98595	4.29133	3.81306	35.8716	2.86685	3.44358	6.45266	1.1847	3.19992	4.00019	9.58545	0.596147	0.511359	2.82975	11.2499
SCML2	20.469	4.54739	40.4197	19.5492	4.90539	8.92225	30.3055	7.21386	16.8767	3.98345	23.4211	10.4811	13.7788	3.10868	5.4135	8.32318	39.9891	8.40877	9.44617	21.1295	18.2841	9.70904	6.89753	12.0831	1.9646	11.8607	40.3349	17.1033	8.37919	15.943	8.9386	4.4479	4.88833	25.1989	23.4021	30.2509	67.0548	5.6183	0.764789	10.7528	12.7012	23.1755	7.70876	18.0766	6.01933	7.26415	0.868301	6.91323	2.77151
CACNA2D4	2.05409	0.405415	1.13933	2.06582	0.2107	2.48537	0.615607	0.466951	3.31423	5.83291	0.13432	0.67447	1.73258	1.10562	0.808574	1.32374	0.025174	1.63093	2.29881	2.19249	0.801589	1.09516	0.456365	0.366044	0.366743	0.213961	0.291457	1.39724	0.807498	0.442422	2.44394	0.579037	1.92717	1.58967	1.00581	1.07265	0.182135	0.481962	0.786211	0.17928	0.767004	0.5544	0.167791	1.01895	0.694421	0.417053	3.26642	5.85307	1.80302
C10orf95-AS1	3.26223	1.9698	1.75225	6.1627	8.12486	1.18949	14.0533	1.27702	0.28261	1.49669	5.51787	2.32126	1.93479	8.77465	2.97321	7.88673	2.24242	7.68168	9.69744	2.19405	3.2564	12.1202	1.6695	0.453974	13.5466	2.95436	4.53774	2.5333	1.30527	8.75001	13.9404	12.5481	7.36475	9.03303	3.13514	2.89539	0.783545	1.61498	5.32048	3.27229	0.766803	3.80536	18.318	1.85356	1.66846	5.9649	1.7694	2.23489	0.660135
ABI2	28.2064	24.5797	13.545	9.22485	14.9143	12.6854	34.919	5.89425	15.5868	4.59725	8.38075	13.2574	21.2369	18.9478	15.6684	23.061	13.3528	9.40218	23.1692	19.8235	17.322	14.2713	13.6407	14.5083	8.30436	13.6876	7.20485	16.6209	13.9942	25.3695	26.9496	14.9094	20.1247	13.0507	18.4367	18.9651	18.9041	17.761	20.3978	17.7552	12.5442	9.21089	25.2134	14.654	9.43944	13.3403	4.29613	5.12652	9.03098
LINC01235	0.288812	18.1023	5.89295	0.0678166	1.19013	18.4779	0.182555	0.3644	0.79225	0.543775	0.522796	2.30012	7.79809	1.56928	0.0244672	1.2024	0.223957	7.62482	0.0329324	0.570882	1.11722	0.577358	0.356139	1.4082	1.37376	6.22288	6.14272	1.24802	0.584727	3.10334	0.0596491	0.194389	0.523346	0.374985	3.4561	6.57622	0.270056	0.468198	15.9919	1.51899	1.99371	3.59342	4.89283	12.7763	2.76078	0.480958	3.69006	5.32378	24.2027
EDC3	58.6483	29.9804	23.7982	73.7513	38.2847	23.4313	54.6473	41.1128	32.1456	35.175	62.1943	44.7278	23.5926	52.1703	42.4136	43.4701	49.461	28.6372	41.8102	61.2707	48.1659	42.898	23.3893	26.9534	20.2552	38.5089	50.7199	29.9882	25.4269	48.2325	45.1363	33.1018	36.1617	42.4016	36.757	37.0217	41.5279	27.553	37.8772	27.9622	25.9686	27.5532	59.0684	33.1758	16.7237	34.9095	10.1786	15.597	28.0816
IL2RA	0.298137	2.17311	0.276159	1.4668	0.0482648	0.254378	0.0211525	0.413782	0.503644	0.0210022	0.161536	0.10815	0.35961	0.159102	0	0.430258	0.272472	0.540381	1.14857	5.17053	0.21208	0.0292678	0.548831	1.16596	0.557115	0.257312	2.17817	3.82631	0.451678	0.593454	1.01599	0.0525553	1.18854	4.90976	0.979196	0.840662	0.574975	0.479681	0.13317	1.4579	6.5138	0.742927	0.313892	2.50408	0.12848	1.75544	67.849	7.27559	18.6615
TRBJ2-2P	7.35157	0	0	0	0	1.46359	1.46044	0	0	0	0	0	1.46051	18.8313	0	3.96086	0	0	7.37685	0	0	0	0	0	0	0	0	0	0	0	0	0	0	0	0	0	0	0	0	0	0	0	0	0	0	0	1.84503	0	3.18531
ARRB2	15.5473	35.6813	42.4992	14.2117	21.6505	17.2625	21.328	12.7535	21.132	37.7912	24.584	34.5489	30.0421	20.0611	8.27488	18.0658	35.0784	26.4902	18.7442	34.1225	19.8182	20.7511	6.98763	16.8017	18.4818	19.1236	48.2151	54.9593	27.4635	19.6973	19.5409	30.6381	17.3544	112.491	35.6919	19.4368	10.7007	13.9093	17.2585	31.8021	22.1208	79.7223	61.4198	33.2076	21.24	20.2922	73.5345	54.4571	36.5137
ARHGAP11A	65.4038	40.7322	82.4769	18.091	3.23128	42.8796	15.4991	16.9689	47.8383	23.0679	35.1875	53.182	19.6597	6.44605	4.25544	13.6196	81.4482	4.4796	12.2341	95.0831	31.9122	7.59197	5.42342	38.1511	3.4408	51.3332	31.1111	28.258	6.4719	7.32036	14.0676	13.4509	3.70801	59.2724	54.0728	15.3254	23.2547	14.7239	11.2514	23.6492	16.6996	49.6111	9.60452	69.3115	4.78824	4.66024	7.98805	19.669	17.4265
ADAMTS18	0.364606	0.251754	0.212163	0.00871996	1.69862	0.433511	1.64983	1.72895	0.00825962	0.449481	0.345712	0.154306	0.593566	8.80985	20.2919	1.03678	0.0575934	10.3371	0.0381104	17.6906	0.898603	7.75318	0.343447	0.712955	0.0331199	0.0847215	38.4362	0.0770268	0.0322221	12.4868	0	9.01064	0.209953	0.340957	0.264808	0.372239	1.27611	0.133077	0.544678	0.0585941	0.11915	0.199314	0.543821	1.41897	0.567394	1.10654	0	0.0187545	0.427856
DLGAP1	8.37469	0.0657824	0.0501578	1.66913	2.7667	4.57697	0.355158	0.162833	0.0227812	0.369164	5.53043	0.184425	0.793595	0.244478	0.312378	4.66561	0.0158851	0.173273	0.602653	0.0674868	5.6853	0.038392	0.00757819	0.0561837	0.0548096	0.135011	16.3682	4.70578	0.00592487	0.171798	0.0507703	0.0413635	0.0089089	0.142486	0.115853	5.38439	0.847601	0.020974	0.0908364	0.0538702	0.60349	0.0149928	1.55875	0.0139775	0.548937	0.0804113	0.140214	0.0258638	0.998533
IL18	1.77579	5.0505	1.72007	1.35165	0.349975	2.43375	0.332323	1.10729	0.881516	6.95458	0.170817	3.85572	1.43161	1.53823	0.191865	5.44242	0.402463	4.28119	1.35579	2.45596	2.35334	0.212225	0.45382	1.35158	3.28227	0.454491	1.02874	0.63613	1.82864	0.568817	1.95871	27.7875	1.55949	0.78764	1.92589	3.50331	1.05885	3.33331	0.997824	1.41449	2.83505	1.03598	0.433538	2.38236	1.57489	0.774511	18.2467	6.2669	18.3434
ADAMTS5	4.4064	7.99254	12.2032	3.2151	0.981754	26.3919	3.37533	41.5447	2.54593	1.34054	4.21346	1.91542	2.17367	17.9909	12.9103	15.7232	6.76336	35.7271	59.3537	6.06251	7.76912	9.83332	11.2651	3.22955	0.122115	8.67009	21.117	17.246	0.72075	1.18418	64.3826	1.90766	5.23416	37.95	6.47767	8.66178	6.18386	2.97201	12.5913	1.69951	46.9587	2.67898	25.6496	16.5176	0.457025	0.434859	40.5332	11.0569	595.311
KDM2B-DT	3.1082	4.06639	2.97652	2.24792	4.64939	1.60888	3.95178	1.20788	1.82507	0.367848	4.71541	0.789259	1.11149	8.49256	5.67711	8.20568	3.18151	0.81793	0.623778	8.56043	2.58891	2.05047	4.72199	2.08382	0.948667	4.73786	0	5.55517	7.51546	5.61525	2.25965	0.767075	5.74942	3.29766	0.560468	3.21558	1.75834	5.60098	6.37532	12.7074	2.39344	3.67009	0.654491	4.97682	6.00077	2.19614	2.18419	1.15113	0.269346
ARHGEF4	24.0639	0.548441	2.23251	10.205	10.091	2.04608	13.2977	0.553664	7.13527	1.14695	5.5199	3.21921	4.40592	13.6969	39.122	37.9681	4.835	3.86358	20.7441	3.79789	10.3759	8.10321	5.2919	0.302202	7.9599	1.2506	5.61213	8.59408	1.02538	10.0125	22.2504	5.2062	16.8413	10.4913	3.47476	5.85371	14.8654	10.458	3.89841	15.2558	5.72722	10.3728	2.56986	1.15875	4.4814	13.6376	0.62786	0.550902	0.849585
SIMC1	27.5987	16.7507	13.5399	21.7423	7.93304	21.2459	18.0693	10.3772	7.70175	10.35	19.0443	11.7266	21.4439	14.4869	37.2974	36.0878	11.7932	4.45505	10.1598	31.3162	17.8634	8.6977	11.3517	5.88368	1.69131	0.124909	12.1227	20.2442	15.2885	14.0764	12.2958	10.7488	52.9515	16.676	17.7892	28.2554	31.9967	54.0409	11.5364	17.529	22.9314	12.7974	11.4994	5.63937	12.4252	8.34449	3.95535	3.72154	8.58871
TLE2	156.826	53.2267	164.96	40.3066	240.62	78.0293	73.6853	178.719	89.9626	3.13858	174.665	113.474	83.8048	117.093	11.4255	248.46	94.8663	28.5554	64.6023	133.353	110.76	87.3378	89.2196	106.997	19.262	6.83432	15.655	265.839	114.571	114.696	62.4062	184.215	50.2798	206.086	113.939	7.72925	29.4598	158.836	166.184	136.81	161.025	172.243	87.0268	80.4363	143.784	93.0329	9.33207	1.76791	27.7228
ANKRD36C	2.01941	1.09393	2.32132	1.24288	0.634682	1.3977	3.21249	0.974386	2.37383	0.186712	0.605843	1.6325	1.14402	3.6287	2.34497	2.39065	1.86159	0.496716	2.04812	4.91683	3.9851	1.10583	1.1663	2.23	0.0429933	2.19956	0.806843	0.704924	1.46398	1.31897	4.88352	1.16806	0.937125	1.73016	1.74246	2.60932	7.21101	0.599684	2.52565	1.55926	0.126549	1.57356	1.78561	2.57548	0.475918	0.722503	0.14848	1.12476	0.213617
CYTH4	4.13865	5.35705	3.4933	3.10961	2.10241	2.69913	0.468877	1.06653	2.96335	15.5146	1.08253	5.24064	3.99111	2.60111	1.65727	5.3823	1.06125	8.00622	2.67128	6.60386	4.94956	0.512978	1.47418	0.969045	4.15234	1.40807	5.05927	2.2125	5.46011	2.91157	3.42927	0.650215	4.63895	1.69105	3.70169	1.98749	3.21806	2.45215	2.389	2.858	9.0052	2.94599	1.09801	9.70887	1.23948	6.12622	40.6655	12.4816	27.4332
SLC25A37	7.61272	21.9936	17.1257	16.9757	11.2328	10.8752	18.8339	124.76	6.70261	14.1233	35.178	16.6747	16.2619	21.3893	41.2034	27.6307	14.0564	12.3353	14.2136	17.7097	37.5277	11.7063	6.83529	10.7882	11.7822	4.62968	10.9313	8.69725	5.63458	14.8463	17.7005	10.4694	33.7507	23.6032	14.1987	13.6513	23.2365	4.55026	16.9138	17.5386	5.85997	11.4586	146.831	19.8456	3.74216	13.464	14.2095	9.2852	5.04481
LYZ	21.893	39.8281	22.1068	10.4316	0.999333	14.1597	1.6757	5.85354	1.28201	35.1665	1.01793	130.803	15.2344	3.84669	19.1155	64.1934	17.2791	64.8981	31.5963	111.526	26.1387	0.158086	14.3021	50.7249	0.50153	6.91354	11.9454	10.0238	11.0599	13.0061	22.4735	2.74408	33.7188	4.18521	91.3301	36.5867	10.5	21.771	10.4538	8.46616	40.8013	4.32149	128.248	101.776	7.4684	5.86965	70.1007	140.472	151.674
IPO9-AS1	2.01735	0.48618	3.54815	2.65106	1.80482	4.43903	1.42376	1.5473	2.42451	0.418857	2.61754	1.55027	2.21484	0.623276	4.50197	2.57425	1.50945	1.09767	0.732474	6.02807	1.68224	1.75111	0.720106	0.949115	1.15738	0.937523	6.05418	4.39084	1.63271	1.68351	1.99005	0.589576	1.18518	6.11985	2.58466	2.31252	0.273024	3.28849	0.531175	2.96898	0.851669	4.60643	1.95628	1.59383	0.594829	0.764097	0.932652	0.14746	1.20762
PACSIN3	50.2835	56.8785	29.3701	22.2813	94.3574	38.3108	47.3338	22.1712	61.832	24.8682	45.2309	41.1259	37.7908	79.6363	134.873	35.2548	94.4053	48.4359	28.8842	36.9904	66.8627	85.2872	43.5372	26.5275	40.0504	33.7616	63.942	47.032	78.3988	39.2039	31.5743	207.158	23.5728	134.685	33.8575	144.49	36.2747	52.8904	57.6021	32.4892	59.9551	114.89	17.8798	41.8418	57.1917	96.9536	50.3307	31.3334	6.469
ZNF248	4.82507	9.0075	11.9867	10.881	9.14813	10.0956	24.5348	8.77008	14.3551	8.32758	7.57519	6.06719	31.6792	16.6973	24.6178	17.9475	18.7582	10.5345	22.4276	17.6199	12.5508	6.27434	10.7865	20.6637	6.6048	10.4528	31.5161	22.6265	29.6195	14.2667	30.0398	10.3964	11.8667	44.5467	13.0592	16.736	8.56577	7.43723	19.5778	23.0387	9.31851	30.1301	14.8298	24.654	7.63754	5.60918	2.85272	5.05163	2.96506
ADAMTS9-AS2	0.645296	5.27336	0.233227	0.370391	0.307341	0.13964	0.919641	1.10328	8.74043	0.230583	0.434507	1.11614	3.56727	0.419226	0.104581	1.22189	0.491929	0.474627	2.82701	1.72843	0.609624	0.385597	3.36166	13.334	0.336411	6.07598	0.813629	0.871296	8.22197	0.55719	3.03828	0.184641	0.544326	1.08762	1.22261	0.394646	0.0841685	5.70527	1.62583	1.7945	0.120025	0.995521	2.85543	4.89011	2.38589	0.575128	0.164298	0.857233	0.0405211
MYOF	6.79298	116.566	76.5134	75.9289	1.63728	29.1852	3.9723	19.8308	64.1413	20.6808	1.36237	42.3732	42.6667	21.708	30.5728	24.5141	38.0841	30.1807	36.3745	36.7084	42.6025	3.4448	31.6596	59.8039	0.800507	91.9988	20.9558	18.2202	42.9106	5.99079	37.5753	39.8623	50.0178	44.47	107.794	11.1593	140.079	40.538	58.8823	57.7416	41.5758	31.3465	3.73986	130.309	29.7211	36.2111	48.0601	34.0267	53.0292
ZNF512B	69.3641	27.7415	13.1194	53.2616	32.6713	52.7914	65.016	40.4035	38.9181	20.5581	88.0797	19.6212	65.7221	85.3726	52.645	56.9563	66.0867	47.32	59.9979	38.8419	96.314	73.7061	18.9668	12.4115	6.85586	37.2253	74.9735	35.491	20.9034	67.5838	80.5917	43.8909	30.2492	42.6449	37.1929	114.526	66.02	23.0426	46.7758	45.798	26.9425	45.3205	67.3064	50.2971	24.1904	33.1898	5.52467	13.6744	20.6939
DMTN	5.38293	20.6721	61.6607	22.1315	1.45647	3.13071	2.58328	2.39238	24.5515	6.45706	9.66317	125.591	55.0326	9.37637	43.371	6.17108	45.6578	7.1196	82.539	24.0185	28.529	24.3764	14.0494	13.1108	1.2032	1.22269	21.1722	14.7053	55.3543	3.25476	84.4714	44.9101	5.77473	59.1251	53.6718	2.59344	9.50649	1.33398	4.87908	60.8705	15.2659	88.5805	10.6343	17.3638	18.7013	6.05408	1.30922	1.80598	4.20934
BRWD1	21.0106	12.3201	14.6122	9.46702	8.18563	14.0236	19.6715	7.4407	10.2296	6.74646	16.9995	10.3337	10.7119	25.7325	12.6189	14.1616	13.956	13.0636	5.77302	32.4751	13.0918	13.0176	10.5813	6.74257	5.05057	19.2458	9.82598	9.30007	7.36688	15.0975	8.00341	12.1936	13.9568	15.7731	10.1015	38.4101	27.3869	8.1584	15.3376	12.8691	6.64369	9.76255	25.2543	15.0456	3.72247	8.77184	4.4378	5.88755	4.65244
THY1	86.6406	28.8826	253.235	195.158	143.652	64.0301	41.408	267.049	9.47689	151.903	137.6	22.3193	46.6827	57.3473	27.3492	138.011	18.7761	104.557	15.1054	112.559	180.279	164.024	11.8761	23.4947	55.4586	59.5849	109.484	16.571	27.819	103.88	15.4953	46.187	20.1777	22.6381	133.649	131.38	0.689794	124.288	83.2762	8.50825	206.176	8.41397	23.592	67.6276	39.1573	71.8351	363.994	256.277	242.6
STK32A	16.552	4.75651	0.112793	0.441831	0.0887089	0.0606066	0.881223	5.14254	3.68853	0.351701	0.503074	3.22459	4.15578	1.28109	0.0405269	82.5944	0.222575	1.9537	0.0545485	1.25029	2.25215	0.0717243	4.73101	3.83892	0.597309	6.11172	2.5769	1.34781	3.7542	0.150448	0.187723	0.0214655	0.631073	5.58118	8.51634	4.23868	3.76863	2.79184	0.184931	2.44893	1.32093	0.0544633	8.315	3.9387	0.91458	0.836481	0.0327436	1.29656	0.12248
TMEM150B	0.631729	0.516548	0.393857	0.679882	0.536914	0.589538	0.235307	0.109597	0.579591	2.53105	0.37437	1.80465	1.29425	0.337124	0.625492	0.904085	0.449047	2.5604	0.495235	2.43239	1.53709	0.217057	0.160668	0.17647	1.63546	0.33028	1.20689	0.600566	1.38177	0.834709	0.3588	0.0974405	1.79437	0.5639	0.818748	1.12867	0.913745	0.0370565	0.444429	1.40862	2.70254	0.317868	0.207848	1.97562	0.306269	0.335801	18.6291	4.45989	7.39892
ZNF605	13.2532	3.0574	4.26972	5.36374	13.4609	11.1276	23.0389	5.92321	5.42711	2.35408	4.06439	6.5768	8.19933	19.7673	26.4012	7.85256	10.9975	8.94394	11.1607	14.0997	11.6255	16.4543	8.00958	5.08988	4.94497	9.1879	13.7375	7.25908	6.82542	17.3052	13.77	9.35276	19.8335	4.00317	4.12949	12.1208	28.5763	4.61539	13.4731	11.2187	5.84749	9.30096	5.96037	10.8259	3.18825	6.28729	3.12857	2.18689	1.92902
DIPK2A	34.563	65.3435	45.2121	64.5783	25.4644	21.6933	31.9801	12.7965	18.6171	82.9685	19.8922	35.5724	222.99	20.3786	2.7683	39.0831	128.816	12.1986	27.845	195.054	36.4142	72.6256	34.2254	92.9687	4.72957	42.4015	138.091	172.528	91.0732	14.9484	26.7155	10.6166	141.698	69.0098	117.312	35.5885	50.0639	38.1075	29.1986	64.6923	16.7556	16.0101	21.6857	53.5822	16.297	6.50779	6.4191	23.0308	7.83759
PDE8B	13.4704	2.08979	2.03064	11.5726	1.62251	26.808	3.97625	48.4623	5.94947	2.1421	1.9394	1.49632	11.2134	3.30579	15.2668	27.7996	21.1718	2.4441	229.982	120.549	6.67536	3.0387	55.8059	0.892426	1.25281	6.19218	144.97	11.6763	24.2945	5.13846	252.114	4.99977	1.98804	10.751	16.4917	2.93013	6.49932	2.07509	3.50833	2.73296	3.86468	2.00392	9.11642	3.39934	4.82699	1.96899	0.366668	0.36974	1.42431
HIGD1B	1.72818	7.50219	10.4218	2.23188	21.2753	7.97582	6.3201	6.75948	2.69062	3.56369	1.56414	4.38831	11.4704	6.12037	2.04968	2.9626	1.45178	18.2352	0.492647	2.27734	3.7693	26.8823	2.55725	4.73979	4.19573	7.3012	7.57293	5.75024	0.83306	33.5158	0.446156	2.03556	11.5242	4.08694	6.6574	9.5168	0.403987	1.91687	0.982459	9.99816	5.79689	5.27011	4.21793	9.33514	8.3276	2.62097	8.67442	2.03647	15.0609
GEMIN8P4	3.15442	2.06343	1.57332	2.31649	3.67978	17.8241	3.22539	3.21912	3.25347	4.75796	3.69471	2.82704	4.05498	3.46576	2.33435	5.99834	2.76982	2.17986	1.86192	9.30187	3.27586	2.93273	1.13261	1.76234	1.21358	2.15581	5.23561	7.40883	0.19678	6.15165	2.42393	3.09103	4.36435	1.98758	6.60814	11.3663	1.78926	0.783676	2.3207	1.78917	2.67908	1.57684	7.71671	2.78538	1.35938	4.30949	2.32843	5.23992	1.80894
LPAR5	5.45975	0.760458	1.65667	1.59074	0.5646	3.0377	0.329921	1.2101	0.981936	3.2553	1.27944	0.606213	1.62907	0.598233	26.9482	1.92937	2.39052	2.20467	1.35401	1.45444	11.4836	0.142656	0.394224	0.347943	0.339433	0.617442	1.26913	0.21709	0.462326	0.857803	2.07516	0.333011	1.20828	0.656512	1.66578	3.50409	2.66906	0.545542	0.623128	0.600509	2.15362	0.464249	0.852405	3.29802	0.393631	1.99646	5.05373	3.9787	5.66668
CTLA4	7.24199	1.41909	0.350069	2.14249	0	1.7784	0	0.132834	0.156107	0.094391	0.0302498	0	0.380285	0	0.0594599	2.36344	0.408193	0.389784	0.160064	0.15415	4.99687	0.438465	0.0432743	1.60415	0.104328	0.148263	0.0750148	0.0303293	0.169166	0.0919719	0.0724793	7.04667	0.127183	0.0325459	0.719091	1.12912	0.123054	0.688674	0.0798016	0	0.238842	0.228305	0.0671779	0.199542	0.219974	0.250461	1.96165	0.590767	0.72571
CCIN	2.92699	1.45879	1.39037	0.660021	0.0789742	2.32395	0.726834	0.193446	5.25718	0.756036	1.55286	2.91989	4.88042	0.260333	0.454603	0.844821	2.47687	0.130994	0.6993	6.01908	1.16725	0	0.850771	1.90783	0	3.88645	2.82668	0.397515	1.99548	0.0334846	0.831216	0	0.222259	3.73246	4.24119	1.56528	0.224003	0.196222	0.305063	1.34395	0.819873	0.903929	0.0733731	7.10497	4.32469	0.341949	1.31177	2.35516	1.92497
IGFBP4	662.295	1232.63	671.703	1078.08	296.231	3233.18	146.789	846.959	429.177	396.246	86.6041	855.669	2526.01	115.991	1451.75	1843.74	682.462	1200.16	856.552	496.956	1264.97	1111.69	548.697	1722.56	740.4	1038.33	1136.86	1738.01	1126.86	682.58	718.761	275.221	3290.76	498.505	2508.76	363.288	1531.37	644.558	606.777	817.503	2703.1	870.636	100.469	1541.4	995.224	547.792	926.795	1001.86	2771.97
LRFN1	13.5629	0.418739	0.598649	6.75152	27.4297	5.15743	18.1214	1.74912	1.32144	16.0198	5.1592	0.27938	2.54348	8.19867	7.34482	6.817	3.44112	4.60615	12.0188	6.33105	10.3414	20.6749	0.108538	0.223523	2.92196	0.241711	2.21073	6.73219	0.339433	18.1851	11.2254	9.57752	15.7104	8.0405	9.25235	19.3066	17.9009	0.206523	6.8052	11.0525	9.54199	0.28631	9.43551	1.72665	0.413794	8.29735	1.98309	2.96345	14.5614
TGFBR2	167.433	117.754	37.1331	119.992	9.64574	108.745	25.5068	76.1293	64.5266	25.6092	27.3205	44.7246	34.9486	28.6967	154.38	154.254	16.4546	278.312	121.119	78.1912	168.379	7.78574	47.4895	96.6997	4.76454	135.977	144.511	20.7219	81.8054	30.7006	107.697	14.1758	33.1532	47.5383	59.1382	108.958	199.981	86.6881	78.9252	111.631	65.2154	32.707	43.8544	91.4765	52.3077	16.452	103.365	93.1599	234.021
CSRNP3	13.4354	1.17604	0.118129	4.1293	2.00685	2.4594	8.54925	2.19639	0.0219489	0.445925	3.2052	0.0615075	0.534689	3.86643	0.0752417	28.2181	1.00246	23.7059	8.81084	3.10153	15.8383	6.41398	0.0146027	0.102248	0.363784	0.680415	1.36692	0.102345	0.867683	5.58639	11.9109	2.24502	8.33025	0.0823684	1.20356	9.51811	0.0761272	0.0151559	8.32769	0.119375	7.80632	0.0240752	3.66102	0.424208	0.097426	0.672614	0.0472821	0.0249189	0.781307
ARIH2OS	12.4434	6.03557	3.37761	5.57539	9.06496	2.82278	5.59135	5.7567	5.86784	2.17056	3.13023	4.72883	3.02705	3.93007	6.2712	6.84104	2.2263	4.05733	4.72479	5.93063	6.70578	4.88622	4.5354	7.61407	16.8395	6.2942	4.77691	4.42603	6.77766	9.92391	3.84621	5.95381	1.14735	6.30388	3.73963	6.33753	3.91801	6.87212	7.88727	9.50886	1.22218	4.84613	10.249	3.60025	6.52972	8.11309	2.44311	2.23368	1.51292
LHFPL4	0.913808	0.26567	3.21577	0.185765	0.474623	1.27601	0.100852	0	0.0310515	0.763536	0.26475	0.145026	12.6198	0.0948222	0.0236545	2.4446	0.0180432	0.0477124	0.636771	12.6328	0.0919247	0.0697727	0.49925	1.51742	0.0691733	0.212336	0.0298427	0	1.18445	0.121962	0.28834	0.125288	0	20.6383	0.0343285	0.259149	0.0815895	0.47647	0.0158735	0.0122378	0	0.0567657	16.8367	0.0158765	0.601638	0.199279	0.175189	0.0117511	0
TLR2	4.84714	3.6658	1.8634	20.2009	0.401471	10.1629	0.78377	1.31864	2.62656	6.27326	2.4583	4.43668	3.45516	3.78121	12.3354	12.19	0.412081	4.73709	2.38343	6.32199	7.39174	1.52711	0.698983	2.50111	1.05321	2.60434	3.19956	1.77585	6.48954	1.79506	2.6524	0.794836	4.31405	6.81759	8.72579	7.01463	11.8843	5.38049	9.20416	2.49992	9.3519	4.6384	1.45808	4.57275	3.06733	5.89976	25.1785	12.5243	10.3439
LINC00324	1.13699	3.78249	2.43039	0.922984	2.06152	3.71874	2.3555	2.56991	14.624	1.66597	2.61816	6.35167	1.06487	3.05112	1.42281	2.10028	1.15457	3.51103	0.977912	2.82534	3.70577	1.25011	2.90823	3.62984	3.04531	3.74402	2.17694	2.13092	2.1704	3.99576	1.18084	0.761622	0.90653	1.78955	3.89539	2.12258	1.83773	1.85982	3.00655	1.22161	1.00755	2.70249	1.60749	29.5836	1.48393	1.67897	3.38344	2.85736	2.1113
UBE2Q2P2	5.87016	2.81434	0.909269	6.24698	1.19822	0.399234	5.32372	2.98561	1.27859	1.4743	6.3611	4.39772	1.30383	6.38201	1.39306	6.72813	6.32376	0.925202	3.56714	6.34218	5.21557	0.701544	0.0989127	2.36294	1.35129	0.406663	0.557253	1.97574	0.463999	1.78688	7.1651	1.88961	1.19189	5.5049	1.74226	4.86392	6.23473	0.615957	3.19206	0.773443	0.662909	0.0652301	5.18229	2.55414	0.314249	0.596336	0.228764	1.58663	0.276461
NRXN1	1.952	0.0243679	0	5.7058	0.0253287	16.3196	0.0111005	0.0517016	1.93824	0.110216	0.731154	0.449316	8.65883	4.09917	0.031243	1.50528	18.811	0.0665197	7.85914	2.13743	2.07416	2.7698	0.515402	1.28619	0.0324851	6.12153	12.8278	7.0014	1.0153	0	12.8978	0.0597571	0.0207909	6.67703	0.933694	8.15906	2.30375	0.146842	4.52393	1.24999	2.65739	5.285	2.8121	0.130478	0.995313	0.212029	0.00467456	0.00689814	0.028246
TRAV9-2	0	0	0.171238	0.147797	0	0.170876	0	0	0	0	0	0.435895	0	0	0	0.231218	0	0	0.215314	0.622078	0	0	0	0	0	0	0	0	0	0	0	0	0	0	0.464307	0	0.220706	0	0.429389	0	0.367183	0	0	0.214736	0	0	0.21541	0.158937	0.185944
CBARP	7.48848	3.77857	0.534633	5.34508	5.3312	13.4265	8.13321	0.743848	0.48565	0.91032	26.7077	1.9847	0.384498	5.83151	1.90068	3.68971	6.66695	1.60906	11.1294	0.935148	8.10065	12.2153	0.444269	1.231	4.64128	0.179886	1.08518	1.21718	0.0157884	4.17744	14.0702	6.9441	0.961473	5.04228	1.34226	9.24116	0.306258	0.20959	1.76888	0.73211	3.07301	1.46491	1.39502	5.56838	0.795549	6.04845	3.96054	1.62653	0.999835
EFNA4	38.3958	11.7699	8.97433	31.3982	85.6258	20.5761	80.5312	54.9988	2.62032	36.5467	51.6896	9.17864	58.3002	52.7541	107.641	37.0026	43.5464	22.3458	17.5982	16.3011	56.9184	87.4348	8.71653	7.18035	119.84	9.85506	29.905	20.9745	12.0964	54.3928	21.8379	171.211	86.2895	76.9732	21.5333	86.9643	58.936	4.07102	67.645	13.0121	39.0598	8.71826	33.3209	13.5316	13.2925	62.2557	36.623	36.6902	28.6552
SPARC	5060.24	1299.5	3416.95	8090.77	917.434	6459.84	1182.87	2908.05	224.547	5640.77	1828.66	803.291	2977.84	486.57	1530.01	5660.66	885.332	3714.04	179.765	1202.29	4490.11	273.399	687.976	1309.02	132.525	845.448	1057.98	1037.58	1731.47	1270.69	167.365	220.711	2041.07	1167.65	3566.1	1659.09	6087.16	895.153	960.288	740.371	5333.93	876.255	334.626	3910.45	635.952	894.644	1349.12	8403.96	8904.55
ZFP92	3.44543	0.130444	2.36496	4.7215	0.903915	9.08699	2.76204	1.35307	2.83694	1.37667	1.15549	1.64569	1.45262	5.78203	4.03665	3.19334	0.110248	6.23675	1.79256	4.69722	0.200601	0.715621	0.255464	0.235199	0.917788	2.37861	0.169321	0.0947884	0.0352464	4.68422	2.30295	0.396442	29.467	0.0565088	2.86666	3.93604	0.299119	0.0519883	1.52414	2.91626	1.07821	0.0991006	6.95173	1.81546	1.94788	0.536341	0.291941	0.184633	0.552016
FCRL3	0.124138	0.108271	0.0103193	0.561121	0.0117229	0.288331	0	0	0	0.0204047	0	0.0394026	0.113034	0.0110411	0.0289205	0.236876	0.0588267	0.184725	0.181657	0.137457	0.0187315	0	0	0.173386	0.0676583	0.0192302	0	0.0196691	0.076795	0.0497044	0.176265	0.0255301	0.0329921	0	0.0932685	0.126737	0.0399012	0.0485452	0.14232	0.0598488	0.0331914	0.00925374	0.0108915	0.0517625	0.0267482	0.0135357	0.428381	0.0574683	0.448223
ALG13-AS1	1.73422	1.81507	7.95774	3.5835	0	4.1431	4.47868	2.40691	4.80862	0	2.30209	5.72476	4.47891	8.14415	1.61609	7.47486	1.47927	3.58571	3.91541	4.60869	2.51214	1.43007	2.35235	3.488	0	4.83564	0.407773	2.30814	4.04611	3.333	6.30384	0	0.829624	3.18449	1.87627	1.88855	4.90533	1.95316	1.30138	4.68212	0	2.17183	4.38207	4.77264	0	0.226914	0	0	0
TET1	11.0103	1.66719	2.84748	4.25077	4.5716	5.21902	13.7355	7.7416	0.795772	0.39499	1.82971	0.600951	1.30924	13.3446	4.43798	6.30676	9.55518	7.2407	4.0919	1.97915	9.63199	3.32267	0.997619	0.805529	3.27825	0.670055	3.11625	5.64893	0.262565	8.64201	6.29481	3.41451	2.99006	1.10687	0.840364	7.81103	6.16047	0.451069	8.05096	0.800446	2.55447	2.16912	2.06235	2.49591	0.0815904	2.039	0.36551	4.86111	0.378616
IL7	13.0404	3.07818	1.33265	2.88413	0.0225957	0.575599	0.455527	4.56618	6.03288	1.21922	0.73734	19.4932	1.70336	0.14897	0.278718	1.36972	0.368508	0.374793	0.800319	0.409461	3.71877	0.0548082	5.73384	7.39691	0	0.166795	0.421959	0.0758232	11.7148	5.46083	1.20044	0.221439	0.111285	0.87467	13.7886	0.814272	1.82017	0.0748558	0.648388	5.47947	0.746382	0.0356727	3.92571	1.64622	0.0859275	1.25231	1.05088	0.0738459	1.83587
RN7SL138P	1.64962	2.77478	1.88064	0.811594	1.33527	1.17291	0.234078	0.327072	0.768749	4.41588	0.446896	2.99203	2.34089	0.503043	0.878432	3.17421	0.335025	5.97996	0.886765	3.70067	1.4935	1.29554	0.639313	0	4.36698	0.876144	1.66235	1.12018	1.49951	1.58521	0.267694	0.872381	2.06683	1.44245	2.33717	0.962373	0.60598	0.442354	2.06316	1.13616	3.02446	1.26483	0	9.43341	1.01556	3.70019	7.39298	6.76398	3.57376
KMT5C	15.2974	7.00465	13.1262	14.2683	21.2678	8.36103	23.8191	5.56337	11.6784	12.9774	27.9216	10.1787	13.1131	21.5729	6.53374	13.4122	9.98775	10.623	4.70806	12.1651	12.3877	21.4915	4.20762	5.57106	15.0692	13.8233	11.5235	12.6846	5.67804	19.9812	5.80837	26.4618	19.289	40.936	6.24475	18.5291	7.94005	2.75181	17.7683	12.647	4.98393	8.14703	5.32387	8.8061	4.48034	10.7308	5.35001	5.03593	10.2337
FTH1P4	0.978437	1.76009	0.854022	2.00073	0	0.973965	0.242967	0.339492	2.69305	1.8093	0.6958	1.24226	2.06532	0.130537	0.683843	0.988425	1.21712	1.03451	0	2.51156	0.332188	0	0.995387	0.546642	0.533273	1.02309	0.431369	0.465086	1.16734	0.587645	0.555718	0.452755	0.0975146	0.748614	0.882154	1.83135	0.314496	1.49224	0	2.83032	1.56966	0.547025	2.83289	2.90689	0.843301	1.20022	5.52508	2.15155	1.45729
CADM3	4.27221	0.828035	0.263066	1.22609	0.537926	0.210009	0	0.170805	0.0286757	33.9497	0.383411	0.647327	91.0567	0.0187644	0.131068	53.0449	0	38.2182	0.0441039	161.615	1.87823	0	0.166933	18.1517	0.0574928	0.0163409	0.144687	0.284135	0.0559344	0.0675784	0.0399418	0.0216943	0	0.0179353	25.4092	3.51803	0.293854	8.4813	0.857551	0.254284	1.50424	0	1.22167	14.1853	0.727339	0.046008	0.198555	0.309281	17.33
ADCY5	16.3045	84.6454	25.0771	4.97462	12.2572	9.58321	9.45657	67.0511	160.699	2.05228	4.95807	104.946	1.41591	4.38506	36.2836	22.0845	1.8422	0.730713	25.2599	36.0111	16.2935	0.628567	94.4711	97.7861	2.06061	410.734	18.4877	7.73925	37.8963	20.5169	21.7938	4.35489	38.3915	6.06535	63.8791	19.424	7.81084	90.9278	7.07377	174.25	15.7746	59.3145	13.322	1.89751	43.439	7.15112	0.0382605	0.0776327	0.222932
RPL31P63	1.44287	0.943837	0.719656	1.24228	1.83947	1.25674	4.12039	2.00255	1.61796	1.77875	2.22316	0.45798	1.43325	1.15499	1.51266	1.21467	1.02562	3.55963	0.904894	2.83225	1.14302	2.23091	0.733932	0.604586	1.5728	1.34109	2.33246	1.20023	0.956353	6.06606	0.204875	3.33831	1.00661	0.551978	0.813052	1.22756	1.85511	1.18492	0.225573	0.173907	0.385787	1.12935	6.26636	1.12808	1.70993	7.43369	1.13162	0.33398	1.17219
MYH10	102.596	120.497	66.3521	42.7159	33.0445	65.577	132.146	202.011	148.867	48.2562	138.465	71.3673	43.1985	74.0693	37.8193	126.858	75.0032	74.8726	78.6391	340.997	165.332	43.0989	24.7502	12.5634	20.675	391.579	97.3673	70.1136	59.6514	82.5275	94.3235	26.4609	76.4569	122.328	132.867	139.219	416.61	81.5891	104.801	16.8991	128.623	150.067	65.3529	323.307	27.1056	51.7808	16.7369	137.196	79.6606
RPL23	254.294	277.989	286.696	180.228	1596.31	315.333	1324.83	645.877	333.991	507.82	412.611	168.095	343.829	470.669	894.508	407.26	392.505	953.759	627.748	258.804	641.399	1274.93	216.334	285.583	1239.35	430.591	663.004	465.067	342.569	1439.19	565.231	1343.92	914.922	206.738	361.386	371.302	174.163	409.818	782.699	214.908	332.628	338.74	443.175	329.438	253.598	1416.43	293.565	430.913	226.023
LINC02078	1.73995	0.0626514	0.0159235	0.041231	0.307519	0.0317797	1.30016	0.0221547	0.143199	0	0	0.020267	0.0158564	2.02743	3.01973	0.774037	0.0453869	0.0300046	54.7005	1.7547	1.89322	0.789796	20.4399	0	0.487208	0.0148368	0.206437	0.0303508	5.9758	0.414167	46.9999	0.354553	0.267273	8.53306	0	0.30421	0.389947	3.43082	0.0998226	0	0.3073	0.228467	0.0168064	0.0199683	4.19623	0.0835462	0	0.0147796	0.0864551
NIBAN2	75.0276	75.2378	133.332	170.972	50.699	254.001	64.8437	152.373	76.6536	237.747	96.8386	97.5026	141.087	47.3292	200.288	99.3852	166.651	110.597	53.0188	101.026	209.68	84.9223	28.9355	105.368	31.6465	94.0438	161.11	110.733	59.7644	60.318	50.2561	189.705	122.634	95.5588	147.514	169.197	169.088	108.388	75.8365	96.562	76.7418	139.117	88.8377	282.202	115.39	130.297	171.32	168.208	167.067
IGHV3-23	0.313123	9.01233	1.8741	138.166	0.354836	0.155846	1.71061	1.08645	0	0	0.148448	0	0.62207	0.668396	0	9.48957	0.445149	123.745	57.9305	0.189119	0	0	0	59.8288	0	3.20137	0.736257	0.297677	0.498101	0	28.277	0.386379	0.499311	0.319432	3.10541	30.2628	0.201292	0.293878	17.2312	2.11346	3.34885	0.84029	0.329669	1.56678	1.61926	2.86794	26.7188	0.144957	97.6828
CTSB	125.617	439.005	231.578	157.08	160.048	239.291	120.188	244.607	131.679	595.406	169.968	1204.39	664.591	191.507	424.299	244.184	294.774	195.221	307.517	1488.49	813.576	85.9467	809.321	240.017	172.303	144.066	207.835	643.812	731.527	189.792	392.942	161.421	242.701	312.15	328.365	310.385	292.904	1067.33	137.578	1102.69	392.848	431.317	137.49	429.26	324.497	205.264	1689.32	858.396	399.578
DHX40	61.314	33.7759	33.7964	17.7765	23.2553	36.2416	53.1763	49.6612	26.9334	18.2173	30.3533	31.5782	37.1269	69.2818	25.2789	66.8485	44.5548	29.0585	38.0102	46.2629	49.7167	34.3082	28.1604	34.8154	6.20685	25.1813	39.6976	28.2461	31.4853	44.0258	41.8357	36.3257	46.4437	70.6702	56.6563	57.6524	50.6023	37.1632	67.9395	30.6915	47.6591	31.1316	57.0364	33.036	13.5353	21.2561	13.576	10.1434	32.9982
VPS13B	16.9693	18.1617	7.04303	7.51413	3.4755	30.2392	17.3859	11.0458	8.26574	3.41576	4.79169	19.9729	11.5308	22.1319	104.518	14.3713	20.9722	7.02727	15.7782	48.8457	34.3275	5.14932	17.0465	7.91629	4.32664	12.1921	7.60623	7.49298	17.4382	9.48697	20.1216	4.81295	6.2068	13.8234	16.1093	9.03817	56.297	10.6328	13.9667	10.8848	8.28245	9.38857	11.0119	15.0019	6.63976	3.65823	2.09691	2.07914	11.8553
MAML3	6.50109	13.8683	7.67816	4.80006	4.13172	21.1616	17.4945	14.4579	2.70597	1.56008	13.2978	7.82541	35.556	11.7566	15.4423	16.3179	28.8237	27.3314	47.9459	28.0332	11.073	3.67205	15.4516	2.05854	0.841129	2.98538	49.3061	33.1761	12.8989	15.4883	51.1895	9.71214	17.8419	7.29135	28.9502	16.6093	2.66628	8.89883	9.02354	6.34296	11.6054	5.43576	5.9916	9.39931	7.88937	4.11435	0.641498	3.20608	3.24936
CRISPLD2	8.42353	15.6973	27.9697	146.797	2.10736	28.198	2.12548	38.691	12.6174	7.87204	0.628011	12.6031	13.5295	2.48326	1.9387	103.041	6.57915	1.62803	1.08638	106.933	13.1462	7.03724	4.88367	62.6314	1.95304	18.5946	12.7684	89.3958	9.98678	4.15338	1.31182	4.73609	37.5617	14.9602	83.2422	10.7729	3.7993	47.9769	13.6151	93.4466	39.2871	32.2292	2.51219	165.313	23.4563	8.2441	20.8103	95.0995	55.7031
AKR1C1	0.89577	3.46567	1.56564	2.27417	1.89139	4.12305	1.65783	1.97642	1.55471	1.38178	0.108891	0.583233	1.09514	1.43001	0.0713465	16.4792	0.0108843	3.57615	0.0384124	0.60114	0.609977	0.147313	1.78623	1.48854	0.792831	1.25243	1.35017	0.676899	13.6487	2.47202	0.0521812	1.73831	7.6182	3.78024	0.517706	3.11615	2.27386	0.998801	0.651132	1.75699	11.57	0.575286	0.128972	0.651257	0.46851	2.14379	8.14704	0.581271	0.962011
HOXC13	89.7699	2.81194	26.4525	377.125	0	0.583504	17.0238	109.637	99.2976	5.8637	46.7672	12.3331	0.22182	2.74089	34.5442	60.6831	22.3813	15.6879	0	85.948	56.7097	0.805632	5.26292	19.2754	3.89467	55.5989	0.886061	0.689951	93.4843	0.670589	0.0317078	4.02994	35.4756	0	5.25984	12.3491	25.6604	27.2197	0.139645	50.3043	24.6292	7.06635	64.1259	3.17752	94.8618	0.0365234	0.0700548	0.310134	0.453541
LINC02611	0.965747	0.168462	0.128449	0.249446	0.65664	0.384533	0.159877	0.58082	0.393796	1.11119	0	0.367845	0.351747	0.171791	0.0299988	1.17073	0.18306	0.484073	0.403778	0.816606	0.641187	1.32729	0.0873313	0.251791	1.40362	0.0598413	0.756933	0.0306036	0.0682785	0.464018	0.0731348	0.873903	0.359333	0.0656804	0.145119	0.569667	0.413889	0.211492	0.281831	0.310401	0.860722	0.172778	0.0338927	0.885925	0.388436	0.842421	2.66612	1.6095	0.976363
TRAV4	0	0.672036	0.170804	0	0	0.170444	0	0	0	0	0	0	0.34017	0	0	0.461265	1.94739	0	0	0	0	0	0	0.382649	0	0	0	0	1.2711	0.164541	0	0	0	0	0.308754	0.233081	0	0	0.214151	0	0	0	0	0	0	0	0.859457	0	0.185474
FBXO44	16.8559	17.436	1.97028	19.0859	86.9014	8.60893	25.7331	3.93895	2.40836	30.3161	19.9644	22.5695	20.1913	57.7985	46.8015	44.5813	17.1204	8.36237	13.3733	17.8826	17.9516	63.8585	7.93342	10.3278	99.3729	3.86769	8.72487	17.1729	2.52171	67.9235	15.4876	48.3189	32.7039	73.438	23.0983	16.7845	20.6609	28.6883	42.2349	23.5381	18.7247	30.9109	27.7001	2.68666	20.1142	40.1081	27.1675	10.6174	10.4482
CLEC14A	14.5592	71.7792	34.969	28.7949	41.7877	74.6607	21.8106	30.4341	7.29921	6.59086	3.05514	32.1213	28.5389	15.3162	33.3348	43.8822	14.7176	208.78	12.9852	25.9118	17.503	3.93632	12.707	25.1689	36.1958	50.69	39.144	19.9673	8.13133	57.1954	11.7259	8.50408	37.227	22.9484	21.3843	37.9315	35.3663	22.0086	50.7837	46.1426	52.967	40.8855	22.8358	65.9455	34.9708	17.9959	16.7721	70.5491	123.676
ZNF239	19.5706	3.24456	5.59318	10.096	14.7241	6.44005	27.4183	6.92143	3.5614	12.123	12.6266	2.25887	8.40799	13.6375	15.5747	9.33147	16.2489	13.1487	25.7646	7.71734	16.0588	10.0031	7.38612	7.43985	1.58675	2.33013	12.6452	8.30314	6.86104	21.345	33.2544	9.01437	7.11414	11.3025	3.20814	16.0356	7.55555	3.6179	11.7664	4.65266	7.92832	8.29506	6.24388	6.67675	6.20338	10.8989	2.13109	10.3329	5.31435
ZNF117	5.76326	1.13389	1.97525	8.58418	5.72809	6.7256	14.1072	3.96867	10.6281	3.33796	5.57257	7.9036	24.8914	16.7182	9.67432	23.8763	3.50756	40.2044	19.1156	6.18994	3.52818	12.129	3.08065	8.75126	1.91708	5.56839	5.09478	6.54949	6.46082	12.0674	36.039	6.57295	8.0553	20.3165	1.79098	7.3974	66.9084	1.57937	10.9822	7.25292	9.97982	7.41336	6.82047	10.9922	1.12868	3.34003	0.658902	0.673599	1.54185
TAGLN2P1	0.921764	1.35667	2.87342	1.68644	0	1.03225	0.34334	0.79957	0.469827	10.1134	1.20175	2.4869	4.00584	0.737854	0.644234	0.775978	5.73309	0.758013	0	1.531	1.04316	0.316711	0.312578	0.386235	0.376789	0.963833	1.21915	1.53351	0.855342	0.664329	0.52353	0.42653	0	0.940337	0.727176	0.47053	2.07396	1.08139	0.144105	0.999893	0.492914	1.54602	3.03273	5.04464	0.695149	2.2614	4.19296	6.61418	4.11865
SLC26A10	2.11951	1.44853	4.26013	48.3586	1.61319	0.346388	7.17993	87.3715	8.47489	0.920364	2.86454	1.40575	5.24774	11.429	8.4754	7.11584	1.50659	2.45281	14.0067	7.66172	2.39148	1.78257	2.16695	2.15621	0.0862078	5.48364	4.10968	4.85694	7.38065	2.27994	23.5731	0.605049	2.66097	5.87348	0.941209	2.06699	0.467735	1.17277	2.41346	2.48599	1.55632	8.1215	21.6657	11.9113	2.24939	1.69708	0.23818	0.497924	0
C4BPB	0.104117	0	0.0207721	0.842641	0.0471949	0.103641	0.0206836	1.90745	0.0509462	0.0205366	0.0197443	0	0.0620538	0	0.174645	0.168288	0	0	0.0261188	0.176077	0.0188526	0.028619	0	0	0	0	0.0244814	0	0.0441666	0.120062	0	0.10278	0.315451	0.021243	0	0.0283458	0.0803184	0.0390873	0.208349	0.0803144	0.445413	1.17351	3.09126	0.0260486	0	0.0272464	0.574868	0.0771199	1.87215
IRAK1BP1	7.90952	1.38441	1.44919	2.59426	3.11984	4.48121	14.1273	4.33129	2.77178	1.32663	3.1121	2.32269	3.17122	5.49393	5.57403	2.7057	4.46212	2.89927	12.0356	4.25722	5.35041	3.11821	3.12617	2.97603	1.64224	4.3926	6.54724	2.53203	3.13839	5.49799	12.9982	4.09432	3.05307	7.19979	1.77875	2.79546	2.5481	4.38503	4.8228	1.53051	3.69252	4.84521	7.93095	2.84936	1.58447	3.39107	0.371355	0.797089	1.9622
CLCA4-AS1	1.33721	0.690567	0.912675	0.424166	1.07669	4.44308	0.73402	0.879111	0.60266	1.3882	0.76742	0.446781	0.943786	1.83438	0.426305	2.50458	0.800435	2.71192	0.26483	2.0336	1.05135	1.97521	1.71836	1.80872	0.870046	0.71956	1.7376	0.468353	0.671736	1.35262	0.479676	1.59972	0.757539	0.676367	1.45943	1.98902	0.799996	1.75043	0.616158	1.01793	0.526895	1.16469	1.07443	2.99334	1.74946	0.894195	2.73076	1.14035	2.24894
LINC02577	0	0.199853	0.133335	2.4825	0.0649163	0	0	0	0.0155725	1.97736	0	0	0.0948385	0	0.0177943	0.462958	0	0	0	0.0691978	0.363044	0	0	0.2347	0	11.1635	2.35719	0.0726122	0	0.0183494	0.0867624	0.0235623	0.0304492	0	0	0	0	0.0179214	0.0716457	0	0	0	0	0.0955459	0.0329154	0.0374772	0.0479229	3.42985	0
RBM4B	31.3542	23.3436	15.0535	13.0601	24.0123	16.7963	33.7688	19.5552	24.5882	14.3122	34.8153	13.3622	29.3744	30.1933	29.9909	22.5591	6.24711	14.7559	32.7174	18.38	25.3428	30.6267	11.8362	13.9614	5.47184	21.0174	40.0428	10.0498	19.2708	32.4892	40.4835	29.6975	17.6302	33.709	26.3232	40.6159	22.7599	12.3873	27.8901	16.1493	24.8699	21.9482	26.1126	29.2453	9.1517	11.7654	7.96712	15.2173	10.1466
TMEM68	29.9204	7.69881	4.52461	3.61317	5.0417	5.64578	10.0057	5.70399	6.24658	6.36378	5.35536	9.20407	10.0376	8.41085	17.4513	13.4833	10.4855	5.86421	8.40027	8.48059	17.483	6.86264	5.78868	6.98969	3.1987	5.80683	7.55835	8.01664	6.82632	8.13366	9.74016	7.86493	6.45925	12.1353	8.31401	28.3911	23.3369	6.76681	7.33031	10.9985	6.19244	8.55932	10.8133	7.97312	3.11387	3.75186	2.69244	3.92935	3.70839
TRG-AS1	0.343904	0.214249	0.0816801	0.761385	0.129906	0.293428	0.0975985	0.159101	0.133554	0.290715	0.108694	0.145545	0.439215	0.12235	0.33574	0.992614	0.349221	0.138519	0.267031	0.276948	0.192744	0.0450143	0.177707	0.164687	0.0892554	0.0913269	0.173279	0.0934113	0.138937	0.314738	0.260434	0.0606231	0.79648	0.100238	0.280533	0.245215	0.126331	0.0922195	0.716862	0.189487	0.455378	0.0732457	0.172418	0.348257	0.141146	0.0749969	0.452099	0.348739	0.390258
CARMIL2	3.15376	0.195381	0.210316	1.51271	1.14484	0.26234	0.924939	0.219464	0.0931355	0.424529	1.84917	0.200764	0.148347	0.468806	0.13917	0.804623	0.312223	0.272456	0.154263	0.297128	1.06576	0.543312	0.0834122	0.157056	0.430916	0.0408256	0.185905	0.116921	0.204959	0.244813	0.309348	0.303522	0.105064	0.645253	0.364337	1.5785	0.0564736	0.123674	0.318626	0.0508237	0.112745	0.0707245	6.31712	0.14286	0.0681438	1.22417	1.2567	0.130139	0.637558
MIR3149	3.62328	6.32034	0	0.519928	0	0.601119	3.59894	1.67624	0.49248	0	0.572586	3.06683	1.79956	3.22262	1.68824	5.69374	0	2.27017	1.51489	2.18838	6.01399	0.829952	1.63824	7.42237	0	1.12256	0.709962	1.14818	6.40415	5.80299	2.05789	0	1.44443	1.23209	1.08891	6.57622	13.199	1.13353	3.02106	1.74684	0.645849	0.540187	8.90107	1.51082	1.56143	0.395073	0	0	0
GPR39	0.33947	0.235123	0.0199196	0.137542	1.17671	0.0795102	3.27273	0.166288	0	1.08316	0.284011	0.0760596	0.2777	14.8551	4.42886	1.69451	0	6.39965	0.0250469	4.60721	1.17513	2.25045	0	0.0446255	0	0.0556806	0	1.8794	0	3.64593	0.0226832	5.79054	0.159213	0.0611136	0.0900191	0.10873	2.59308	0	0.924068	0	0.12814	0.0178627	0.126144	0.0499592	0.20653	2.87411	17.4403	3.14308	0.605651
LRRN4CL	1.96232	44.6018	4.85455	35.6149	0.474395	0.104178	2.31298	21.8242	0.938855	1.26439	0.545784	0.0664382	19.1805	0.251327	58.907	46.8715	20.1231	2.40981	23.8585	4.70918	15.0892	0.215755	0.0709799	1.34482	1.05525	8.29261	20.548	6.04427	0.110989	2.33826	27.0756	2.38912	6.42518	42.119	2.05229	11.0765	6.76154	0.343787	0.0654465	1.63984	40.9106	4.44688	7.49274	2.61836	20.724	2.12254	9.22586	6.73452	34.1512
TCEAL4	146.711	299.014	427.582	131.82	259.307	1339.77	241.347	143.19	1260.17	113.22	172.753	353.443	301.953	357.408	155.041	123.77	352.227	123.898	353.385	471.865	137.812	405.708	371.557	533.575	267.436	615.851	1114.93	322.691	1070.63	256.748	311.401	283.452	336.66	290.348	148.597	150.605	141.454	1266.5	300.162	640.446	289.771	211.417	142.87	192.127	1255.71	262.554	94.2753	136.235	38.2313
IGHG1	1.32952	35.976	3.67672	602.98	8.17462	5.26757	6.92985	24.1525	0.0644115	3.12873	1.7474	2.75764	1.34681	51.6182	2.51472	10.2128	4.58491	399.686	320.397	0.620141	0.345615	0.0542748	9.69553	448.159	3.04198	72.7614	7.95467	1.86462	1.31224	0.215043	129.492	2.53395	1.80522	0.282005	24.4841	53.7207	0.304641	0.172964	2667.36	4.62015	20.1604	1.14219	3.88058	1.54787	11.1186	4.42654	461.738	18.879	555.412
ZFP30	13.5883	7.52206	13.012	5.91766	5.8789	9.48933	15.424	6.34731	13.1505	2.08636	2.8798	12.3708	5.6851	13.9877	11.1331	7.83896	7.63727	3.50617	7.87232	14.4101	8.68632	7.22645	6.1677	4.93359	1.73189	5.64587	6.99697	8.45347	5.39927	9.18597	10.2903	5.03671	3.38741	12.5995	8.16746	23.6829	12.9901	4.07806	11.242	9.43738	6.11163	3.81615	6.26599	5.34757	2.08812	2.85991	1.01339	4.722	3.89844
MIR219A1	4.91887	0	0	4.23504	0	1.2241	7.32876	2.56008	4.01147	3.03195	4.66397	0	1.83228	1.31249	9.74062	6.62544	0	0.577862	2.31365	2.97089	6.68001	5.07025	0	1.37406	0	2.28594	0.72287	2.33811	0	1.77255	2.09531	0	5.39256	1.2545	0.554354	4.18487	0.790528	1.15414	0	0	0.657592	1.65003	4.53146	2.30743	0.529938	1.20677	0	1.13857	1.99806
PAEP	0	0.121712	0.185606	0	0.685267	0.092607	0.0924075	0.0645595	0	1.33039	0.176423	0	0.646885	0.049647	0	0	0.0661294	0.0874344	0.0583452	0	0.126341	0.191791	0.0630959	0.0519761	0.10141	0.0432348	0.0546876	0.0442215	0	0.178799	0	0.172196	0.0741755	0.0474534	0.0419387	0	0	0	0.116354	0	0.198996	0.04161	0.0489743	0.232753	0	0	2.04298	2.79944	0.0503866
GRB7	0.80853	2.75515	0.318864	0.210457	6.58414	0.149737	6.182	0.260966	0	0.519234	0.0356573	2.24407	1.90512	13.5062	19.6074	0.278593	0.721743	0.123701	4.08014	0.658684	3.83028	18.839	0.025505	0	19.7379	0.576728	1.37058	2.37744	0.0398813	2.36701	4.93391	12.6451	11.2439	1.82228	2.88196	0.409528	0.0241752	0.494127	9.97109	0.0181305	0.0201098	0.151378	0.29695	0.0940849	0.0810303	15.5982	0.283141	0.574508	0.0814702
TOM1L1	5.73615	4.50026	14.9125	2.04112	1.23263	1.61025	19.6323	8.56761	12.5631	3.70419	3.46432	4.01323	19.5779	13.078	4.20183	7.56348	11.1021	2.80472	8.39593	8.6697	3.3752	7.56414	5.10726	12.4138	1.22622	5.99686	8.56912	13.6551	7.4635	4.21676	10.8668	7.97294	6.01891	14.3495	8.54962	1.06304	0.442261	4.74665	8.77872	12.299	2.72437	7.78404	27.5242	8.18729	1.30609	3.32698	0.804966	0.163547	0.412886
MELTF-AS1	3.74098	7.14714	24.523	32.7203	28.1949	7.03399	19.8769	6.18105	25.4239	14.8164	27.0256	19.6773	24.6556	23.1327	29.494	13.357	13.4225	3.29265	31.3565	15.7804	6.07495	3.8357	2.98019	21.2322	13.075	16.116	45.0985	20.8306	15.6174	9.12991	38.3129	18.1717	13.4932	64.5146	30.3556	4.76906	4.73345	11.3134	13.5908	18.8947	11.4949	91.5747	4.75141	19.6101	14.0231	13.83	4.17278	30.5684	2.7015
FTH1P2	1.64161	5.15445	4.42143	4.6642	0.18603	4.08527	2.44588	2.27839	15.9315	5.50462	3.26874	5.83591	9.13175	1.75211	1.52979	4.86456	2.80055	3.23996	2.26498	6.34559	2.37799	0.676854	2.67208	3.11831	1.96838	7.47647	2.12299	5.46222	5.91918	2.52402	1.86476	2.22824	3.01041	3.18191	5.18025	3.12849	1.47744	6.31696	0.205315	16.1455	6.32055	4.40541	11.4072	12.3212	4.38614	6.22911	25.7498	17.6313	6.93501
TNFRSF8	0.470438	0.071015	0.162442	0.638712	0.225546	9.63591	0.197695	0.426908	0.0885357	7.86946	4.58069	0.160808	0.215678	0.135181	5.49678	0.584911	0.0514458	0.782232	0.204255	0.74312	1.88385	1.19364	0.0736288	0.141523	0.453631	0.0840869	6.63695	0.0516036	0.0959423	0.31297	0.143873	0.267922	4.19806	0.535292	0.473084	3.2019	0.767688	0.560397	0.882557	0.279145	0.387026	0.0971122	0.228599	0.271608	0.32749	1.47967	23.1591	1.32346	20.8928
IGHV4-34	12.1742	0.884847	0.168669	29.4071	0	0	0.335901	1.40804	0	0	0.160324	0	0.335918	0	0	7.74349	0	29.3987	23.1172	0.204249	0	0	0.688061	30.4182	0	1.10011	0.795158	0	0	0	10.5639	0	0.134814	0	0.457342	5.75419	0	0	321.441	1.46734	1.98921	0	0.356043	1.90363	0.728665	0.442482	21.2178	0.313107	55.6792
LRP5L	9.96328	0.932441	4.13249	5.27986	7.20172	7.02075	4.67533	7.89287	2.22811	1.52297	36.7742	3.24256	1.1947	1.77495	9.3123	5.01999	6.33275	7.17285	3.07301	3.83835	7.5147	6.46907	0.765352	2.50528	1.60236	0.690048	2.35667	3.47252	1.79513	12.0284	3.32275	12.4958	12.8924	5.15018	0.977269	9.92424	5.28812	1.64443	7.85542	2.74892	1.36571	6.84039	5.09638	2.22891	1.58691	4.20625	2.72036	1.80096	1.10979
TRAT1	0.0802624	0.105006	0	0.598904	0.0606365	0.29295	0	0	0.0654562	0	0	0.577457	0.159455	0.0285549	0.0249318	0.324327	0.0760698	0.150866	0.268462	0.161589	0.0484441	0	0.0362902	0.478312	0	0.0746005	0.094362	0	0.283728	0.0514189	0.182345	0	0	0	0.361821	0.182095	0	0.0251099	0.200767	0	0.171681	0.0239323	0	0.0334675	0.023059	0.0175032	0.100718	0.0247711	0.608586
ZNF462	22.9899	5.58668	9.58164	14.4071	8.60289	17.9091	18.7857	11.861	9.06172	5.95261	15.8925	14.3668	26.914	7.48425	10.7505	19.1652	7.51397	9.13106	21.3901	20.8931	33.4863	9.47062	10.1403	8.26072	1.86432	24.3833	16.4947	31.6744	8.48384	11.8917	24.0092	6.80107	9.44435	7.44623	34.1231	15.6061	12.2503	3.27253	7.56263	17.4915	15.4359	8.98705	20.4872	15.5353	5.68714	3.60944	2.99774	4.44413	6.13157
ZNF84	22.5069	8.78341	11.7998	9.76852	17.7442	24.9641	29.1867	14.534	8.69661	4.52628	17.1439	11.9697	16.6548	30.4822	37.8099	19.5692	28.2902	13.6077	19.6668	29.1183	21.7147	23.1313	12.3639	12.5029	13.8002	18.5751	23.3953	15.6355	11.8665	22.4473	23.4116	20.505	37.2154	21.3225	8.66003	31.063	40.0263	10.1618	24.3195	16.845	14.1403	19.2116	17.4132	18.2809	6.36204	9.76992	3.14702	6.89361	3.97862
RN7SL381P	2.04265	1.78157	4.75444	2.73573	0.514393	4.51848	2.47981	3.46498	2.5913	0.895342	6.456	0.864476	1.80359	3.39132	2.11502	3.66845	2.25861	1.70644	0.569355	4.11239	1.43837	0.311928	0	1.26801	0	1.47666	2.66831	1.29459	2.16624	0.218099	1.54687	0.28006	0.723833	6.7145	1.84165	2.78055	2.62625	0.426025	1.13543	1.75074	0	0.812093	2.62851	1.98739	0	0.296967	0.284803	0.210139	0
CDC42BPA	43.9251	39.6183	38.0277	44.9697	22.1617	28.8558	43.0948	26.2941	42.1483	7.10455	16.4944	27.1452	41.8923	63.0601	69.4715	51.7367	69.2323	17.43	82.6006	92.5405	40.8789	26.9836	20.8352	21.8681	8.51338	51.9635	32.3098	51.8548	27.3791	50.8804	89.4114	16.5609	10.8312	15.6698	50.3537	16.0552	26.4617	29.0132	49.9293	33.2735	23.9727	30.1321	29.9578	37.9357	15.2131	16.2637	10.2776	9.91337	12.7498
GPALPP1	18.9828	12.4378	5.66899	8.52907	7.72666	2.76331	15.9926	8.48479	13.6037	4.83569	3.47798	6.19363	7.65901	21.6986	8.03394	7.10851	7.48501	9.38639	11.995	5.73449	13.6394	10.1082	7.42089	5.72271	4.19556	13.156	15.1815	13.1953	8.11075	15.556	13.6267	8.60596	8.13708	25.6528	4.89879	14.2066	10.0577	8.75292	16.2828	8.85417	4.26325	8.51544	14.3048	7.43676	3.60771	7.1992	2.47365	5.08849	4.45303
BRWD1-AS2	4.73705	0.946821	0.656301	6.00446	3.8024	6.41817	4.11708	0.730502	1.77063	1.49238	2.05864	1.42005	1.43778	2.10662	2.63637	2.74717	0.467666	1.484	0.907755	3.02002	1.7274	3.07437	1.69561	1.91139	3.72928	0.733814	3.2487	1.43858	0.907047	1.77025	1.2705	3.73449	0.629481	3.69149	0.29659	6.09004	1.01507	1.04973	3.29143	5.83639	2.32204	2.05986	3.11711	4.36198	2.0414	1.76476	0.660478	0.487326	1.99547
TUBA5P	2.72093	4.84602	6.66011	0.610273	0.803239	0.614531	0.249825	0.888555	1.10017	0.992202	2.38481	2.52563	10.0162	0.219635	0.468765	1.90946	2.89302	1.56871	1.60605	10.6336	0.848738	0.219974	2.91538	2.73372	0.922185	3.03903	2.74192	3.1736	0.339476	0.439442	1.37657	6.09428	1.8595	8.2806	2.10272	5.60246	0	4.93573	0.800714	1.69762	1.51615	4.35656	2.57584	3.68971	1.95099	0.852652	0.487766	0.529254	0.495349
ZNF57	1.97643	4.18277	15.1056	8.20802	8.46482	29.1926	9.23837	8.99566	8.55692	3.43978	8.98421	8.00777	4.15747	10.7644	6.39213	13.5064	4.17334	7.83975	8.85888	7.79428	4.76289	14.6203	6.42624	6.04066	3.61179	7.69921	3.21207	7.01836	7.95249	11.7865	8.51811	12.3017	5.0519	15.3591	4.97894	7.24034	8.3707	11.157	9.88758	7.76305	8.64167	12.0898	12.1486	7.78069	3.2065	7.94831	1.75068	1.93757	10.484
PTENP1	3.50359	2.19219	0.709121	2.21503	1.43852	3.7066	1.9838	0.634254	0.745375	1.40217	0.593793	1.07447	0.36988	4.20909	0.362771	1.82382	0.986546	1.43164	1.23132	0.224899	2.45179	1.58181	0.642833	1.11582	0	0.865236	3.90017	0.498809	0.735933	1.00841	1.32661	0.334165	1.07959	3.19432	4.07442	2.81086	3.00306	0.603642	4.80527	0.326403	1.24903	0.878142	1.90674	0.169381	0.175055	0.376486	0.318586	0.062684	0.843357
POMK	10.7739	3.72418	14.881	1.67529	0.775837	7.13785	9.4489	4.05084	3.73204	0.71074	3.3141	6.0389	9.19882	5.15345	12.1891	4.75641	10.1428	2.60761	3.07336	22.0245	24.6956	0.742845	3.27474	2.49629	0.510615	2.21043	1.14381	3.49409	1.9871	1.38505	4.7071	0.578024	1.20665	3.12454	8.90156	1.3734	18.9483	0.811649	4.68691	4.65575	1.46443	3.28774	2.61768	11.3138	0.559018	0.612921	1.53736	1.16769	1.20998
TBX18	67.6105	12.8198	24.4809	31.2578	0	13.0851	18.2765	93.0714	37.4361	6.00162	27.8736	20.3905	13.4462	10.6205	2.32195	17.4799	29.1556	0.667998	0.0601019	19.7954	44.2928	77.314	30.093	27.8235	0.0174105	13.2719	18.149	5.79283	27.7708	168.873	0.0362867	41.0933	0.17192	29.8426	39.8678	6.89225	16.5723	17.9513	1.10868	17.2337	3.02357	21.5672	85.0484	38.212	11.013	98.4964	2.93628	4.577	15.5798
KIZ	21.9646	15.9568	16.2223	20.9465	28.4823	17.9336	33.2869	14.6744	67.1066	22.8663	18.0799	38.1449	23.5084	40.9248	24.233	33.3467	48.0115	9.00919	35.5497	38.0804	24.1899	36.9177	15.6279	31.582	12.7713	38.6814	27.8847	42.5896	40.2368	36.0728	37.3001	19.6343	59.2695	59.6819	8.80664	12.5538	31.4799	38.1695	62.6097	8.57931	38.425	24.7023	15.6311	15.2411	64.5065	19.426	8.19864	14.6241	16.2508
SH3GL2	5.54794	10.7884	1.0817	0.759924	28.4345	6.07484	3.20622	0.839995	20.5865	1.31814	10.2101	25.9343	24.1731	3.66048	0	6.9293	72.8132	0.45031	0.0316308	22.2374	2.62559	8.31809	0.171032	40.8017	0.137444	27.3533	8.27177	20.3539	0.0534873	1.09049	0.0859375	16.399	0.321704	48.8537	24.9873	1.78504	2.10749	0.142008	1.00927	8.51057	0.296676	20.8437	10.4078	8.6751	0.543374	0.511444	0	0.210139	0.109265
C1orf226	16.2353	21.7718	16.0001	1.4898	12.1233	6.84486	18.0542	0.292363	44.3471	4.91183	4.42273	34.2339	8.80337	5.63683	34.4653	24.9891	22.161	0.721203	20.8923	37.3146	15.843	8.68541	17.0421	27.6569	5.65853	38.8648	1.94588	6.83749	21.494	3.68706	26.5266	4.32606	25.8891	12.8478	18.5311	6.08318	55.8118	1.65226	11.3476	21.0807	6.3082	50.5812	1.23565	15.1895	13.9281	4.75458	16.4078	1.57424	0.472659
CNTNAP1	79.3488	110.339	58.9074	12.4267	58.2346	58.2484	52.8774	25.4356	18.1122	6.26754	12.1894	50.1022	50.2571	199.006	103.857	58.0055	104.185	7.25554	26.215	31.9905	45.6237	139.578	41.6896	40.9308	13.7083	28.5459	38.0807	45.3863	32.1434	110.774	34.2644	21.2614	6.85109	27.7359	147.631	16.601	17.5786	28.9404	99.6045	32.5375	26.7203	22.1687	5.38335	44.7452	12.8062	55.3962	10.6282	2.04076	13.8041
TNFRSF12A	28.73	73.7852	147.567	253	69.8427	40.8396	19.7397	86.2502	32.8021	128.461	39.734	55.9465	78.0537	50.8979	75.6126	20.6552	83.1446	6.56974	3.39703	25.4648	64.9113	81.0838	8.29049	44.1662	24.8941	27.6898	14.7586	9.15065	16.3015	9.31996	2.82701	131.238	27.9549	19.2655	207.388	16.2911	3.52914	22.808	17.1193	24.9851	15.6961	34.8993	15.259	104.109	34.6037	259.312	647.695	276.849	74.8875
METAP1D	16.7761	4.21443	13.7996	5.01875	12.6898	6.56595	15.8324	3.29027	6.5052	5.70758	10.5516	5.61262	7.63261	11.5648	18.7783	27.8747	9.11959	15.4915	7.92366	6.70441	14.9485	10.5796	6.48811	14.429	4.16508	13.1559	4.62339	3.80486	9.77551	19.9403	11.3579	7.22727	16.7781	8.84872	7.27975	12.9084	11.8335	6.96292	9.38335	16.9963	7.97924	9.09385	7.28236	14.5836	3.95432	11.7782	2.74738	2.2208	2.23563
NREP	467.204	67.2947	102.231	479.014	63.8225	63.446	124.741	218.02	31.3153	105.137	181.18	17.0326	52.5985	100.761	37.7004	262.567	157.538	116.06	57.8673	84.972	260.03	79.7138	18.4819	57.1676	17.4817	30.2972	55.6619	106.037	22.416	131.644	66.2876	47.6059	62.5253	31.4504	111.829	423.861	53.1695	16.4388	98.5777	9.981	150.403	25.5365	81.1307	89.6984	5.28179	45.7978	9.38066	70.5421	32.7274
XIRP1	0.219626	0.916728	0.0730283	0.117058	0.0474065	0.822437	0.0103882	10.5525	0.375281	0.113458	0.525571	0.159341	0.0727208	0.0446493	0.107206	0.0986082	0.163549	0.0393164	0	0.328466	8.73004	0.258726	0.127675	0.397323	0.205203	0.826254	0.0491825	0.019885	0.0110912	0.0201001	0.01188	0	0.100063	0.0533456	0.12258	0.113892	0.79334	0.107972	0.0130802	0	0.268446	0.0374213	0.0550554	0.274737	0.928437	0.67053	1.1024	0.0290496	0.0453144
STAG3L5P-PVRIG2P-PILRB	3.04692	2.15534	2.35024	5.79573	3.47289	2.08077	4.34613	3.76166	5.60534	2.0266	2.18357	4.16087	4.31115	3.74358	2.8889	6.89572	3.7524	3.9291	2.13307	5.19984	2.80666	3.84673	0.961147	1.9596	2.9544	1.94287	2.22844	1.95353	4.05786	5.65161	2.61594	4.4811	2.90955	12.0899	1.9006	0.940444	5.35232	2.8264	6.15923	3.24539	1.32621	2.50371	3.07737	2.23813	1.87796	2.76986	0.800254	1.0497	0.383772
NLRP3	1.32226	1.02305	1.02117	0.624307	0.596142	1.10393	0.734365	0.295994	0.452207	0.995567	0.0808866	1.7149	1.58179	0.576644	0.609473	2.796	0.181915	3.62121	0.963008	1.44267	1.33872	0.33219	0.597853	1.27094	0.309964	0.330373	3.27624	0.31088	0.70867	0.724124	1.45355	0.157898	1.47369	0.681705	1.46134	1.04512	0.932281	0.867365	0.320079	0.452408	1.73349	1.00474	0.449077	2.0987	0.355372	2.36263	3.99647	2.72496	3.419
C8orf89	11.1011	2.1516	0.410138	0.53099	6.7559	2.14868	5.61537	5.13572	0.502958	0	1.94923	0.522014	0.306308	2.63295	8.33343	4.84574	0.146128	1.54565	1.03141	0	4.09463	3.24917	0.418274	0	3.69745	0.095537	2.41689	0.293152	0.327021	4.44484	1.86816	2.28304	2.45861	5.55753	0.185346	1.25928	4.75758	0.385883	6.29923	0.297334	0	0.459734	0	0.514321	0.0885915	5.44696	0	0.666184	0.222681
CBLN1	1.30367	0.852782	0.260092	1.07754	406.417	2.05038	1.81288	17.7679	1.02065	0.257143	0.445001	0	10.7224	16.0013	1.09338	1.89645	0.926679	35.066	0.752189	573.597	0.330481	0.573352	0.0707336	91.7134	10.3169	199.932	1024.39	1260.21	589.463	0.125277	2.22132	1.02955	2.557	58.6237	0.540677	0.851815	14.2137	1.05225	73.6328	3.16774	0.111542	1.11952	12.6825	0	260.005	10.1324	0.098155	0.0724225	1.12972
LINC01963	33.1512	5.08759	10.1373	5.47543	13.0987	30.3049	20.2096	12.2853	2.54062	3.49619	8.63753	6.92862	19.0581	20.3856	5.40579	51.5982	4.06234	21.3431	8.81216	5.9432	20.1129	18.6027	10.1708	2.54472	13.2321	11.7419	2.3491	2.45101	15.7899	10.0546	8.32223	11.1878	34.9797	6.70685	9.06548	18.3081	37.6505	4.5975	10.3722	3.37677	16.0847	4.24736	40.5581	5.37521	5.37008	7.14043	1.67155	1.63118	11.2639
SPAG16	17.9796	6.63341	7.90134	4.61228	7.11029	5.82991	11.9846	3.80844	16.6201	4.97627	7.2774	6.43749	14.2146	7.46609	6.62564	17.6308	5.3916	6.08935	8.0344	5.59043	8.88429	8.92733	6.17758	11.5872	9.9288	14.8156	6.69292	8.12974	13.0214	6.11602	8.51371	8.38924	6.8705	7.03593	4.43846	10.47	8.38302	12.2773	9.35332	22.5019	4.76569	8.03064	11.0388	13.9353	5.60552	8.26337	3.16584	5.90796	0.532364
C8orf37	25.8244	5.30802	2.71166	4.22679	4.55177	3.95794	29.5601	11.0087	7.62679	2.98103	6.02057	3.96646	3.64734	32.4992	9.54676	17.9795	11.2764	6.32979	8.06608	9.97352	21.1396	15.8921	4.15506	5.30418	1.30467	6.44849	7.20268	3.83783	4.51787	25.3229	8.36491	6.75873	2.83053	8.05037	9.85832	4.66687	38.0018	4.01734	24.5346	7.58954	1.86587	7.71233	15.5061	6.64869	2.15059	4.85747	1.06917	1.55896	2.92257
RAB4B	5.32555	4.20285	9.2539	4.51123	15.6326	7.25068	6.9791	8.3927	15.6633	13.1136	1.87323	7.98295	6.8088	11.753	6.70778	7.35833	5.54395	9.8649	2.478	7.90641	3.48394	17.5426	2.81959	7.54389	15.9172	5.47679	5.4532	13.5227	5.24695	8.60087	2.75153	14.1817	8.45113	10.6028	7.60494	9.30726	8.94539	5.98177	10.2058	8.48113	12.3835	5.27097	9.91169	4.42692	4.45676	9.0362	16.1249	8.87546	10.1603
DEFB1	0.990463	0.370229	1.55261	1.82736	0.160344	0.140848	0.281089	0.589139	0.230786	0.139546	0.134162	0	6.18426	0	1.05485	27.0631	0	2.7926	0	0	5.38034	0.194466	0.191928	0.316206	0.154236	1.57816	0.166351	0	0	6.52654	0	4.53954	0.67689	3.4643	0	0	5.09378	0	0	0.545734	1.36196	0.253142	2.38355	2.124	0.121952	17.0328	1.24289	1.31007	157.253
ANXA2R	9.26927	1.92842	9.52919	7.29729	0.899433	11.4278	0.675744	8.57651	3.79123	2.04079	4.35415	5.43444	4.33624	0.816866	2.3774	10.1943	11.1627	24.8558	0.568877	2.43113	8.26368	0.116875	4.03724	7.12656	1.51405	2.58198	2.99934	1.85942	3.18651	1.0351	0.611791	0.489694	1.64986	14.1985	26.0425	7.6401	3.42584	2.47419	16.5918	5.05651	3.85019	16.5072	6.26731	4.46787	2.95619	0.853066	3.77048	6.48259	4.45222
SOCS2	6.14859	10.3163	54.1256	4.40864	2.25092	5.83234	5.54218	3.35248	48.5967	0.738301	4.88354	6.43781	89.4129	5.48645	16.4824	42.982	14.1759	23.2177	93.3222	203.176	15.1818	1.13861	25.4807	7.9633	1.80613	19.5567	103.784	66.3383	55.2768	4.67117	85.2297	3.09149	2.11691	1.52739	19.3664	8.05722	3.38798	67.9182	8.23925	91.7306	46.9068	12.6698	0.956314	56.3498	56.1683	4.51232	2.2295	0.914922	4.49779
IARS2	108.296	94.8369	109.034	117.568	43.484	67.6647	145.603	84.4037	129.743	48.3176	74.8307	143.806	144.287	141.964	250.733	79.7042	227.487	121.422	191.788	154.552	127.995	70.0786	96.4552	73.0693	38.0396	105.592	177.741	77.9142	82.7481	169.545	201.542	71.1745	69.0999	59.9854	150.581	121.201	70.5895	104.216	113.856	125.53	92.7244	90.439	102.889	89.2576	56.9496	61.055	38.2685	43.8124	52.2597
LUC7L3	74.1565	48.4272	47.3293	31.6557	63.1417	32.6013	128.748	43.9693	62.4999	45.5652	118.362	48.219	82.5144	119.939	97.0505	152.895	83.7542	87.9661	89.4965	88.1645	54.4046	94.574	33.6982	61.3969	44.0577	82.954	82.179	41.3429	58.4389	115.068	130.469	63.4918	62.2218	186.033	56.4902	75.2033	48.2532	35.6366	80.9574	69.5118	39.6419	87.838	107.123	61.0229	35.9943	52.543	14.6086	31.3913	12.089
CCL19	0.870456	4.21356	4.42839	46.3157	0.197283	0.0866477	0.172922	80.7012	0.283952	0.772622	0	0	0.0864654	0.0929044	0	1.2897	0.123748	0.490848	0.545906	31.9648	0.157615	0	3.06986	2.91789	0.569304	0.16181	0.511684	0.165503	0.738497	0.167294	0.197756	0.10741	0.624621	0.710397	2.3544	0.355471	0.447661	4.90175	1.63301	0.167864	0.558572	1.71303	0.916455	6.42438	12.679	0.854212	10.923	0	26.0236
SOCAR	0.304317	0.298599	0.986593	0.327513	0.862143	0	0.302273	0.42236	0	0	0.0721368	0.0965932	0	0.0812	0	0.512373	0	0.143003	0	0	0.137758	0	0	0.425046	0.248791	0.636412	0	0.216979	0.0806822	0.0731085	0	0.187756	0	0	0.274371	0	0.0978156	0.571228	0.190303	0.293432	0	0.27222	0.0800996	0.951697	0	0.348411	8.59215	0.986163	1.07132
XCL1	1.43482	0.453104	0.148064	0.894564	0.0560677	0.788006	0.294866	0.206005	0.282446	0.390362	0.140738	0.376904	1.22867	0.211227	0.0461064	0.59978	0	0.371996	0.434409	0.53789	0.492734	0.203997	0.738227	0.331704	0	0	0.581681	0.141108	1.20681	0.0475446	0.730626	0.244207	0.157793	0.454261	0.579902	0.538798	0.572511	0.789409	0.556918	0.0954137	0.158746	0.309807	0.260456	0.247567	0.469075	0.0647376	1.24172	9.07024	0.375153
TCF7L1	107.841	104.161	53.1152	63.1659	106.354	119.276	66.3127	65.16	19.6188	18.406	80.4599	36.9048	18.0212	184.506	89.8577	191.941	30.1919	124.797	53.1797	170.081	86.4675	69.9371	53.2076	51.5692	38.0984	31.8732	167.895	42.0691	53.9005	88.744	49.9191	87.3149	52.2763	43.7525	33.6254	37.7946	86.7808	56.8769	159.789	39.7881	60.241	56.9372	16.9391	19.7618	31.669	65.6304	3.65327	1.50382	23.2865
GRK5	14.4351	11.9075	25.7149	20.2314	17.1574	41.9821	42.8034	6.2088	29.0051	3.23033	2.81254	23.1607	11.9491	91.6772	6.65391	11.2964	22.7743	27.2602	12.5069	4.8086	10.987	13.5846	8.55817	31.8595	55.3358	52.2305	9.72364	5.11629	13.4026	50.1564	10.3498	22.2713	7.5804	10.734	28.1026	13.9021	17.0314	14.0558	35.0806	16.7976	7.75019	36.6808	12.6039	32.8271	20.1944	30.5375	9.3116	7.66664	48.3949
MEX3B	62.7215	32.9892	29.3432	56.684	61.3999	9.14846	39.3937	21.2303	24.8993	13.038	67.8328	32.6642	16.0262	47.6393	53.091	53.5034	37.5002	12.5557	36.5073	109.22	35.5558	21.6411	10.2379	30.0977	0.726437	21.2185	31.9958	36.9523	21.0873	17.7824	44.0476	19.4492	17.5839	17.5181	27.597	90.5059	21.9388	7.57835	50.1064	20.5927	42.5988	18.7159	18.9444	26.9095	11.835	3.26487	1.38081	18.9127	26.0547
ARID4B	15.6488	15.5266	11.6011	10.2233	9.27514	13.9478	23.2489	19.2859	13.4794	4.34326	9.82244	20.6206	31.7928	32.4915	52.7762	29.7578	26.5454	17.3192	34.7058	36.8397	21.6001	12.0632	14.2256	12.8856	3.98819	17.8036	22.1248	13.3962	19.3616	27.1878	42.9899	10.9061	12.0776	10.3873	16.8294	26.4652	10.2798	13.7584	29.6175	6.99681	11.9481	10.4086	26.7265	11.8813	8.94429	10.3537	3.6484	3.52892	6.42441
NTM	8.18692	1.22118	16.1201	4.20247	0.385646	4.19089	26.1922	31.8071	12.1004	0.0383571	1.00491	0.987594	0.328385	3.38311	0.0362435	6.36494	0.248812	13.6615	0.329286	0.61075	3.65323	16.0893	0.0659441	57.7773	0.275568	12.9685	0.400094	0.0184871	2.16541	6.80208	0.209852	9.09445	2.22493	0.0099191	2.82277	10.0458	1.82517	9.67315	0.924212	15.31	7.23767	6.09706	22.2245	0.24326	0.259789	1.0814	0.854082	159.281	1.37972
GZMB	0.239669	1.50506	0.669418	1.6508	0.76047	2.05173	0.428507	5.05605	0.156365	11.2038	0.136349	0.669443	0.809441	0.2558	0.67003	1.03303	1.77176	5.18069	1.50308	1.27384	0.564163	0.0658785	1.23536	0.696281	1.30625	0.0891047	0.563542	0.364553	0.813341	0.46062	1.25234	0.118296	1.14654	0.293397	0.648252	1.69649	0.308144	1.12469	0.659452	0.739507	0.666447	0.0857561	2.271	1.13927	0.661014	2.19516	6.61648	1.55333	3.68647
ZNF561-AS1	0.232271	5.65968	1.86807	9.36159	6.13617	1.93638	11.0597	7.15254	15.071	5.91293	3.74399	5.87958	4.28279	5.06655	2.77326	8.74042	6.83116	3.13799	10.5792	4.48918	6.62409	5.42684	7.22668	14.6637	8.46594	9.17516	8.43116	7.09363	9.51427	7.05875	11.2793	8.07887	3.10197	5.18331	1.71458	5.03909	28.7994	10.2049	8.75128	6.55092	8.15109	10.8951	5.05904	13.1839	8.54567	4.26431	2.47747	1.74732	3.77396
NAGS	12.1512	5.51853	5.95304	5.75716	9.80463	3.72174	3.99939	22.0869	1.91547	3.30915	1.93162	3.56022	0.73802	10.6157	4.13185	26.2776	6.33746	0.810891	0.330678	4.11103	10.6323	12.1546	1.91805	3.53496	3.55301	3.65329	1.63427	1.36708	0.177918	4.44498	1.08899	11.0015	1.31852	4.71881	4.34329	4.76321	2.71166	1.61956	12.3198	2.95803	3.97305	3.83758	23.6184	8.87432	0.929551	5.20566	6.3458	2.48533	0.804793
GLI1	72.0105	2.98878	33.7018	0.775686	27.9122	23.1411	81.7062	1747.12	4.5265	1.84052	8.54248	4.5346	0.271675	33.5692	0.629676	46.5034	17.9999	0.498963	3.95514	8.45369	27.8056	43.7355	2.90238	14.9924	14.2925	8.3439	1.75903	39.0928	3.54879	53.1512	3.49052	41.4509	49.885	1.41146	9.83437	2.97838	0.103423	0.558677	12.3947	8.42338	29.9217	6.41851	2146.05	4.16589	1.31728	44.7744	1.00941	0.506452	1.84724
VAMP1	11.5432	21.6269	28.9282	13.6471	23.3359	20.7242	12.3852	7.28931	23.2803	3.91275	7.38028	15.0155	41.0796	25.4065	19.859	29.1367	5.61336	6.35648	22.5592	22.5701	6.97855	26.3544	14.53	27.865	3.10963	27.393	10.0394	6.19633	27.4284	22.3483	27.3834	17.8572	5.18168	24.2647	23.8806	2.75172	12.4608	9.45074	21.1947	20.02	7.49618	33.5966	22.4168	22.4985	9.52557	7.56421	7.44403	9.84799	1.63714
COL9A1	14.4582	0.864917	1.56746	3.71219	2.22583	3.00432	18.6057	6.51594	0.750126	23.321	8.33076	0.145978	0.00951744	89.6838	0	0.25811	0.0817273	0.0360191	0.0120178	0.0115738	2.13393	1.14564	0.0259928	0.34259	13.264	0.0267163	0.112644	0.929084	0.030483	6.24247	0	27.1572	0.282653	1.09473	0.440562	0.05217	0.381881	0	109.886	0.0277158	2.10068	0.0171415	0.0504382	0.0359566	0	10.6311	0.0120231	0	0.166057
SIK1B	1.02732	1.03103	0.758065	1.49033	1.80209	15.4094	4.96234	6.23062	0.21806	1.51282	3.04235	0.500291	1.81728	5.31713	7.82926	1.30793	0.720241	3.10814	1.11205	0.832975	1.51618	3.19133	0.706291	4.26142	1.97888	2.22363	0.645259	0.428119	0.641748	5.84211	0.959152	3.87247	14.9906	0.588616	0.0126881	12.7775	5.57284	0.528321	3.76658	0.787034	2.61887	0.352481	15.75	1.32032	1.51616	0.00920686	2.29573	29.8513	1.41768
GPR173	49.6103	7.31612	4.46564	21.5589	27.9267	17.0359	38.7657	13.8115	7.67276	6.35473	30.9097	4.47246	12.9614	23.7959	21.0502	30.8016	6.25991	5.36604	5.90965	10.0174	34.776	34.7975	2.56828	4.80533	6.59173	5.45689	18.0671	3.94886	3.81358	30.2682	7.81953	7.2446	23.5339	12.4578	2.79222	33.7459	21.0602	2.46582	31.9598	7.54335	11.2396	5.44876	26.3478	26.1639	2.42888	13.4627	2.02601	4.04973	11.2405
LINC01637	0.593285	1.16427	0.394548	5.10806	0.896427	0.0984288	0.392867	0	2.74176	2.14542	1.31259	8.03474	0.982216	0.422145	0.737164	0.399561	0	0.743448	3.10065	5.85274	1.16379	1.22309	3.88963	0.110487	4.52697	1.56239	0.581256	2.53808	4.92857	0.380079	2.69572	1.58619	0.709547	5.44715	0.267451	0.538404	0.381395	3.80495	1.36036	13.9202	0.846024	0.707613	0	0.742157	4.17597	4.59301	2.23346	4.48603	1.49952
BNC2	20.2908	10.325	13.3985	4.67436	12.3698	19.7938	11.5175	22.6541	11.0366	10.8828	6.34474	10.6702	30.2136	93.3156	58.9225	14.0666	22.8913	4.55487	138.753	54.7845	27.5296	29.6159	13.7166	15.2695	0.890107	14.3138	68.8777	46.5357	19.8707	11.923	158.224	2.94115	8.28433	36.8064	36.6041	9.62549	12.1218	8.306	20.5084	7.09907	24.642	9.08915	13.8857	13.9583	12.9308	4.84267	3.50607	10.0902	8.36229
TPM1-AS	0.746117	3.82537	4.84786	0.347238	0.434182	0.140512	1.06158	1.62326	3.45352	0.139213	1.07074	7.93682	2.42374	3.35752	0.187917	0.3531	1.89208	0.416943	4.45162	4.16536	0.492934	0.554291	1.83264	10.9957	0.197831	9.8962	0.73494	2.10876	2.69456	0.988274	8.68153	1.99064	0.064312	0.946295	6.85422	1.098	0.129633	1.64656	0.90794	6.10543	0.0215668	1.06427	0.488312	10.4685	0.364984	0.0791559	0.885658	1.19492	0.436864
ITGAM	4.35774	5.5918	2.33428	1.37742	0.595297	3.10184	0.320188	0.712513	1.34365	8.73674	0.849024	11.1716	3.07159	1.35071	0.912313	5.08165	0.661948	4.75754	3.05492	5.30722	3.77237	0.147677	2.0405	1.37406	2.23843	1.29832	3.15817	1.18041	5.65962	1.70945	4.09569	0.147322	4.30262	1.08398	4.69317	1.96648	3.88356	3.21591	1.8217	1.69226	5.6438	3.6952	0.779335	7.48236	0.926106	1.45281	25.2592	18.0734	14.0575
KPNB1-DT	1.3614	1.06866	0.923472	0.609512	1.85132	1.30097	1.18999	1.13369	3.37519	1.93342	1.75556	2.00505	1.62279	1.10431	1.47166	3.00732	1.08384	1.94482	1.16117	0.920929	1.08465	1.64654	1.10799	3.71173	1.1872	2.63196	1.34447	1.24248	1.44377	2.30251	1.54646	1.47832	1.25913	3.94429	0.834655	1.33431	0.91019	0.664421	1.36215	2.67792	1.04834	1.46138	1.54801	1.36241	1.68966	1.63882	0.546675	0.655457	0.766833
CEP250-AS1	0.564292	0.527323	0.402072	0.55525	0.548113	0.240734	0.160144	0.111883	0.59168	0.397515	0.152872	0.307049	0.560531	0.258117	0.150244	0.434326	0.458413	1.06068	0.606678	0.389509	0.58387	0	0	0	0.527234	0.22478	0.568647	0.613093	0.256471	0.619724	0.366284	0.0994729	0.0642736	0.575663	0.290722	0.438937	0.310935	0.151318	0.201644	0.15546	0.258648	0.288443	0.254619	1.10925	0.0694794	0.263696	2.32663	1.34349	0.785887
LCP1	18.9633	18.9523	14.8506	12.1849	2.21104	17.1473	3.3318	3.0789	52.2696	64.9105	40.2061	26.2483	36.6782	11.6246	4.10968	23.0045	81.9792	29.0883	147.307	78.2934	22.4559	0.495905	7.48651	13.6632	5.37532	15.1289	60.6463	21.3692	15.5613	5.97154	158.863	2.32514	12.3919	12.7879	16.3261	14.7897	15.3435	13.7591	14.0732	11.0561	22.1107	6.50316	4.43207	28.5029	27.4362	6.47854	76.6878	47.4764	76.9968
GDNF-AS1	2.23211	1.29788	0.320166	6.921	0.247987	0.0435668	0.637604	2.53099	4.84236	0.359701	0.124497	7.03863	0.130425	4.37543	0.870095	4.95193	0.0207403	0.0137111	0.494071	0.0881142	0.752869	4.31088	1.0686	0.961782	0.17493	4.6239	0	0.360602	0.139245	19.1083	0.331441	2.25026	1.70989	0.267893	3.07788	1.11211	2.70103	0.0136924	0.29194	3.71373	1.46667	14.1987	0.337918	0	0.465239	0.248156	0.311219	0.945533	0
HOMER1	37.7298	5.03244	0.328897	4.89208	8.66828	2.5381	12.6959	5.15565	1.26377	3.84783	17.9134	38.1356	1.89957	12.1406	33.4187	8.31948	33.9829	5.41241	6.38253	14.3379	16.7859	1.48026	0.37269	1.92801	1.18602	2.40053	5.76276	22.2128	0.256416	11.5222	10.9112	4.04134	1.7613	4.98924	33.1054	9.33536	5.3554	0.391965	13.3606	4.52501	13.4232	0.226117	5.62356	2.81836	0.445203	5.70179	1.24121	2.27936	2.64286
RAB9B	16.4575	20.1853	53.967	5.12714	4.04899	88.845	7.5282	2.1038	98.9837	2.47378	5.23577	73.041	82.8502	5.77802	2.25339	13.7573	32.7605	1.9334	25.2827	49.1549	8.11979	2.57932	68.1452	140.238	4.17014	90.6554	27.071	81.3848	79.8024	4.09244	23.2657	1.84818	2.7193	34.0568	38.0874	3.61095	6.91396	68.9651	7.62842	141.828	27.4248	40.3232	3.34384	92.6872	36.7988	1.86532	0.339667	0.56807	1.99379
ZNF784	11.9626	17.6282	10.884	11.7143	43.6851	3.20597	26.9962	20.571	19.5116	14.8121	45.246	17.7334	7.9654	24.2026	26.7362	16.1129	13.8295	10.3162	7.83209	18.0628	24.6362	38.1665	6.06261	10.4657	85.7258	27.7662	21.0187	8.12318	6.48257	21.475	9.37019	29.9686	35.9242	25.1448	10.4891	24.1128	6.08453	6.38479	17.962	15.1472	13.3563	9.49553	13.1137	8.38659	7.19459	18.899	6.96952	6.72464	5.80259
MT1M	11.057	0.0939328	4.15407	34.4322	2.11545	25.1577	1.42633	49.7249	10.364	69.4646	34.5837	6.47225	0.427921	18.085	0.602174	23.3069	0.102072	13.3608	1.2608	13.7033	13.8458	2.46695	35.5474	22.5436	2.50446	4.87157	28.6155	9.82901	79.4931	3.03579	0.815585	35.7929	3.37751	13.2574	2.20094	2.24792	36.0018	264.154	34.9314	0.346153	2.30367	30.6358	0.529151	2.78427	68.8132	20.8088	237.045	20.7408	30.9536
PARD6G	25.0427	9.74086	4.44035	15.4954	13.4636	35.8622	19.3239	14.8671	14.3118	16.881	18.75	2.0736	30.2676	14.4066	7.25175	18.3537	31.2995	14.5067	23.498	127.791	32.8057	12.8517	0.629854	4.04345	3.26387	19.0346	39.5508	67.6013	9.93371	13.3403	21.6806	9.12819	16.2006	38.811	12.2564	12.9033	12.4755	4.56847	19.7456	18.3727	17.3132	26.9848	11.4804	3.78563	7.50746	10.8316	0.703243	13.6095	3.39947
RGS22	1.74321	4.46387	0.116635	3.45932	2.39702	4.05243	0.496224	1.77029	0.866851	1.94983	1.63272	4.96631	12.2478	3.68705	0.0693372	0.329294	0.181334	0.909068	1.45323	12.8526	4.85979	0.482084	4.45515	0.724496	3.19787	0.266747	4.32382	1.73806	15.556	4.62707	2.1975	0.209858	1.05088	0.791576	1.265	2.344	29.5053	44.194	2.35304	0.625197	0.898078	6.84593	0.100719	0	5.91818	6.23076	0.0800296	0.521598	0.633257
WNT5A-AS1	42.2039	5.83999	0.134936	13.2769	7.05129	15.4848	25.9316	15.0191	0.330946	0.533624	4.87385	0	0.806203	30.8959	17.8998	7.83459	6.73065	5.08519	11.7071	13.2353	11.8793	4.46182	0.183483	0.151146	4.57095	0.502907	1.11322	0.514385	0	29.1171	8.29743	1.83607	5.17686	0.137994	0.487831	10.1274	4.69573	0.507822	18.1022	0.782583	0.578681	0.121002	5.12702	4.06108	0.349759	4.7788	4.92254	2.37961	3.37006
SEMA4A	5.95702	5.85834	1.5159	3.93388	4.00673	2.25897	3.47172	1.81384	5.4695	2.32801	0.720449	6.08405	2.31459	4.9523	10.5455	4.35303	3.11098	3.94186	1.81714	2.63113	4.16416	2.63158	1.31923	6.3506	2.31909	4.35976	1.07196	2.02256	4.38352	3.18348	1.80677	2.45023	2.52019	6.43878	2.35658	3.44769	1.26347	1.92069	7.57709	2.60822	0.693446	2.55561	0.170662	1.95166	2.11308	5.05049	6.02592	2.95472	1.43759
FSTL1	760.595	266.985	410.033	569.361	114.954	475.443	484.542	1112.77	343.271	253.933	324.249	185.922	490.771	418.984	290.655	795.837	371.167	219.421	105.568	200.621	633.924	66.4647	151.504	259.687	95.2418	1210.01	82.0761	127.41	160.976	367.388	80.6928	112.272	254.699	110.536	447.284	676.118	4009.39	279.398	489.887	756.391	415.776	328.606	803.881	357.483	182.327	239.468	109.797	874.252	1164.89
DUSP19	9.62433	6.18866	9.7512	4.07277	4.37683	3.18092	11.3217	6.79227	7.30511	1.1539	4.1751	7.60319	12.6344	7.45232	1.10204	9.52346	7.90537	3.98463	9.59431	12.3704	5.85453	3.82124	14.4882	16.0959	0.795396	10.4421	2.92859	9.1974	18.7989	8.28135	12.3759	4.5641	4.66432	4.4535	8.16682	4.76091	4.25409	10.0837	13.0913	19.3244	6.96979	4.36651	9.82827	11.3626	4.90114	1.2346	0.741993	1.24637	2.20767
EMSLR	16.0212	4.01633	10.9097	12.3898	1.52202	1.33696	1.33408	1.06519	0.469427	14.0975	4.73013	17.7833	4.38361	0.921533	10.1023	16.6693	1.50025	0.811466	2.16597	14.1381	6.60104	1.45036	0.26026	0.750373	1.77776	0.624175	5.41384	0.729624	0.813918	1.47503	5.99368	1.06542	0.764902	4.59982	3.54629	2.87301	2.34355	1.89083	0.119985	17.4832	4.00152	7.80934	1.9191	6.00042	13.9738	5.02107	4.93578	4.26358	2.49403
MYH8	0.660558	0	0	0.539809	0	0.0557236	0.0333622	0	0.0821751	0.32021	11.5287	0.0142147	0.100091	0	8.5866	0	1.13008	0.0420889	0	0	17.3736	0.0153873	0	0.0375302	0.0366123	0	0.210603	0	0	0.0107587	0	0.124337	0	0	0.0403767	0.152404	0.0287893	0	0.0560104	0.0107954	0	0	0.0235751	0	0.0096496	0.0146493	4.97343	0.0414642	0.0485099
ARHGEF18-AS1	1.49057	3.41263	1.30103	0.160418	1.68914	1.85469	3.33125	0.517187	3.03899	0.36751	0.176666	2.60216	1.48063	3.57951	0.694518	10.2895	0.794646	0.700439	2.57072	1.35041	0.337374	0.76822	6.57102	1.24914	1.0155	4.32943	4.16198	1.06278	2.56872	1.79045	2.11648	0.919645	0.297111	3.23128	0.503958	1.01451	17.4874	3.4974	2.3303	1.97622	1.59416	2.1667	2.15784	1.63152	1.60587	1.46275	1.16903	0.690042	0.605472
ENPP5	2.68063	88.547	0.0158227	6.62347	1.25823	5.2736	2.59961	9.86246	3.14337	2.78451	3.88026	2.11456	3.57661	24.2936	0.0591253	49.6306	1.17259	1.65471	0	3.19977	1.89559	6.82336	0	0.513983	17.3765	6.94386	0.0372963	9.25869	0.168214	0.289605	0.0720714	21.8626	14.4046	4.69259	7.89408	6.47751	18.3338	0.0148869	13.9462	0.0458831	1.44195	0.0425663	31.5796	0.337312	1.83192	5.49989	0.119425	0.734303	0.292086
PLCD4	40.3248	10.9644	6.93422	3.6823	4.31101	4.76223	5.47335	3.13592	21.2565	2.42164	4.99527	6.24971	7.70659	6.44722	3.41618	58.2592	4.55605	6.63059	4.74271	8.0488	29.119	4.07182	5.61363	6.37613	1.57075	5.23951	7.82011	17.9623	8.50889	3.93262	5.22488	2.60317	4.09015	12.2306	8.00303	4.66063	7.15881	5.87497	4.49838	18.1962	5.1166	4.40325	5.15828	3.08602	4.20283	2.86591	1.85163	0.683103	3.70868
AHCTF1	17.653	18.0211	22.8193	50.1537	8.73408	18.5392	35.6631	9.12417	39.3894	16.5005	14.6559	27.042	39.0069	35.3835	43.8943	30.5657	56.9668	18.5488	30.2909	66.7608	21.5964	21.1274	16.4407	17.0667	2.96925	26.2143	25.9425	17.9866	22.6548	38.405	36.4512	14.9562	12.0994	30.2657	29.1663	38.8715	25.7825	46.1104	25.4148	11.6124	15.8085	20.4062	21.8835	21.5983	17.0469	11.1115	6.15624	9.17586	9.17968
GABPB1-AS1	6.88195	2.91532	5.44329	9.13528	6.91536	2.40629	22.2865	7.01057	4.8611	1.54148	15.8915	3.624	1.39224	24.7626	8.94471	28.8429	7.60083	7.75921	9.61967	8.58894	5.61398	14.3282	2.73425	4.7203	1.51493	5.97566	8.03998	3.89629	4.08339	15.0765	17.5579	6.13581	11.5234	22.8893	3.14141	5.42895	6.89428	4.88489	4.46116	7.37226	1.659	5.00447	23.6768	15.2526	2.05633	4.31947	2.28741	0.645205	1.08748
AIF1	35.5664	31.4135	17.8716	12.5956	11.8331	17.4645	3.05365	11.6969	15.3456	59.3845	5.98074	22.5446	26.7471	8.93849	8.64406	24.6312	7.00796	89.2697	13.5628	40.6577	23.7543	2.2583	8.05254	18.8341	50.9025	8.86787	25.9859	10.0277	32.4343	19.0498	13.186	4.77462	29.9634	9.46279	15.0058	293.013	17.855	18.2573	13.9215	17.9904	54.5914	16.3106	5.30158	42.1703	26.0401	27.8805	324.188	156.799	173.395
ASB9	3.89263	1.68507	1.02786	3.2529	0.61627	2.84915	2.21755	4.52862	0.186738	1.18558	3.52808	0.944839	0.796082	0.305488	2.29385	12.1826	0.651052	9.97992	0.861622	3.45745	4.79398	0.472051	0.46589	1.37522	0.280797	2.34108	2.18727	4.21761	0.273186	1.29272	1.69067	1.34211	1.84849	1.13876	0.593532	14.1432	16.1551	0.456674	1.82568	1.18674	6.24476	0.7425	1.47661	4.65458	0.715406	2.30323	0.933836	0.715521	3.06938
LIPA	62.7306	36.2229	28.9108	62.6556	17.046	69.6563	40.7597	41.142	13.8737	49.7216	13.3353	45.3841	44.8392	58.5139	22.1816	47.4239	47.7628	106.416	22.7203	37.9545	33.4102	18.9885	21.0202	19.1781	6.0962	30.9323	29.9115	26.8978	24.834	41.2199	25.6928	16.8275	32.7178	22.8492	49.4041	39.9207	71.0896	17.1946	78.1808	27.3612	33.4863	22.8573	73.6306	37.5988	11.5162	16.8702	45.2878	29.0532	79.9467
NCOR1	40.8028	28.7788	29.4591	13.3483	10.2149	45.6863	39.1027	25.3138	173.476	12.0857	23.4887	28.7984	38.2193	55.9583	26.747	35.0998	44.0375	25.7453	57.2204	61.7308	33.0455	21.6878	17.1822	164.844	7.27965	168.283	46.8763	30.8259	31.9193	29.1888	60.0001	18.5564	19.7407	37.7192	112.623	12.7904	70.2258	26.5754	32.2236	17.8533	38.9569	33.098	24.6993	130.49	29.472	11.0046	10.7604	16.1635	16.7603
FUT2	0.980499	0.575936	0.0998044	0.551307	0.997739	0.896343	2.58386	2.3884	0.0326377	0.690712	1.42299	0.127029	0.218645	1.58042	1.47313	2.31793	0.11379	1.05314	0.752963	0.652629	0.742772	2.0626	0.651419	0.268307	1.33054	0.260381	1.19979	0.133162	0.509301	2.1344	1.31835	56.1982	2.88773	0.224547	0.126288	2.75111	0.797544	0	2.70287	0.212239	1.09145	0.340094	1.41153	0.150188	0.620874	5.58993	0.502197	0.148216	0.563555
RUNX1	34.6206	10.6189	21.2012	40.9612	13.1104	2.07933	10.2276	25.8873	1.4627	21.3421	7.0578	7.20649	8.81747	16.7419	0.898427	12.2839	32.8883	13.1342	0.811625	20.0341	17.288	33.5136	0.842368	9.67109	1.47696	2.05051	7.85763	0.945439	1.11914	8.69696	1.16915	53.4968	15.9104	2.25944	24.769	5.817	19.816	1.13717	14.3717	1.2688	5.12765	7.07799	10.5482	23.4413	5.85403	14.3223	34.0161	28.2829	17.4476
TRAV41	0	0	1.00398	0.519928	0	1.20224	0	14.248	0	0.397042	0	1.53342	0.199951	0	0	0.542261	0	0	0.252482	0	0.364484	0	0	0	0	0.56128	0	0	0	0.193433	0	0.248386	0	0	0.36297	0	0.258804	0	0.251755	0	0	0	0	0	0	0.131691	0	0.186373	1.52629
CABYR	2.97992	4.87949	5.90679	11.0902	7.14593	10.4107	15.4488	5.01634	7.2906	1.19451	7.7291	8.34792	6.74128	10.0544	2.40071	7.71682	7.4615	4.82428	5.28102	23.3859	9.3991	10.8068	6.85845	14.6077	6.14025	5.62875	3.14175	9.54054	5.79031	16.2022	7.86188	9.22828	7.18906	12.3952	9.68938	7.82491	33.1963	5.70181	6.85278	4.11534	12.1107	24.2313	8.88589	11.8564	7.20794	4.71662	0.844371	3.23965	3.37364
AGTRAP	30.248	25.1827	19.229	29.4388	63.2671	29.3632	17.3262	31.8424	17.3515	84.6183	36.5816	46.7972	33.0538	40.7032	27.5147	31.5763	51.9261	33.3356	15.8519	29.5259	49.8417	57.6433	20.1944	25.8532	70.1825	27.5979	41.7009	28.5447	23.7419	33.1507	14.3875	77.2541	40.3501	70.6974	28.7239	77.0943	35.8189	17.4401	35.7465	17.7836	26.0228	41.1704	42.8421	14.4542	21.3303	53.2795	262.491	39.9645	82.5289
PMS2P4	8.67763	4.34076	5.41015	6.04293	12.1474	11.3056	15.4641	6.99593	9.57455	6.41859	5.26347	6.15681	11.0916	19.0682	5.58923	16.8449	3.62839	12.0533	9.92396	15.1838	7.56752	4.73542	6.75079	13.1184	3.47759	8.83645	3.30065	7.64298	8.59365	9.74903	9.78471	11.3377	7.07137	10.2194	5.98284	8.68557	39.5413	6.88674	17.3967	8.18267	8.3936	12.8993	8.06135	9.09912	16.0581	7.13815	3.28276	2.48122	5.39098
IGHV3-64	0	0.500857	0	1.09872	0.144612	0	0	0	0	0	0	0	2.02818	0.817209	0	0	0	6.23655	0	0	0	0	0	2.99441	0	0.47444	0	0	0	0	0	0	0	0	0	1.04227	0	0	2.23444	0	0.682407	0	0.134356	0	0	0.250461	0.960808	0	0.414691
PRECSIT	5.79724	6.41214	3.13378	1.32916	1.72496	1.40776	1.21171	1.43838	1.58474	5.99422	0.061417	1.00057	6.87385	2.12009	1.85109	2.35566	14.2118	2.90176	12.4306	6.29862	6.03049	4.54016	2.79691	5.27143	0.623691	1.69575	60.998	13.9372	3.33159	2.18893	13.5139	0.985774	0.249616	19.8567	1.26533	7.89146	0.541319	0.395153	2.16031	0.218599	3.92561	1.11055	0.306885	13.2479	1.38638	12.7695	1.59854	13.054	6.23283
POP1	12.894	4.43153	3.03132	10.6574	10.9312	4.88428	16.2689	4.00474	4.50174	15.9884	11.9351	5.7165	6.38327	17.8682	12.5613	10.1765	12.6234	3.74681	5.94466	28.0021	36.3084	7.45246	3.53579	1.61987	6.91361	5.81732	4.99842	5.48628	2.63135	12.7522	7.03044	7.06949	4.79017	8.50379	8.14393	13.3774	23.5497	2.8128	8.75186	4.36829	6.47021	6.65859	6.88311	6.67849	2.37882	8.86422	3.93571	3.30401	3.65404
FCER2	0.0827839	0.397116	0.0275266	0.688994	0.43779	0	0.0274093	0.114895	0	1.00694	0.0523294	0.0700704	0.274107	0.0883559	0.282865	0.223011	0.117689	1.19297	0.207672	0.899995	0.174881	0	0	0.0308336	0.240636	0.12824	0.194653	0.131167	0.556019	0.0265171	0.125382	0	0.836056	0.0563013	0.0248792	0	0.283829	0.0517974	0.103537	0.0266076	0.147562	0.0740525	0.0871586	0.241632	0.0951338	0.108319	2.80481	0.255493	0.298907
TRBV28	0.699228	2.49487	0.824324	4.70671	0.648309	2.21465	0	0.441116	0.46656	0	0.180817	0.807061	1.19971	0.203534	0.355418	1.7124	0.903686	1.43379	2.23247	1.22856	0.0575502	0	1.20713	2.13083	0.554323	0.177246	0.149466	0	2.15719	0.549757	1.22752	1.255	0.0506819	0.259388	2.00589	1.99017	0.490365	0.835233	2.62355	0.0612925	1.22371	0.113724	0.267701	0.715651	1.42446	0.457453	10.6089	2.82502	8.40035
ZNF385A	23.9135	15.7541	35.6546	152.018	20.1798	16.8154	24.4926	28.7898	9.85517	14.268	12.4467	29.146	19.147	148.711	22.4433	179.42	28.1288	44.6293	17.3457	23.2069	11.3452	65.4104	12.7266	18.4238	19.04	44.2752	40.7459	13.3491	13.4247	22.6527	16.7963	21.3436	43.5272	37.4829	36.5605	21.7497	7.74116	13.4983	325.134	4.63625	38.5909	39.2809	17.1358	29.994	24.4615	17.1481	31.1827	29.784	186.923
EIF2D	20.1712	24.3267	18.7829	12.4061	26.9358	13.9844	47.0195	18.1127	32.0317	10.7946	15.2928	22.0003	26.4852	32.5395	65.7865	33.0666	32.4442	38.719	42.7115	32.4306	26.9035	37.636	15.5519	29.1085	9.95616	27.7833	43.3767	30.2753	31.4248	56.9499	45.731	40.073	20.4495	57.0186	23.1318	22.8798	3.23505	27.3543	44.8334	23.3963	18.2273	47.9716	18.4644	20.6374	20.2046	32.7746	19.3234	15.8883	9.29404
HLA-W	0.175446	0.803363	2.27518	0.226583	0.298228	0.785899	0.522804	1.461	0.930026	0.778634	0.415886	0.556883	0.348553	0.561764	0.490486	1.89053	0	0.906891	0.220062	1.80142	0.714786	0.120564	1.30889	1.17624	0	0.489209	0.3094	0.500374	1.11637	0.505786	1.19577	0.108246	0.769366	0.268472	0.158181	0.47765	1.01507	0.740985	0.438857	0.845853	0.18764	0.941649	1.20066	1.64603	0.529251	0	0.770557	0.974651	1.52035
AQP4	0.214354	0.0295195	0	10.1117	0	6.67077	0.0672363	0	0.0184012	0.0445058	0.171155	0.0143238	95.8949	0.252864	1.11441	21.3655	0.12831	0.0954268	0.55188	9.93477	3.44214	0.0155054	0	0.113454	0	0.010486	0.0132637	23.7243	24.3595	0	0.961152	0.250582	0.0629657	0.0805639	0.0508581	0.0460719	8.41296	0	0.11288	0.0108783	0.0120659	0	0.011878	0	1.96418	0.243568	0	0	0
PKP2	2.17029	1.35686	0.0766353	1.0087	0.0979413	0.22942	2.55634	10.8224	0	0.303066	5.73643	0.0609621	6.77273	1.08644	17.8442	5.97588	0.0136522	0.541515	2.7222	0.197202	7.45964	1.78175	0.0130259	0.289717	0.334971	0.00892565	0.0451602	1.51547	0.101841	0	2.69438	2.97429	52.892	5.05503	0.735938	0.522885	18.6189	6.81374	0.0600523	1.17597	6.90177	0.0343609	13.0224	0	0.115875	3.73185	0.0241009	0.0444564	0.582518
CEP72	14.6991	8.27276	5.07207	33.3504	3.56194	7.93253	10.7621	5.13229	8.02185	7.76804	9.85261	9.13175	7.65871	6.53193	3.37709	11.1322	6.93936	4.41374	4.77741	12.6637	14.0947	2.94771	2.93432	3.86337	1.99529	11.5312	3.6519	5.78296	3.64711	7.56896	6.02779	22.9977	6.33898	14.0899	6.65134	20.6635	11.6483	5.10182	4.67117	5.86545	1.68083	14.7366	76.4646	4.83396	3.28278	3.52002	1.78652	1.3524	5.12714
GKAP1	6.80145	5.78383	51.6634	5.9937	5.1459	7.22836	7.57045	12.7436	22.807	4.59681	11.2099	14.6294	21.2221	6.55467	3.43007	7.00561	20.4192	7.95265	22.7077	24.5751	4.52776	13.0868	12.509	24.6323	5.73489	43.5637	37.1826	22.0983	23.6331	11.4762	23.7915	15.7733	10.5108	19.5707	20.2361	2.47799	15.7147	16.9912	9.33213	26.0591	10.4619	35.2161	16.5543	13.9634	13	5.39197	1.38064	5.42681	1.99353
LNX2	17.0438	17.4216	7.29066	6.33037	6.82463	5.26729	11.4556	4.46321	14.4242	5.23302	7.19327	9.68767	13.852	37.9889	6.0344	6.26102	16.9155	23.0383	5.04199	14.832	20.4332	6.30814	4.36203	8.41155	3.18673	7.15993	2.26844	41.5916	2.6508	7.21994	6.01075	13.5278	9.13716	17.4022	24.5919	5.79025	8.5511	2.24991	24.1502	4.89079	10.3023	3.84423	7.86419	12.8728	1.08347	6.59849	1.981	5.6301	7.23596
TESMIN	1.82044	1.56248	0.439529	0.43926	0.68327	1.07342	1.47421	0.85292	1.91014	0.480289	0.527725	4.06317	0.644999	1.99247	1.18859	2.20214	0.164842	0.163462	6.73377	3.01138	2.98136	2.91629	2.76813	1.94342	1.27657	8.08289	0.381697	0.319672	2.52082	1.14766	8.41645	10.2873	4.45605	5.81976	0.522706	3.33039	0.14908	3.84153	1.56621	0.391314	0.396832	18.6699	0.878968	2.56733	1.7389	2.42747	0.160052	2.2867	0.188399
PDLIM4	27.6513	99.7948	1.20478	50.7704	59.4523	33.7892	22.9827	27.408	24.2784	91.5913	42.8133	1.21059	21.5526	22.9089	0.533127	51.9144	30.0325	10.7535	42.9219	50.192	34.837	12.1144	49.3197	78.8642	0.369549	34.5827	42.3237	76.1223	78.4003	9.50876	43.8536	34.2512	57.3889	59.3999	23.8987	41.7936	26.8884	97.2848	16.2183	65.3379	36.9607	73.4844	6.73715	1.29877	56.7957	95.164	87.4505	49.0455	34.6342
MZB1	0.0297556	0.622858	0.118729	7.17331	0.202317	0.148098	0.147779	1.03244	0	0.264112	0.0846409	0.264452	0	0.349342	0.138644	0.721424	0.169208	9.48019	5.22514	0.359435	0.188576	0	0.161446	2.52687	0.551396	0.663757	0.244879	0.367741	0.157779	0.114375	2.46742	0.220302	0.237244	0.0607103	0.375585	1.37716	0.0765139	0.167561	18.6819	0.372987	0.827414	0.106469	0.0939841	0.0744442	0.0256459	0.233602	8.2519	0.881602	7.86447
RNASE2	0.179164	0.585991	0.536168	1.23405	0.304548	0.802553	0	0.248661	0.146113	4.59411	0.0849399	0.682421	0.35594	0.191223	0.250441	2.5339	0.254708	3.53606	0.337088	59.7326	0.405519	0	0.243024	1.00097	0	0.0832627	0.421276	0	0.190004	0.0860841	0.508795	0	1.57134	0.182774	0.807668	1.34137	0	0.420382	0.112039	0.518267	1.82035	0.240401	1.13179	1.00855	0.463257	0.761889	15.9626	9.87012	6.79251
CD52	5.42522	10.2207	5.48401	18.9331	2.21326	8.49667	0.431103	2.20869	2.47767	7.41937	1.02882	4.22468	3.16158	1.62131	1.88746	12.374	3.0851	4.96282	8.71021	6.90295	10.6749	0.894751	4.02289	7.75939	3.62711	1.14297	2.04105	3.64471	7.51786	2.98901	8.38125	2.41001	3.51814	2.14002	6.78268	10.8314	1.67406	11.6772	7.68997	2.58071	3.94555	0.905896	3.19868	12.9397	4.30185	4.21186	70.5295	13.5289	25.6221
ILDR2	9.4359	0.522598	19.2043	2.78912	0.138009	0.310344	0.120967	1.83223	0.774687	4.1269	0.249424	3.1543	12.8038	0.0987863	0.131648	1.96189	0.242389	0.0366262	0.0611019	21.5076	1.16433	1.62691	0.0330386	2.16639	0.658448	1.91071	0.607078	4.55699	2.60373	0.730264	0.0442686	0.0240443	1.77888	3.44887	26.541	0.119361	6.63272	4.68173	0.396019	0.713967	0.0312598	12.7808	0.83087	4.10111	0.407263	0.12748	0.183387	0.0541239	0.126641
EPB41L4A-AS1	26.0101	21.1686	10.2695	13.9137	122.026	11.9591	131.769	61.8405	21.9542	18.1518	49.4205	8.60254	7.1925	67.9773	97.3119	69.796	16.1595	37.466	42.6199	15.7829	62.2588	84.1428	16.4334	18.5995	95.2207	21.6375	29.3191	14.5555	42.3195	52.2047	36.7828	82.5593	134.508	14.3813	7.98707	38.5448	18.307	45.5582	74.1678	6.20169	8.37132	32.0778	52.214	9.76611	26.985	71.9562	10.2028	15.749	12.0497
C20orf96	29.7513	14.0143	23.3212	28.2071	56.398	14.6715	79.3737	51.167	19.6081	14.1503	55.3813	6.5024	21.825	98.3492	35.157	47.8669	25.4553	33.2521	45.5553	41.8887	59.9238	55.4504	20.6816	15.5952	25.6972	16.8968	52.5815	17.3196	36.651	63.1902	45.9192	73.8577	35.8465	84.8706	13.4295	52.9519	15.381	23.6666	60.4352	8.97181	39.7634	33.8875	32.3526	23.3277	32.6172	61.5638	8.83055	10.7144	13.6784
TSPEAR-AS2	65.9134	0.146207	1.78368	0.596559	0.405258	0.111245	6.43829	3.72252	0.0546838	0.484952	0.0423857	2.0432	0.954691	0.715665	0.333259	3.82342	0.127101	10.041	0.16821	0.485985	37.3754	18.4926	2.03129	0.299696	13.4976	0.124646	0.052555	0.0637456	0	3.39358	1.9042	3.28205	0.784113	0.182412	0.060455	77.6454	0.258633	0	13.8094	0.0431033	1.31475	0.0199937	0.305919	0.0838789	1.42554	6.2585	0	0.103472	1.7916
DNM1P35	0.509168	1.36002	1.5449	9.13298	2.38011	0.295657	5.73182	2.67946	0.986195	0.669541	1.22707	2.23567	1.26443	2.03789	1.54208	5.34368	1.32707	1.3359	0.798311	4.12598	1.40214	3.11987	1.35252	1.42233	12.4879	2.74091	0.897919	0.766414	4.54478	1.20283	1.51825	2.06812	1.13332	12.3364	2.0084	1.76163	0.900131	5.23672	2.09617	2.74117	0.589935	5.959	1.98794	1.14117	2.1028	2.84532	0.106489	0.157143	0.80432
GALNT8	19.0387	0.0864859	0.0952521	2.8142	7.66612	5.52758	0.839024	0.866519	0.0359412	0.0869283	9.235	1.54807	1.98457	0.72124	0.698176	27.8701	0.0104423	0.17258	3.47332	0.079854	6.65667	20.937	0.109596	0.311879	0.944781	0.191157	0.034542	0	1.05938	0.839947	4.16347	4.98499	2.09073	0.0224796	0.225161	2.50965	5.6757	0.0344688	5.16284	2.29472	3.79429	9.38264	2.39733	0	0.044315	3.62328	0.0184343	0.0204023	0.0875199
AGO2	29.0222	15.8717	19.0732	10.916	7.12083	20.9592	17.5747	15.5392	32.1617	10.9957	53.5744	24.8454	17.6689	20.7173	47.196	18.9588	49.9799	9.5831	20.0283	23.6074	33.5695	11.5951	15.7779	17.1499	2.68675	17.3705	21.6505	15.3019	14.8318	11.1901	26.465	9.47749	8.41938	20.1549	19.9617	21.3174	91.0772	15.68	14.3663	23.7375	13.1622	25.0708	14.3425	25.8579	5.70672	9.76181	5.41937	13.6056	6.4364
ANKRD26	6.55818	2.9194	5.32707	5.97645	2.02687	3.04367	8.23997	6.50148	6.29303	4.9475	2.3985	2.23843	6.44678	8.8904	7.61156	4.60031	8.48794	7.74048	8.69598	7.07836	6.67005	1.59197	2.98064	4.68229	0.798432	4.34605	9.43255	4.31569	4.0375	7.29243	11.7066	3.07935	3.78246	10.0268	3.76271	5.82013	7.99388	1.95845	6.57245	8.38494	3.0151	6.40741	8.42021	13.3285	1.04973	1.71621	1.15428	1.97146	3.74568
NUSAP1	332.879	143.699	365.828	101.313	21.3272	118.75	71.5032	161.292	132.628	121.666	180.254	140.978	150.281	34.3986	15.6089	76.6506	388.522	33.5843	25.3469	387.071	188.173	47.4311	21.8903	102.201	8.77006	152.206	172.446	256.499	28.1667	42.4549	23.2756	72.8332	19.0006	445.278	181.94	47.8428	122.891	60.9607	53.902	113.94	47.5776	243.54	52.3104	271.622	20.8234	35.26	33.8009	60.3561	75.7594
LINC01423	1.41725	0	5.96921	0.0677903	0.446126	0	0	0.109278	4.75166	12.4243	0.821217	0.0999666	0.0782114	0.504215	0.0733731	0.212107	0	0	0	0.47555	1.06927	0	0	1.31967	0.171653	4.4641	0.185136	0	0	0.0756618	0.268317	0.194314	0.188332	0.0803228	0.42593	0.214359	1.11355	0.221692	0.689322	0.7592	0	0	0	14.577	1.90013	0.0515113	2.37126	2.33281	0.255863
VNN2	0.231185	0.604909	0.333111	0.309626	0.145546	1.76432	0.102059	0.570419	0.314229	0.126667	0.0487122	1.6959	0.408256	0.246746	0.406938	0.657386	0.401699	0.60354	0.354414	0.868814	0.116281	0.247126	0.766545	1.1768	0.728009	0.167126	0.150998	0.219781	0.735517	0.444316	0.291789	0.0633937	1.84326	0.209639	0.880061	0.944098	0.0660525	0.313411	0.417648	2.03101	1.64835	0.367647	0.378625	1.25318	0.0664184	0.35291	3.86804	0.998897	8.01348
SLC7A3	34.2801	4.92233	50.3402	5.55324	4.43286	8.11471	11.1226	54.291	131.429	11.927	13.7319	0	139.795	6.08727	0.333921	5.71134	0.806575	0.14032	13.9704	0.541057	12.7333	1.14911	0.040504	88.2856	3.41771	38.3008	0.421276	659.929	0.601679	3.58684	11.7701	2.94774	0.761862	287.077	147.049	10.3245	0	0.280255	8.10418	20.5867	5.493	0	1.85488	1.97974	0.51473	1.99263	0	0	0
CCER2	2.55949	1.42312	0.765954	0.881467	6.01844	0.382168	2.73297	0.444037	6.52291	1.64075	2.66954	0.812406	0.381364	3.20982	5.54547	5.08505	1.54644	1.1426	1.20389	2.24152	3.93933	4.04533	0.433971	0.214494	7.81191	1.48683	2.03115	0.608307	0.0678586	3.01294	1.81713	2.52663	2.95902	18.7344	0.692287	21.8626	0.0822688	0.240219	1.4405	2.71473	0	0.915813	4.17685	1.44078	0.330898	2.38613	0.160589	0.5332	0
SLC16A2	143.575	19.7767	29.7695	89.3701	48.8123	91.8381	77.3356	18.5664	8.98749	14.3153	21.6694	30.4398	27.1899	73.9216	37.0652	90.5963	36.1408	42.6057	53.9666	21.2839	64.8682	49.0352	50.6441	23.3567	6.02415	26.1968	25.8173	25.9758	28.0459	139.109	67.2269	36.2834	21.8502	24.8728	42.0595	28.3436	184.428	19.0388	98.2102	24.058	44.4163	29.9233	29.144	15.9411	10.0448	30.7323	28.5352	28.4136	12.4833
CYP39A1	11.6746	15.1883	0.260242	20.4963	9.60828	0.670872	8.74574	17.5006	0.0354598	4.78135	5.33898	3.50551	0.820629	21.6955	0.9522	13.3238	4.20338	2.75836	0.981684	1.52317	17.6949	18.1666	0.0884682	0.461553	8.43654	0.343515	16.9971	13.8682	0.0461115	0.438722	0.0493912	9.60395	5.11348	4.76837	1.13686	21.0414	1.62121	0.244851	55.2783	0.230591	4.9293	0.0972371	12.0627	0.489523	0.412231	2.13347	0.900275	0.261677	3.22626
CASD1	92.7456	16.8039	15.2062	23.3767	14.2936	25.0474	49.2732	24.4513	18.365	8.59255	21.8754	24.5673	15.0656	50.3842	26.8324	80.0213	12.8057	27.1335	34.1846	14.7248	38.1271	35.57	14.3939	17.9936	5.20313	15.683	11.6159	12.6376	20.4661	24.1552	44.5722	16.9576	18.6402	21.389	16.5549	19.947	55.5305	15.1378	59.5065	17.0493	24.8528	6.65728	38.394	16.6772	11.3136	10.2583	3.47794	10.2884	13.079
HSD17B1P1	21.8838	10.4699	15.1891	7.01221	2.56819	5.42832	11.6071	7.17537	18.8865	1.60646	6.58084	9.08168	5.6983	3.70382	2.83789	19.1739	15.4045	7.6544	10.3933	4.87631	11.1567	2.14136	16.0428	9.10045	0.540392	35.8749	9.24215	12.3883	14.12	7.8945	10.8605	2.44693	9.37345	23.9865	16.0269	2.41013	1.639	21.6688	4.3402	28.8176	3.10549	23.5668	18.0445	18.6044	3.9676	1.66799	2.31063	0.590149	5.13985
USP46-DT	18.4575	4.13717	3.86266	8.33472	3.29103	18.3731	27.6926	7.25518	4.21052	1.40025	3.85512	2.54009	5.57726	23.1438	22.9738	24.2527	2.11021	6.55057	10.4423	5.30112	14.0813	2.21743	6.56547	8.58131	2.67323	2.39936	7.815	2.08601	5.9544	14.6359	9.82344	3.66322	3.80772	13.1016	2.26925	3.42616	11.2846	5.93589	15.0938	9.64539	7.04025	10.1605	7.88187	7.99235	2.28056	7.00877	1.29575	1.07556	3.56523
S100A9	58.4915	38.1849	7.24957	6.15623	6.24314	57.7574	0.931442	8.78501	1.05153	14.4504	3.55658	19.9424	14.0888	114.473	2.73083	2.2104	8.16544	16.8551	6.02806	113.275	16.6614	0.8055	4.92892	19.9084	18.6548	3.5953	4.96112	10.5863	4.59945	36.6081	2.79617	97.3433	17.1029	5.26149	13.6331	7.18027	16.8792	10.1212	5.7175	38.3154	114.708	8.4932	13.4519	42.9628	17.983	563.723	781.052	202.298	313.11
ZNF454	9.57859	2.82539	0.557585	6.01569	2.1882	3.71781	7.19248	8.35728	0.145043	1.52851	3.46907	0.0967746	1.96856	6.34549	5.80081	8.5898	1.66153	2.81767	0.860448	5.52439	6.94684	2.13007	2.20566	3.06608	1.08012	0.0708452	1.13509	2.77772	3.34113	2.05089	1.5585	4.29516	2.674	1.29597	0.503958	11.4824	12.4132	3.4815	5.40205	1.46992	3.80425	5.40918	3.34375	6.00695	1.35769	1.01395	0	0.164669	0.632993
DLK2	9.80034	1.46419	1.84058	5.2867	6.37561	21.7091	4.44664	4.74385	1.7761	8.44229	14.2255	0.921696	4.44686	6.97332	1.71944	1.79266	6.19227	2.4448	0.49322	4.56728	12.159	2.86846	0.697498	2.29829	0.659436	0.590398	5.54761	0.805164	0.288702	7.09232	0.652833	5.93461	3.56931	5.55434	4.25434	2.05874	0.58335	1.10717	5.63679	9.53729	1.74691	1.37994	4.68142	2.49731	1.43387	5.62007	1.29053	1.96042	1.7693
GPR65	0.957233	1.13492	1.71579	0.515098	0.203391	0.997522	0.11885	1.01716	0.378127	1.44558	0.0850902	1.76604	0.549711	0.239452	0.195132	1.02744	0.0850528	1.25106	1.12562	1.10209	0.270824	0.143893	0.324605	0.467946	0.0978217	0.403148	0.474774	0.426569	0.713776	0.330573	1.15531	0.0922797	0.632034	0.167839	1.0788	0.590434	0.44229	0.870327	0.467656	0.40381	1.21572	0.361239	0.267701	1.5155	0.386731	0.489254	3.65987	1.96644	4.26093
SCN9A	4.99232	1.54532	0.253883	0.0898987	0.266229	0.506694	0.213909	1.51256	0.0266102	0.218825	0.179444	0	0.473215	0.153233	0.328395	6.41672	0.00927752	7.81987	0.0327417	0.291671	2.7119	0.062783	0.0442597	0.298968	0.0497949	0.133442	0.629129	0.117876	0.214543	0.645922	0.0222389	0.12079	0.400644	0.106518	0.170628	1.36804	0.713184	0.0122497	0.171399	0.138435	0.376891	0.274367	6.16308	0.195922	0.0281229	0.204932	0.286617	1.57097	1.68947
WDR88	6.02502	1.73028	2.82185	3.19469	2.70608	5.44893	4.05052	2.29447	7.19058	1.77537	2.99573	3.405	2.48152	4.62685	1.84872	3.71129	1.25348	2.03711	2.39618	4.97031	3.79175	3.33243	2.34212	4.67971	0.881015	2.21951	2.11639	2.34002	2.29868	3.42443	2.54563	1.72265	0.761578	4.57233	2.11985	11.8022	6.37661	2.13776	3.99745	5.98663	0.903698	2.46473	4.02265	4.9633	0.823261	1.5142	0.64541	0.306134	1.39281
SEZ6L2	334.832	94.276	97.5082	236.753	96.076	5.63502	23.8809	149.917	119.253	57.1276	91.2482	90.1127	12.2271	13.1201	93.4218	120.491	3.43902	805.108	23.9846	58.601	68.3102	1.67364	2.12055	68.6595	2.02699	23.9217	7.7968	10.9979	5.28787	2.53016	21.7212	10.2545	115.658	5.27133	19.629	133.912	0.211577	34.0092	2.44919	167.449	51.3738	0.529935	70.6888	225.739	90.1488	11.6273	10.325	3.5653	72.6382
KMT2D	38.2863	11.5597	13.8553	33.123	7.34778	31.3676	29.758	17.8882	9.36625	3.46936	19.869	19.7652	18.3216	40.8668	23.92	33.3193	26.9213	20.2932	34.2467	38.2084	24.2021	14.6814	18.7596	9.21967	1.34661	23.7718	12.0734	14.6426	13.1746	20.8382	49.7266	11.8771	35.4509	15.8509	11.3732	24.0779	26.445	11.5293	23.6633	7.64072	9.05778	15.2582	10.2417	26.49	7.9087	6.95186	4.02472	3.38246	10.6981
CD38	2.30875	1.7555	1.94874	0.42474	0.0782657	0.559817	0.0882017	0.314952	0.675893	0.17515	0.140327	0.413385	0.362625	0.20008	0.0367775	5.36898	0.57509	1.57637	0.519769	1.19182	0.294778	0.108481	1.0305	0.253565	0.0107549	0.531885	0.197194	0.328291	0.941705	0.113774	0.448304	0.0973978	0.149466	0.19124	1.3877	0.805838	1.17974	1.37049	0.876129	0.190271	2.17375	0.16769	0.103878	0.296213	0.289127	0.258195	2.79809	0.35627	2.39398
GRIA2	0.0453872	0.00989651	0.067913	1.32212	0	0.308728	7.95704	0	0.00616908	0.380478	0.0286901	9.12401	0.180339	0.54901	0.0140985	11.2181	0.0645244	0.0284375	0	0.0639634	0.068486	0	0.492517	0.0253573	1.41002	0.0281236	13.4735	0.0503396	0.625732	0	0	0.214688	0.120625	162.828	1.0844	3.16123	0.0680804	0.0780959	0	0.00729396	0	0	0.0159285	0.10409	1.29091	0.202905	0	0	0.0245818
COQ10A	12.9304	9.76797	12.3368	13.521	11.2733	2.76111	18.416	15.862	7.80678	7.54857	19.3397	22.2688	22.1459	20.7234	12.4967	16.2367	18.2342	8.99669	13.655	25.5453	9.59191	10.806	17.3412	12.6072	15.2542	18.7252	25.8187	29.6608	11.6337	18.1974	12.7691	15.6467	13.2694	23.1906	10.605	10.0499	5.12149	13.408	18.3108	13.594	9.97033	31.1366	175.441	19.41	6.38115	11.4475	7.32778	3.93918	7.81643
FHDC1	1.40542	0.416051	0.470729	0.962729	0.313879	14.5107	1.23295	0.242042	0.79478	1.8211	0.710066	0.573083	1.55909	0.503654	2.61937	1.10541	1.86675	2.68991	0.874973	1.3755	1.56032	1.24071	0.0974049	0.240716	0.0782761	0.171627	0.277395	1.3751	0.184946	1.16324	0.675873	1.41776	1.58677	0.952336	0.601187	1.57797	3.73262	0.192561	0.461888	0.553929	0.373031	0.23859	0.280817	2.07889	0.150309	1.18792	0.43768	3.72328	26.6357
ENTPD2	17.0049	0.100818	0.12812	0.685601	2.56161	118.925	10.4865	2.60254	0.0209486	0.430669	0.9986	0.130454	0.25516	4.71558	8.88082	1.79916	0.0730362	0.965664	4.28519	4.5923	13.4653	85.1525	0	0.200916	165.426	0.238752	0.362396	30.2321	0.108965	0.789894	3.90997	70.8424	0.675862	16.8235	0.231595	0.944098	0.891709	0.0241085	3.91946	0.544905	15.0275	0.11489	20.7973	0.289196	0.309953	12.335	0	0	33.3338
BCAS4	9.57033	4.98259	3.92368	15.6043	2.19331	4.77661	3.31339	4.27074	2.78589	3.44818	1.42924	10.3163	6.2107	2.01815	12.3096	7.1962	6.87254	0.771194	7.93185	17.5294	11.5635	5.85946	4.93611	2.88022	10.5585	1.70775	9.41648	15.7544	7.01847	1.43992	8.94622	5.50295	8.00741	13.6029	8.06565	6.10705	22.2584	9.93645	0.501983	3.07027	9.80621	3.08768	1.22077	2.15336	11.1697	4.96574	12.4347	15.484	14.0186
DCTN2	192.671	91.3803	133.544	1648.94	142.384	138.865	151.024	3772.28	112.264	105.472	101.281	93.1206	121.144	159.865	150.432	130.957	216.93	102.907	127.683	216.851	129.655	178.481	104.947	127.813	82.5887	133.195	184.167	179.416	147.059	126.951	118.713	164.699	193.145	140.432	101.41	169.179	100.176	168.441	168.176	78.2212	130.399	201.718	936.569	141.464	105.21	165.314	137.944	106.369	98.5572
CACHD1	125.302	13.5691	1.05269	47.6776	12.9251	53.2767	27.285	8.31437	6.58068	4.00533	38.0937	1.2451	13.5955	59.5356	7.13219	50.3813	2.39433	13.3742	10.7764	13.0951	72.2255	8.80468	2.38571	5.16923	1.40594	2.2292	8.6471	2.1686	6.43221	17.7925	18.0053	17.5465	129.88	10.2001	2.40264	29.4556	34.1117	4.77209	71.8179	1.79869	7.94603	5.20623	2.35678	3.29356	9.16889	4.94436	0.668805	3.14834	8.42889
ZFP14	12.7361	5.13906	4.03063	3.39692	6.64769	9.86152	14.4467	5.37975	5.79308	1.69808	2.50218	5.4157	4.19414	17.3056	10.2237	13.4371	4.76025	4.46426	9.3874	8.15218	8.5462	9.31092	9.89357	5.59766	4.77227	6.05553	4.018	4.58979	6.60651	8.03169	9.99542	7.04645	5.69816	10.2388	4.99252	14.9696	12.4703	4.58807	14.7602	6.26541	6.14437	2.97977	11.1135	3.34441	2.78155	2.32081	1.21602	2.56349	3.8707
SRGN	18.5163	74.9944	47.2274	31.1684	28.2705	182.165	61.5635	95.5622	16.4569	101.367	5.30909	186.242	51.5442	28.283	29.6539	113.203	20.8855	290.887	38.662	114.848	38.2959	2.89531	47.7507	185.34	89.0742	67.9645	53.5102	33.4139	37.2155	41.6598	36.7137	8.48259	61.042	18.0976	61.0789	70.9369	45.5461	229.092	188.524	53.8828	287.621	66.303	67.0645	83.635	64.1703	159.438	772.469	575.09	217.024
RNU6-850P	3.93987	6.01353	9.8254	6.7843	0	1.30729	8.47906	9.11354	6.42614	2.59041	5.60356	6.66962	3.26134	7.70927	7.95493	10.6136	12.1357	8.63988	12.3544	3.1728	0.594499	0.902472	1.78139	8.80465	0	14.0374	3.08799	6.24254	5.57099	5.67905	20.8853	0	6.80614	42.8721	2.36811	5.36313	3.37701	1.23258	1.64252	5.06526	2.80913	12.3351	18.6663	18.8926	1.69786	2.57756	0	1.82392	0.711283
MMP1	0.892638	7.45607	4.55493	0.088678	0.427964	0.239227	0.81844	5.1938	0.0279988	4.334	4.19935	0.610253	24.6567	0.439716	0.287943	0.416192	2.63564	2.35545	5.6843	1.20268	16.4429	0.896517	3.6324	2.34009	0.0374238	3.28676	5.28759	11.1624	0.801007	142.161	7.91681	1.35566	0.16424	0.035024	4.92165	8.73936	4.41412	0.322222	0.0858779	0.0993126	3.81871	0.2764	0.469904	43.3337	0.355086	8.1758	5950.56	23.2367	9.26003
MSC	17.6368	11.0135	21.393	4.62989	13.5298	53.8794	4.03781	31.0085	18.1945	71.3751	14.6894	64.4136	12.9725	6.28602	123.371	8.321	27.9401	0.99273	21.5598	4.63982	52.9163	4.39918	8.81378	34.0133	1.88412	13.2986	141.495	2.76911	9.23313	1.90705	31.2694	4.18671	6.30365	18.2534	32.0334	4.35717	8.93039	16.9434	4.16343	18.2714	28.7903	37.5947	8.82946	114.436	35.3677	3.49713	171.349	80.3734	55.7527
GPR156	6.1293	0.058425	0.25615	4.12372	0.759107	3.32292	1.56362	0.263417	0.427932	4.99887	2.65707	0.49612	9.83689	3.07431	1.62303	5.77457	8.69782	0.199361	4.6632	5.9744	5.10446	0.245506	0.333165	0.112274	0.0973588	0.622615	6.19535	15.6234	0.899837	1.64147	4.43873	0.551058	2.62596	0.968103	2.22455	3.46505	4.7369	1.23644	2.69492	0.0107651	4.93139	1.49804	0.164563	0.405013	0.327165	1.38778	0.154108	1.45751	0.495831
REXO5	14.0892	11.9801	24.8781	12.3003	2.9622	9.7044	4.36002	10.1992	30.3542	5.54507	1.60558	7.99434	23.4342	3.0882	1.79247	10.4076	9.18518	3.32193	7.17603	20.7923	10.538	4.63191	4.50457	10.9851	2.61639	11.4144	18.9802	17.9578	12.832	2.97005	7.30185	5.49758	16.293	41.8445	5.03958	2.17076	10.5474	23.6074	3.2487	19.5297	2.88356	64.6039	4.60415	28.6681	18.2503	4.75394	3.75464	1.14161	4.14926
MARCHF6	76.6078	54.0306	40.489	104.752	29.6477	59.0284	81.2196	59.7946	45.2171	32.463	44.2786	62.8582	52.8768	87.9792	111.254	104.336	45.4382	54.9015	43.3823	85.9301	50.7055	24.7802	40.5456	54.56	11.2252	69.4846	43.9455	31.1848	43.7154	55.0748	50.6472	30.7519	41.9569	57.1163	47.2565	110.901	53.0985	34.2419	53.4357	45.3734	35.0445	68.9228	309.747	39.3101	16.1469	25.8869	14.7866	27.6703	28.2941
GADD45G	5.2184	14.5244	65.4264	8.58942	233.296	176.462	41.9749	5.25442	54.8657	27.2463	3.83225	42.1562	241.139	156.714	56.6866	1.51603	428.103	32.119	70.3312	252.082	2.82544	2540.78	119.5	45.5612	1492.34	43.8427	986.489	84.2879	228.364	19.8127	42.3077	97.662	616.881	519.202	220.576	18.1766	148.723	600.494	222.608	176.061	50.8316	115.602	6.30212	111.869	86.9548	236.035	100.343	21.6001	43.9462
PBX1	57.0639	64.295	23.0862	12.8281	10.2474	28.0974	30.3701	23.8241	25.4412	3.72299	9.37393	53.5701	154.998	42.723	154.779	49.7021	88.0388	18.2896	267.517	174.738	27.3964	8.91532	85.1272	33.6486	13.5626	44.2904	299.293	62.6187	113.303	38.9827	256.506	25.3056	12.0596	123.077	75.8556	57.7732	54.113	60.0363	37.7347	44.8702	48.9281	70.5203	17.5366	24.0889	27.288	8.47522	1.38996	2.36057	17.0183
TCF7L2	91.2483	23.1118	23.5146	20.5906	73.1656	27.9669	68.5416	46.3736	61.4056	14.0029	26.7434	30.068	23.0208	189.836	30.7155	41.7379	22.6985	61.0016	64.0852	36.504	43.4279	234.995	16.3964	30.2599	24.9036	58.6597	60.0034	19.1917	28.8941	58.2637	68.3747	58.2598	19.3957	38.4623	42.3084	38.6364	53.655	34.6008	83.904	23.192	14.467	41.0573	100.875	37.1169	14.7416	28.2166	10.2155	17.9172	20.7242
B4GALNT4	36.7575	8.61085	0.322898	17.9449	129.833	1.03825	97.2605	4.69223	0.674623	32.2076	97.0044	0.0456641	12.6114	75.2961	36.6669	29.2847	37.2746	0.185912	55.0371	31.346	124.258	130.695	0.731785	5.04357	91.916	0.501436	77.4227	23.7977	17.3738	60.1376	83.8143	124.643	125.63	49.8446	39.5771	49.7911	25.4562	2.24476	66.5292	26.634	13.6554	0.0643456	11.9091	5.64639	35.4936	69.4841	7.92073	0.499505	1.94794
DPY19L3	23.6071	5.73702	6.15164	64.7459	12.6615	19.5338	34.0108	30.2566	12.7342	14.781	15.1565	12.7202	13.1426	19.6252	25.0976	23.0602	9.37352	19.0972	9.65505	12.5342	18.8	12.959	7.36927	12.5476	9.04722	6.58313	13.2981	10.3058	6.36697	16.8075	12.1716	11.8982	14.5906	13.2926	10.9842	102.622	44.2977	3.73883	34.1544	10.7311	8.58816	2.97987	27.173	11.2457	1.94112	8.95963	1.86574	7.16187	7.38669
ZNF732	5.8598	4.47871	0.153825	4.24856	1.71253	8.31973	2.42008	2.43984	1.4085	1.4904	2.57337	1.80122	0.367626	2.7321	1.29331	2.70018	0.219225	1.3913	0.618943	0.447056	3.96495	2.45844	1.12951	1.51629	1.00855	3.78384	0.97899	0.293197	1.43911	2.04494	0.6306	1.33197	0.983595	2.54846	0.278062	7.97663	5.31344	0.92626	2.31435	1.51663	0.36283	6.37287	2.50026	5.05398	0.744282	1.21062	0	0.142775	0.100222
ACOT4	2.23348	3.63379	75.637	7.91381	7.95	1.39667	2.702	3.13958	10.2516	3.16289	2.38925	10.3613	6.25757	12.5303	0.747151	4.97539	4.19292	12.0832	2.11905	9.26989	2.92945	15.0727	7.26319	3.13555	1.06124	16.0485	6.42994	2.50441	8.32052	5.36568	1.17096	11.2361	1.41549	5.98833	14.8704	0.428763	0.773125	3.22495	13.1791	52.0452	0.918735	34.9635	5.69789	13.8622	4.09681	8.41127	0.970164	10.1806	2.20221
LLGL2	3.25815	2.60677	5.55336	1.32529	1.52146	0.817199	2.28493	3.02652	1.49942	1.36628	6.18673	3.63723	2.16612	4.72787	3.6339	6.21999	2.28558	2.28252	0.986814	7.42723	6.17056	8.5797	2.74911	1.04153	4.26932	0.922006	2.18168	5.52009	3.81804	1.79967	1.21425	52.2547	11.8365	16.2439	6.70005	3.18958	0.428798	4.9681	3.64712	0.395794	1.1158	5.1635	8.86844	2.10739	3.08823	7.53041	1.22333	0.657172	1.02821
EEF2	2030.19	2658.94	4311.34	1892.34	5275.45	4251.24	8536.41	3552.03	2837.99	1666.28	6877.16	2563.64	3177.58	4963.16	6555.46	2255.69	2767.26	5304.63	8631.48	5131.29	4598.37	6033.93	2734.95	1755.84	2182.62	3853.51	3406.26	3159.72	2904.17	7094.85	7865.46	4265.18	5232.21	1894.21	3338.67	3020.56	2051.15	4268.73	5366.27	1311.53	2891.61	2412.51	3280.67	1824.5	1844.49	5560.94	2601.97	1088.84	6492.57
EFNA5	38.0688	17.548	0.0828116	19.431	3.69582	43.6558	10.861	2.9792	54.9353	54.3402	15.2143	43.1841	29.5806	95.4136	0.254188	50.3821	12.6449	110.032	1.87429	2.82217	50.389	30.0721	0.112606	45.7044	19.4945	62.3232	35.0243	30.3733	12.7405	5.57283	0.538861	35.6485	1.56964	17.7363	17.3859	22.3105	14.3329	0.0779141	15.9153	59.5777	3.95731	0.148521	9.28971	38.8982	15.1891	6.05958	1.19055	5.09491	4.90726
LPAL2	2.69632	1.23868	3.92159	3.42019	3.07884	3.11426	8.30042	2.65668	0.738569	0.446581	1.61983	2.03833	5.66338	2.04302	1.76462	8.2062	0.643746	1.6636	6.0153	6.66326	2.88837	1.15981	10.1625	1.24192	0.0897443	0.420874	1.11312	4.2461	1.81172	6.68527	8.34681	2.28582	2.34673	14.1732	5.2888	0.756485	4.65752	6.23959	2.0594	3.05634	3.67619	1.878	4.3774	1.85381	3.99147	2.35649	0.129141	0.076228	0.713447
ALPK2	0.057372	0.516028	14.1145	14.2261	0.0812687	0.0571098	0.00712334	0.199066	0.0877283	0.629474	0.101998	0.118368	0.106856	0.122467	0.0868792	0.608556	0.030586	0.02022	0.0179904	0.667041	1.30505	3.72568	0.00972765	8.91077	0.0703557	10.0251	0.0421566	0.109084	0	0.0551318	0.048878	0.115041	2.43583	0.0951081	35.2774	0.410011	0.571668	0.00673075	0.143509	0	0.283787	0.134717	0.00755048	43.4019	0.216336	1.09318	3.57268	1.29479	11.8621
GIMAP5	0.235504	0.718911	0.548154	0.328284	0.0254169	0.502344	0.100252	0.404677	0.091457	0.13272	0.138233	0.726155	0.222794	0.191508	0.323968	0.906316	0.223202	3.61511	0.0984641	0.907622	0.192909	0.0154128	0.760583	0.375924	0.171141	0.542015	0.395535	0.17058	0.225966	0.290967	0.191083	0.0276763	0.44707	0.114404	0.515657	0.870141	0.418137	0.231555	0.518955	0.562294	0.5877	0.220696	0.200721	0.827681	0.164315	0.117389	0.534756	0.166132	0.826036
TMEM74	1.01087	3.65995	5.88613	0.242886	0.0799213	4.86745	0.140105	0.0978827	1.59127	2.66627	0.847037	4.86514	3.92313	0.727638	0.0876295	0.158324	13.4352	0.0220941	0.265382	1.95943	3.89493	0.193857	1.62628	2.31159	0.205005	1.94468	0.0829153	0.134094	2.29365	0.0225907	0.373859	0.20306	0.749748	0.719471	8.1602	0.224007	1.99487	0	0.352824	7.52571	0.175998	4.26892	1.1633	1.41157	0.141833	0.0768998	0.236	0.0652986	0
ARHGEF28	3.06622	1.72811	2.42792	4.7467	2.62565	0.698387	11.0985	1.83928	6.12432	1.37532	2.45973	1.46262	2.4306	5.19086	5.75106	11.6084	1.45918	3.17885	1.86323	3.99159	3.17596	6.74973	4.89343	1.20011	0.151066	1.71478	1.22708	2.35503	4.17031	12.2271	2.23346	3.28124	11.5503	2.04999	1.26901	6.59685	0.72943	4.54428	7.35021	0.860239	4.0899	0.22082	2.23425	2.79546	2.2732	1.82183	0.440199	1.62799	1.13057
ANXA2	111.278	176.779	98.5868	455.639	55.3293	164.994	87.7896	237.801	106.246	672.73	103.222	200.431	135.113	200.362	243.046	209.352	334.397	161.325	44.0994	76.9312	272.323	225.402	77.9657	92.5738	88.7306	136.377	607.452	88.133	108.199	33.6016	39.6504	324.496	58.1362	155.025	141.211	106.309	367.995	86.0661	103.312	133.705	161.565	122.215	194.218	196.231	74.9276	436.735	1221.33	965.195	596.326
UBQLN4	72.2737	49.4903	59.5693	51.4296	36.3854	65.8149	75.0278	40.9318	52.7682	47.8514	81.609	46.7443	90.2596	40.2072	173.025	44.9156	169.94	46.6164	151.73	68.7852	62.4492	35.3074	34.2552	42.2688	25.3418	52.3267	178.142	62.7727	38.6931	70.3398	147.851	47.023	31.7602	122.605	83.7477	89.3606	238.787	42.264	48.8169	60.9775	66.3849	60.8597	49.1739	57.9457	22.8483	41.9776	29.7422	32.6348	34.3829
WNT10B	8.61831	0.0336572	0.282292	13.8879	22.5648	0.102435	18.2963	2.6779	0.0209805	12.5084	1.21966	0.0653262	0.178884	4.1736	1.7501	1.94051	0.146295	0.072535	0.0322685	1.08767	6.19554	41.0499	0	0.258714	15.003	0.0239115	0.120983	0.122286	0.0818484	13.4486	0.146117	2.41262	0.615355	0.498649	0.0231947	2.17123	0.066153	0	4.02195	0	0.522772	0.483271	0.433373	0.128727	0.133039	28.747	1.93697	0.0714583	33.6354
CXCL3	0.274317	0.239256	0.425664	0.262424	0	1.39566	0.0605501	0.676842	0.521998	1.41282	0.606905	1.12225	0.756913	0.130125	0.284036	1.43691	0.0866626	0.114583	0	0.662727	0.413926	0.0418903	0.0826872	1.36229	0.232571	0.169978	0.17917	0.37669	0.0646476	0.0292896	0.0346228	0	0.41313	0.0310939	1.15417	0.0414903	0.352692	0.0286065	0	0.117558	0.651961	0.0817948	0.994802	1.33448	0.15762	16.4709	29.3359	2.59629	1.55174
ZNF518B	21.6641	20.8371	10.6105	8.45844	8.68708	12.0883	13.0048	17.5516	9.14996	6.88744	14.649	12.4968	32.8494	22.083	10.3745	19.6819	14.6102	9.99084	0.248939	27.1433	13.5831	10.9022	15.143	12.8416	8.16011	21.8249	8.7573	11.8278	16.7263	12.5636	0.183176	6.11488	9.16809	10.908	35.6312	23.3355	59.7025	17.981	10.9063	12.6065	5.98978	11.6785	10.8592	0.636193	6.52691	7.69727	1.71222	15.585	9.90264
CALN1	13.5242	0.0264607	5.50798	2.77461	8.04492	0.308708	7.13857	0	32.9231	0.738042	9.57597	0.0770377	0.0669693	2.70556	0.0879571	2.9059	0.0191691	0.0253448	0.16067	25.9057	7.23301	0.0277974	0.0182898	0.459527	0.169026	1.20313	0	0.0512744	0.0500484	5.58457	0.635639	1.3893	0.112882	0.178821	0.121569	0.0734187	0.710782	0.00632752	0.623967	2.80181	0.0721044	0.0241232	0.0851777	0.0506016	2.10348	11.4634	0	0.00624216	0.0876341
WDR35	22.0442	7.9722	5.68258	14.283	9.65392	12.2691	26.8687	19.5142	2.85784	7.55048	9.15786	7.13403	5.57291	27.5168	23.4624	18.206	11.4484	9.99386	24.0233	7.41301	20.8097	14.5909	10.0452	6.10488	3.34001	6.04887	5.42891	6.10488	10.0596	21.5401	27.8742	11.0766	11.41	12.8732	11.1904	14.9803	20.8407	9.90726	17.1425	3.1043	5.10481	5.92965	30.1519	6.96411	7.08207	11.5194	2.12287	3.93981	9.61121
SLC47A1P2	2.18911	0.29833	2.91162	1.09946	0.103364	0.408582	0.271801	0.126594	11.7903	0.224892	0.864863	3.93746	1.26847	1.94705	1.0625	13.7602	0.389018	0.171449	2.23096	4.40726	1.28	0.12536	0.433035	7.89876	0.14914	1.69557	9.06147	0.13007	6.91631	0.350606	2.79752	0	0.945425	4.37339	0.863491	1.24163	3.69411	3.16747	1.48303	2.50659	0.780419	7.30254	0.14405	6.84606	8.21529	0.0596738	0	0	0
TPP1	33.6309	175.164	67.1236	40.0767	26.6637	42.8459	89.359	100.439	238.672	74.6377	43.6647	142.64	62.7833	82.5118	52.3536	60.7828	41.4547	92.3188	66.9877	94.0186	68.1676	30.4601	152.204	198.563	22.7899	356.324	95.9673	103.026	275.857	95.1099	66.7014	33.5977	89.3992	74.5018	103.12	42.8494	68.5232	195.394	97.5172	122.38	75.1836	385.893	168.367	135.998	172.62	36.249	215.876	89.1341	124.55
UNC45B	0.321559	0.0623241	0.273245	0.0205078	0.0809767	0.154117	0.0236592	0.0661169	0.0874132	0.0117456	0	0.0907251	0.141962	0.0381335	0.0443934	0.0320831	0.0338624	0.861858	0.0597527	0.172635	9.812	0.0163681	0.0484636	0.0931525	0.116838	0.0885555	0.154019	0.0339663	0.0378904	0.206002	0.17587	0	0.104452	0.0850468	0.0429505	0.145906	0.122498	0.0111776	0.0297903	0.0689015	0.178322	0.095881	0.0250779	0.22347	0.0718529	0.00779154	1.67382	0.0441073	0.528922
AADAC	0.0810965	0.0530484	0.161793	0.733135	0	0.605444	0	0.0562767	0	0	0.115341	0	0	0	0.0377863	0.327697	0	0	0	0.0489805	0.734213	0	0	0	0.0441996	0.0376879	0	0	0.0430015	0	0	0.65045	0	0	0	0.0551961	0.0521332	0	0.253566	0	0.0433664	0.507801	0	0	0	0	0.203529	0	1.75689
EIF3E	231.162	195.993	65.5016	45.9067	313.713	91.531	399.323	114.425	101.305	227.901	415.545	115.744	101.609	286.271	425.984	122.973	321.922	201.354	279.973	262.99	512.127	439.774	109.876	95.3066	114.228	126.679	91.1154	166.522	184.602	552.894	248.294	342.253	205.214	114.13	120.343	299.337	234.113	217.061	396.607	78.3778	144.345	164.002	183.435	89.4526	107.724	341.672	112.008	86.1786	123.808
C2CD4C	9.1038	0.91398	2.15601	2.218	91.3401	5.10699	108.685	33.8148	1.38874	3.31577	20.3277	0.360338	0.563839	163.457	85.4472	2.17604	0.155184	4.90381	7.11969	0.817523	13.2824	111.978	0.858781	1.17092	74.0105	1.17691	1.18067	0.581132	0.0694576	57.7976	6.12541	113.064	4.4909	29.5321	1.4172	14.1459	0	0.204899	18.4033	6.02052	0.723818	0.546813	1.67793	8.65722	1.05372	78.7269	0.24656	0.121281	0.118241
TRIM46	5.40121	23.5218	3.85487	5.72941	21.7946	0.163375	12.0489	6.9579	16.3417	4.03191	4.81008	15.3633	13.8725	30.1296	2.0022	5.88843	33.4931	0.813316	16.4315	9.62443	7.92941	40.3562	7.48828	17.1719	6.70079	11.5243	15.5243	12.922	14.9687	1.14703	17.9994	19.3501	0.249821	27.8851	17.1516	13.9532	0.40285	3.86496	11.7937	21.6809	1.78723	11.1713	12.6143	18.3098	7.03428	5.05638	2.65867	5.9817	0.161619
IGLV3-19	0	2.11237	0.715839	111.83	1.0165	0	0	2.98789	0	0.530793	0	0	1.06923	22.7857	0	3.38302	0	98.9723	57.606	0.433419	0	0	0	137.916	0	1.83421	22.3572	0.511656	0.570768	0	19.1561	0	0.143039	0	3.23496	52.2609	0	0	220.786	1.38388	1.72683	0.48144	0	0	0.927743	1.05632	75.1911	1.49494	105.326
ZBTB18	22.9777	34.3654	25.512	24.1813	4.78783	25.4409	37.116	8.69963	29.8947	4.18388	14.7107	43.859	76.4717	45.9807	1.67815	29.0839	55.658	11.6682	45.6096	7.55083	14.7832	0.690139	11.9081	32.524	28.1046	28.2611	33.1417	48.3141	3.10337	24.4932	40.145	11.6234	8.84954	177.616	30.708	13.671	4.56385	6.98808	8.5326	15.4773	41.038	5.34378	78.5737	33.3355	18.267	0.928917	4.62816	7.7435	5.3643
CDH8	11.8582	1.20343	8.77196	5.25546	0.0169956	0.318488	0.208557	0.0485687	0.004077	0.0197215	2.59761	4.06856	0.66543	35.5358	0.046587	0.141407	0.362463	0.460445	0.131681	0.0181165	7.19195	0.494695	0.0542488	5.29555	0.0435952	0.0836381	0.0705292	8.37886	0	0.00960803	0.27826	0.0431816	0.550058	1.49429	5.72875	0.63288	0.996267	0	0.0562723	0.0915877	0.101587	0.0313036	0.678979	0.44401	0.176659	2.30251	0.0250932	0.013886	0.027076
FOXP3	2.06966	3.3094	1.01954	5.76379	5.50149	1.85672	2.5126	4.39736	1.31278	0.47879	3.53718	0.778584	0.634526	2.89074	0.357164	1.89289	1.23505	1.48886	0.160245	2.19141	2.63718	2.84448	0.242611	0.999268	2.47885	0.474978	0.841119	0.655855	0.29807	3.3393	0.522443	2.86916	2.52617	0.96445	2.02726	3.47817	1.34691	0.503601	3.35547	0.320286	0.628525	0.639979	4.43877	0.447481	0.484492	1.30387	3.27045	1.63237	1.60529
RAB11FIP4	2.18516	0.149555	0.811385	4.36086	2.29191	9.84298	2.96968	0.793281	0.849794	4.83914	0.00833773	2.23847	2.48941	4.56593	2.28625	10.8848	0.0875077	0.603293	0.645229	1.39149	5.15486	4.82811	0.101385	0.589533	11.2339	0.0408655	0.0465216	0.0376184	0.0233136	3.03779	0.649266	8.47435	6.28542	1.81206	1.17732	7.38547	13.8382	0.226957	2.17757	0.75038	4.67406	0.239911	3.7449	1.05049	0.48884	4.40957	0.187585	1.11133	0.347665
MSTN	1.10248	0.156777	0.932404	0.16508	1.24934	1.93244	1.92828	0.0997904	0.117274	0.0945471	0.431773	0.304292	190.623	2.76264	46.4554	9.42635	0.204434	8.51436	0.961971	0.781675	2.71232	3.26099	0.0650188	0.0535601	0.0783752	21.8752	0.281771	0.2962	0.101668	2.14188	2.0963	0.414036	1.83446	0.635694	191.926	1.56599	0.955245	0.247433	2.42798	61.6102	115.552	0.107195	0.0504667	0.0599616	0.433791	0.439032	0	0.0665712	0
RAD51-AS1	6.54012	9.86062	6.56379	6.96997	10.0325	6.54992	21.3107	8.41283	14.8952	3.14637	6.42809	25.1133	3.88207	21.7071	8.32439	23.0972	3.62839	13.6425	8.35333	15.8485	8.05132	16.1136	6.11249	19.0715	5.21639	27.9104	9.65816	3.33622	10.6152	23.7977	15.6284	9.202	5.94581	30.0643	6.07632	4.39707	3.99925	19.3877	22.4941	23.033	3.53998	16.5521	11.0424	18.5075	6.59923	9.3923	1.95164	1.7723	1.16632
SESN3	65.4329	14.162	40.1431	14.2135	9.27611	113.152	40.4717	43.6571	7.01659	11.6165	28.2522	8.72565	142.115	14.2519	62.6501	91.7774	8.60939	98.3649	33.1043	285.1	67.6093	5.36018	22.2508	33.9215	12.4691	11.3425	26.3824	56.5349	22.544	43.0528	43.6123	13.035	56.4257	56.9146	70.2733	127.861	196.586	7.24111	36.3671	5.85823	196.387	15.1179	118.316	37.4446	9.03142	8.5949	16.4857	9.87739	29.8058
IL18R1	4.1485	0.426873	0.526971	4.62859	0.352146	1.59304	0.925986	2.80336	0.10137	3.89216	1.90046	0.157815	1.17297	0.92866	0.564685	20.9699	0	1.95674	1.55909	3.32204	3.2354	1.77239	0.316132	0.711808	0.169366	0.259945	0.0548006	0.0886259	0.346027	4.85249	3.2475	1.01614	0.66896	0.871778	0.518314	0.86716	21.1552	0.947864	2.66225	0.524359	0.564988	0.138987	6.49433	1.98249	0.200873	8.60974	5.98564	0.935076	1.12763
HSPA7	3.26414	3.21429	3.22109	8.64261	1.15345	2.93478	0.522939	11.2526	1.0877	4.11918	1.66397	4.99097	1.15052	1.42351	1.01394	7.89501	0.74846	0.989592	3.698	5.46925	2.00192	0.192952	1.04739	6.47098	0.497366	1.04392	1.56803	1.66835	3.5733	0.539645	5.46209	0.346477	6.15653	0.572889	4.74667	9.26882	2.30143	3.36001	2.76552	1.96289	4.09161	5.2746	0.48039	10.0983	1.57304	1.23996	14.0058	76.335	1.52075
RBM38	42.8822	171.534	59.8569	31.3056	27.6217	36.6955	31.5392	26.2807	242.316	48.1275	89.748	329.259	238.294	16.9045	21.3533	27.5402	130.768	66.8543	190.797	145.088	57.905	47.7232	106.702	167.043	34.6117	130.478	518.333	258.94	180.651	45.781	202.596	34.3339	135.376	243.777	200.077	109.857	43.2201	76.6648	15.5574	231.143	138.638	183.981	24.4167	104.797	158.429	40.2121	22.0552	23.9668	41.8407
EXTL1	6.99153	2.20383	2.43877	0.513395	5.94641	0.0445175	2.04339	1.71725	0	4.52822	0.325101	9.95555	0.0444238	0.46141	3.32016	13.1319	0.127157	0.952702	39.4158	6.37462	5.34459	1.51612	7.84565	0.0499713	48.2942	0.124701	1.40209	4.15238	0.0158092	8.88163	47.1264	1.36122	15.4039	35.6164	0.120963	4.13967	0.440828	0.517672	3.50515	0.100619	3.87424	0.173355	0.109866	0.18648	0.295513	5.38351	0.149652	0.220838	0.0968862
SNORD83A	0	2.79425	3.55093	3.6778	1.61357	12.7564	3.5358	1.9762	0.580608	2.10641	6.07544	1.80782	0	12.9176	19.9034	6.71262	6.07277	6.02193	0	0.859995	3.86737	3.91388	4.8285	0	0.776052	3.97032	0.837008	0	0	3.42071	1.61743	2.63551	2.27055	5.8103	0.641884	0	0.915349	2.67275	2.67125	0.686477	1.52284	3.18426	5.24695	4.45294	0.613613	5.12347	0	0	0.77118
ZNF33A	12.3078	20.1952	18.7346	15.5584	16.9325	11.1329	34.184	32.3796	21.2625	9.49607	9.08709	11.2433	29.0775	40.1954	29.5994	17.8858	23.8751	14.947	27.0977	31.1681	30.401	13.2086	18.1093	29.5743	8.78074	16.4449	24.0883	19.0253	24.8368	22.013	32.5368	30.2303	14.9311	36.0899	15.0522	40.8017	23.2798	9.17191	41.0973	17.5716	7.32678	31.1793	39.2248	29.3303	6.17568	18.1039	4.88493	9.90554	10.128
DOT1L	20.2327	12.4029	112.981	26.6621	11.6136	68.3885	17.7367	11.7254	30.8182	16.374	54.9642	21.2088	36.7746	21.3704	10.0591	22.5487	54.6273	17.5097	20.3731	21.3671	21.9412	13.1614	10.3689	10.4121	3.40108	24.2709	39.6097	29.5422	7.83315	22.8734	26.0569	11.1948	11.8309	47.3469	24.6523	21.179	14.3644	10.0183	7.8271	21.7886	16.1394	36.7074	13.4938	33.8664	4.05963	20.1574	6.7614	9.2332	10.6202
GAPLINC	0.386115	1.76801	0.770327	4.5433	1.02095	0.38435	0.319602	0.535887	0.367368	5.64849	0.244071	0.817044	0.703158	0.480787	8.09583	0.520075	0.365946	0.846725	0.161435	0.31094	1.10698	0.176888	0.0872897	0.862873	3.64767	0.299064	1.21052	0.367068	0.409476	0.865756	0.1462	1.0323	0.513088	0.328246	0.464159	0.700796	0.992861	0.24159	0.48291	0.372304	3.3036	0.172695	0.135506	3.70302	0.0554645	0.378909	18.5732	15.4319	4.04301
ADM	56.6358	105.381	11.2943	48.7194	6.71133	65.8143	2.42225	19.4094	220.895	19.1667	45.5136	49.981	115.384	14.687	3.31602	13.7421	91.1996	57.765	3.18361	19.2075	12.526	10.5677	33.5845	202.307	13.8065	77.8506	37.0956	84.7136	154.932	16.8103	2.43091	16.2432	3.27363	12.8704	18.7558	19.2399	29.7539	15.9278	12.8534	38.7501	13.1204	50.4842	12.6803	74.4893	104.984	24.1102	222.327	377.318	16.55
MST1	4.58967	6.38747	2.76029	6.80364	23.7441	1.76126	10.6638	14.734	5.18595	1.53506	8.32524	8.22568	5.14052	8.10752	19.0793	18.116	5.03078	8.52699	8.29316	8.98309	18.8012	5.99707	1.4797	6.79327	4.97397	3.20252	8.47709	7.01917	1.50959	14.0879	14.2202	9.7838	8.59161	27.0072	2.41085	20.2642	0.376294	2.18501	12.1294	10.1979	0.754084	7.03305	3.86577	23.5811	2.59132	5.46575	1.41898	5.01316	0.317027
TGIF2	80.6108	26.7278	10.5552	50.9683	127.95	26.4035	124.312	117.759	8.92086	25.0489	162.341	6.92145	17.5593	112.82	26.2504	36.3773	72.4445	51.3693	90.9991	29.6226	86.073	45.3719	9.43114	9.60643	39.2784	20.1515	27.9692	47.0511	6.76701	128.458	90.0862	82.355	170.171	48.4111	19.2573	167.151	27.3927	7.61599	77.8386	5.10141	44.7507	13.6383	43.5456	23.9016	17.5003	81.4335	8.63517	24.658	32.5072
TRIM17	2.38284	0.573605	0.361299	2.77373	0.561656	0.455414	2.53725	1.77262	0.248738	1.50401	6.09123	0.411446	0.681683	7.38551	1.45667	4.26228	0.189703	0.197073	39.9781	1.56583	2.36442	0.602581	0.206858	0.191702	1.26754	0.372077	0.15688	0.199346	0.586265	0.806007	51.7312	1.29374	0.607955	0.894553	0.309363	0.337337	0.122545	0.268367	7.82001	0.404379	0.652402	0.460407	1.04364	0.810766	0.460037	1.58386	0.0956836	0.0352995	0.103244
CD5	1.0709	1.6208	0.209462	1.41015	0.4997	2.02749	0.250283	0.29143	0.856221	0.0414176	0.119459	0.693156	0.604882	0.201702	0.743572	1.27274	0.89555	0.493363	1.1852	1.31896	0.779438	0.173154	0.74054	2.39319	0	0.585502	0.22218	0.199622	1.3361	0.181603	1.6458	0.207284	0.770126	0.728317	1.5524	1.68642	0.242975	0.315319	1.05048	0.121481	0.561434	0.638631	0.287399	0.499072	0.416251	0.31596	2.21335	0.427715	2.68393
BBOX1-AS1	4.69111	0.202328	8.43347	0.488225	0.233672	0.51315	0.0512045	0.572375	2.14409	2.89792	0.244396	0.130901	2.30432	13.48	0.0960785	0.138872	1.02601	0	0	0.062271	4.52716	0.283398	0.0699249	6.39377	0.112386	0.81454	5.09095	0.0980154	0.164009	0.0990755	0	15.8392	0.780935	0.999198	0.557734	5.12263	0.132558	0	0	0.0497067	0.0551335	0.92227	0.162825	1.61215	0.355446	0.134903	12.873	5.53664	5.8632
ADORA1	5.64831	5.57384	5.10314	1.05598	12.0517	0.0803213	6.60422	3.67325	2.97438	1.40059	3.5041	9.73249	21.2884	1.27459	26.5585	17.3027	10.1406	29.3481	22.9948	22.3792	4.9238	21.8469	1.7731	1.02784	36.2732	1.40996	24.2285	3.3292	1.72856	11.1657	16.9568	1.97144	1.1709	27.3618	5.03429	3.42698	0.373478	1.30257	3.47159	3.40781	14.5153	8.64711	0.288844	5.91494	3.15738	9.91387	0.607526	0.0896511	0.0699232
STK17B	26.5604	10.0319	18.9894	53.0282	6.04536	18.9698	4.25747	33.1682	13.5212	15.8648	13.7713	15.4647	9.42408	20.3505	39.4066	65.7774	16.3809	20.818	2.93953	11.5472	32.9339	1.7376	4.01543	13.1622	0.974783	5.73222	3.00903	2.93153	2.13653	7.32906	3.53783	13.9646	21.5129	4.28873	24.4194	34.8539	23.8937	6.01977	16.8537	7.80006	7.51933	3.26411	23.7759	22.8744	10.3298	2.87142	17.3354	32.9285	14.4743
CCL22	1.17766	1.05735	0.20731	0.238574	0.0785024	0.873459	0.0229362	1.95495	0	0.296053	0.0218947	0.11727	0.114687	0.0492911	0.537961	1.21301	0.0656553	0	0.782012	0.8368	0.229965	0	0.0313218	0	0.35239	0.0429248	0	0.263427	0.0979536	0.066569	1.04921	0.0569872	0.20252	0.0942264	0.541295	1.32018	0.44533	0.216722	0	0	0.148177	0.433772	0.413297	0.462169	0.0398042	2.22072	1.18803	0.320696	1.45073
FGFRL1	81.6182	26.5774	21.9901	16.3246	125.497	110.774	147.683	50.7733	7.30557	59.9442	57.678	21.1726	20.9412	348.116	147.51	241.607	19.2536	104.127	8.80062	20.5776	136.944	341.006	11.7526	14.4765	154.92	4.41333	4.73833	11.2308	16.9583	84.7033	7.72915	237.769	82.8203	59.093	24.0238	44.8896	126.986	24.4875	321.298	15.1985	8.30676	13.0489	25.666	36.0672	23.5282	144.274	38.1256	89.0447	17.2153
CPT1B	1.40149	0.733418	3.78293	2.61206	0.579225	0.558035	1.21193	0.137303	1.90941	0.2927	0.766054	1.42351	0.180161	1.61901	0.445587	3.28688	1.75802	3.37814	0.475665	3.14689	1.53755	0.634503	1.09589	0.700094	2.94756	0.183901	1.55077	1.64586	0.979201	1.14079	1.17995	1.24108	0.591578	9.46988	0.624358	0.381555	1.12354	0.154748	1.48475	3.52945	0.229243	4.67547	1.11101	4.57886	0.92371	0.431479	0.475876	0.259523	0.0893005
LINC00663	3.88578	4.20578	2.25723	3.56055	6.63168	4.76901	12.1061	1.77603	5.30706	1.20047	3.59564	3.60604	6.15411	7.66172	3.73744	15.2814	1.02054	3.84264	5.38286	3.3743	3.92775	3.51743	1.62993	4.27214	0.663422	6.87523	1.8347	2.37372	8.25831	9.68754	7.14391	3.27361	4.90233	8.38984	3.34863	4.24859	9.47028	5.7707	9.25139	8.72747	2.52021	6.22598	5.19195	6.53968	5.52804	3.40999	0.391654	0.491261	3.73579
PLAC8L1	0.721709	1.07908	1.13132	1.24275	6.07548	3.38679	2.86745	0.572375	0.252246	2.94876	3.51931	1.04721	1.94587	4.51167	0.384314	6.80471	0.439721	2.61624	0.51728	3.8608	1.58684	10.7691	0.978949	1.03683	2.3601	3.83313	0.242426	1.47023	0.437357	4.65655	0.234232	4.32555	6.65849	4.83822	1.30138	3.08761	3.04884	0.38706	1.03158	1.78944	1.654	2.76681	4.77619	1.16075	1.24406	3.64238	0.776262	0.763675	0.22336
MIR181A2HG	1.839	0.668314	11.4145	15.1297	8.91484	5.69519	5.37848	14.3215	0.916518	3.02279	3.68116	7.26404	3.45052	19.0826	13.5195	16.5136	4.93833	6.72136	0	3.20874	9.06476	10.1099	1.94015	6.16458	5.45698	6.26734	0.600572	1.0684	1.62522	9.71958	0.232109	12.859	4.64314	0.521127	1.28958	8.06629	1.83899	0.0958878	6.90007	9.65422	1.85755	0.0913911	3.01184	2.93948	3.08197	3.67621	0.641022	2.27026	0.99601
USP13	56.2071	16.7219	29.0975	18.5804	10.2526	17.1743	20.3451	15.4707	15.0573	17.5925	12.0889	32.7715	34.3639	17.1315	14.1588	19.7959	28.9596	18	40.7383	15.7398	24.1088	5.73807	9.03284	19.7977	3.51154	20.2071	25.2585	24.5384	9.28026	15.6323	41.0994	6.31866	11.9416	34.0081	22.6431	11.0066	42.5003	14.5533	12.2575	24.7493	14.6641	36.064	21.447	20.7505	5.82932	10.7422	8.14524	9.76418	4.58322
AOAH	2.63986	2.89907	1.46084	1.04519	1.0918	3.29913	0.306235	1.79181	0.56572	3.80074	0.182705	2.1529	2.52656	0.822641	0.556654	2.62139	1.26011	12.2783	1.37764	4.86473	1.51775	0.66207	0.888664	2.69136	2.10043	1.73725	1.85763	0.897609	1.45088	1.72205	1.5103	0.213994	3.05732	0.255545	3.57882	3.72465	2.84905	2.09784	2.60276	1.46781	4.28652	0.913547	9.10902	3.88078	2.02615	1.12196	12.767	8.9561	16.0926
ZNF121	0.671588	12.3618	31.0309	15.8369	20.3054	10.5756	15.0648	14.9912	10.0944	8.74839	27.0545	20.701	19.9948	15.849	17.1237	13.6568	40.7099	18.4356	16.438	32.7316	9.948	34.7795	13.5632	19.6672	9.04912	13.9061	15.5391	18.0099	11.623	15.3274	21.3712	19.7969	10.4043	21.743	10.8485	31.3874	153.805	15.6177	16.2973	14.993	12.7791	17.5136	16.5279	11.2948	5.05674	11.9118	5.46613	5.10402	5.03165
LCMT1-AS2	0.0253947	0.0442977	0.0422201	0.102033	0	0.042131	0.184977	10.7733	0.10355	0.0166966	0.0481574	0.0537367	0.0672677	0.243935	0.236649	0.114017	0.0361022	0.103422	0.180498	0.0715766	0.030655	0.0232677	0.0459282	0.113502	0.0276814	0.133752	0	0.024142	0.0628393	0.0569405	0.346159	0	0.107986	0.129532	0.0381595	0.437866	0.0435335	0.0158893	0.0211739	0.0571348	0.0362128	0.0757208	598.366	0.360025	0.0145915	0.0719933	0	0.0156749	0.0366769
ZNF43	2.29124	10.3125	9.43878	13.378	6.12341	11.3649	19.3564	15.01	10.8415	2.57588	11.7449	9.91854	7.69011	17.7608	12.5851	20.3287	4.85819	8.70167	11.9958	13.9708	12.7578	13.9179	3.70191	7.60189	2.36118	14.3766	8.20072	1.34558	7.82863	11.9406	14.3547	11.0968	10.9609	18.0211	4.29369	23.0673	23.969	7.42005	15.2181	8.12081	16.1665	13.1648	26.0827	8.19745	3.16774	5.46387	0.421953	1.50598	7.82682
RNF39	10.3015	3.44954	3.63947	1.45184	4.3777	4.63892	3.65441	3.91478	3.67551	4.89841	7.47113	1.71276	2.83231	14.6272	3.65708	5.86409	1.04608	1.84413	0.269192	0.518492	10.0205	9.35445	4.86571	0.753677	1.97179	3.64756	2.30689	3.32275	0.585257	1.76773	0.348269	3.4049	3.71563	5.47349	3.09594	11.4353	15.2945	0.690601	5.52172	1.47813	1.27882	1.23415	8.58635	1.15058	0.237824	5.17499	0.500149	1.78837	8.10333
RAB4A	30.6909	65.5482	68.9557	41.6947	45.0142	30.7947	59.5692	58.3352	55.9909	31.5378	55.3142	55.2845	33.4497	64.9681	83.5734	40.8436	104.518	28.7866	74.7614	65.7545	43.0669	49.8192	44.1523	64.3628	20.0906	31.8495	84.2963	49.1851	34.173	110.273	77.5708	54.9409	37.862	24.9307	59.1182	63.5847	21.306	47.5987	63.5317	20.2148	53.41	27.1432	60.7317	29.0369	15.1457	45.7721	25.9742	35.6052	21.713
STUM	0.763937	0.272575	1.57607	1.38274	22.892	3.22325	25.8081	0.168678	3.75931	0	0.403331	2.19335	0.275943	35.0325	48.3122	5.19168	0.283853	4.10385	1.2522	6.86859	5.0458	55.8492	1.40126	0.620804	26.5906	16.8233	0.714427	0.222828	0.110476	124.164	1.12417	14.3328	1.03131	0.309961	0.375688	5.68402	1.60723	24.7279	20.7484	0.962618	0.928444	0.15531	0.219356	14.1064	1.26448	6.96862	0.0108935	0.00803765	2.34145
KAZALD1	200.844	3.15929	11.5403	27.7863	13.5767	81.9718	79.1176	44.1678	2.79376	20.4558	85.8197	11.2182	22.2582	126.172	77.6287	131.569	11.5234	48.6984	0.0704405	2.87181	192.174	19.8619	20.5422	9.4545	119.474	9.18678	17.6286	5.26771	17.0135	84.3674	0.276436	38.5065	6.61197	4.90791	9.26583	8.9952	37.9314	10.6645	69.7695	14.025	30.6318	35.1485	1.85265	14.1439	5.11457	31.842	19.5206	11.006	20.764
LINC01506	0	0	0.128266	0	0	0	0.127719	0	0	0.126812	0	0.48976	0	0	0	0.173194	0.182799	0.362537	0.161281	0.776611	0.232826	0	0	0.718377	0	0	0.302341	0.12224	0.409087	0.123562	0	0.158665	0.512601	0.131173	0.11593	0.350065	0.16532	0.36204	0	0	0.137519	0	0	0.321695	1.21906	0.084122	1.61352	0.119052	0.974971
FAM13B	38.109	41.24	38.0844	10.9142	7.64419	35.1065	35.7117	19.6756	43.2074	4.84988	11.6711	64.2017	49.3713	39.4016	16.229	56.5226	19.7445	18.3188	35.1024	43.4299	29.7982	10.1584	55.4384	30.7932	2.46905	64.3685	16.0947	30.0713	46.0196	17.814	41.8447	10.5426	21.7904	42.9409	84.1237	12.9283	27.7045	45.557	38.2194	28.4024	29.1763	33.9829	38.7003	48.2805	16.9537	6.52543	1.10951	4.43353	12.3
MIR6503	0	0	0	0	0	0	0	0	0.641369	0	0	0	6.24964	0	0	3.1779	0	0.739126	0	2.84998	0	0	0	0	0	0.730969	0	0	0	0	3.5734	0	0.627042	0	0	0	0	0	0	0	0	0.703499	0.828007	0	0	0	0	0.728155	0
ZNF382	2.08557	3.55721	4.29796	4.06975	1.95031	3.05754	4.62985	3.32582	14.5862	1.05494	0.810261	3.0121	3.09265	5.58717	4.15988	5.31241	4.29873	1.48831	4.51978	5.681	2.77006	3.08808	4.58789	5.99618	0.814244	3.27703	2.76106	4.17557	4.18267	2.82531	5.74955	1.88772	1.94395	7.25453	2.02581	7.71971	5.70091	2.38925	3.05683	5.22621	3.24032	2.55517	4.94522	4.88887	1.14856	1.37225	0.134978	1.14531	0.95154
ZNF204P	13.7131	2.43637	5.54491	3.20676	0.0639504	9.10029	3.05492	10.1819	0.0230112	5.98295	9.47096	6.23346	5.07311	3.40305	7.4413	18.3568	12.5154	4.90592	3.07908	1.09069	15.9406	6.59253	19.5195	8.57569	3.62934	11.9065	0.33173	1.71676	10.4433	0.108458	2.7244	2.08906	11.2486	4.11623	3.3326	16.8617	0.108834	24.549	23.3971	0.190449	6.24671	22.9686	7.72392	1.16479	5.42319	0.683013	0.141629	2.19449	1.10031
SIX3	7.37197	0.0701425	2.00558	3.99291	98.4561	1.94798	7.24258	0.223233	0.174896	5.68416	28.2902	0.0680708	0.133142	117.479	0.374718	4.51347	0	0	0	12.8232	4.70839	0.331586	0.0727242	0.269583	255.714	0	0	0.58615	0.113716	51.1344	0	1.02544	0	0.0273473	0.531723	0.291929	0.44806	0.201277	130.757	1.18902	0.258032	12.4215	1.91922	0.469474	1.77906	8.12006	0.0336391	0.0744605	0
NSMF	30.3289	26.7344	31.4484	61.4189	168.228	19.6154	226.909	27.0245	50.2311	35.5704	45.2887	56.3973	11.5504	234.478	74.4533	27.747	40.4172	60.4739	35.8839	69.9474	129.269	229.994	27.5878	30.4446	162.675	13.9668	21.7758	55.6116	28.1798	111.963	40.0788	133.736	70.9316	83.6952	35.7065	64.269	38.1094	41.7803	101.749	38.7311	34.0998	33.7648	176.058	38.0769	66.3107	147.446	40.8384	19.3279	69.5952
PSAP	1202.84	1219.22	655.258	1078.61	1108.42	4007.61	1446.61	930.048	1016.57	1596.42	391.879	2129.23	1526.8	1519.3	2165.24	1982.24	1317.68	1450.67	1086.53	762.436	1376.54	549.193	1610.37	637.497	2127.71	479.47	1948.46	897.003	1514.33	1157.63	1064.49	700.59	1502.09	1187.68	2247.97	734.994	1816.22	1235.85	2193.11	1156.03	2397.31	2953.34	698.679	1551.4	292.714	1292.54	1774.14	1767.65	1752.43
[truncated: 4,261 more rows]
[truncated: 214 more columns]
