# Supplementary material for: A New Signature of Sarcoma Based on the Tumor Microenvironment Benefits Prognostic Prediction
Source: Int J Mol Sci. 2023 Feb 3;24(3):2961. doi: 10.3390/ijms24032961 (PMC9918054; doi:10.3390/ijms24032961)
Supplement: Supplementary file 1 [file ijms-24-02961-s001.zip › Table S5 immune-related DEGs.xlsx]

## Sheet: Sheet1
Table S5: 590 immune-related DEGs obtained from Venn analysis.
gene	logFC
VAV1	3.18568
CD86	2.96257
ITGB2	3.08047
IL2RG	3.87243
FCER1G	3.08393
TYROBP	2.99704
IL12RB1	3.21257
CD4	2.98003
HCK	3.06741
PRF1	3.50198
HLA-DMB	2.8904
CD14	3.49085
C3AR1	2.7505
TNFSF13B	3.16804
LCP2	2.40689
CYBB	3.31745
CTSS	2.61146
CD74	2.95005
IL10RA	2.93521
CSF1R	2.96144
BTK	2.55349
PTAFR	2.75349
HCST	3.02217
HLA-DRA	3.03113
HLA-DMA	2.55845
TRBV28	4.65538
PTPRC	3.01691
CD3D	4.61158
CCRL2	2.28424
LILRB3	2.61671
TLR8	3.27187
PTPN6	2.26179
HLA-DPB1	2.69403
IL10	3.29443
CSF2RA	2.43512
CCR1	2.76027
CSF3R	2.73991
TNFRSF1B	2.30858
FCGR3A	3.42679
IL2RA	4.20881
HLA-DRB1	2.95405
HLA-DPA1	2.73121
CCL5	4.01839
IL18	2.88502
MSR1	2.50111
ITGAL	3.02628
SH2D1A	3.48737
FPR1	3.57994
PIK3R5	2.23205
TNFSF14	3.92251
CD3E	3.86438
CXCR3	3.99235
TNFSF8	2.46739
LCK	3.47714
PLAU	3.14494
GMFG	2.26889
CCR5	2.59841
CSF2RB	2.21249
EBI3	3.00798
LTB	3.60291
FGR	1.9554
CXCL10	4.19996
TRBC2	3.87331
IL21R	3.85757
XCL2	3.79972
FPR2	4.05851
GZMB	3.09164
RAC2	2.36617
CSF1	2.16325
FASLG	4.08607
CD3G	3.96662
CCL4	2.82862
VEGFC	2.1817
TRBC1	4.13522
CCL13	4.85527
CXCL9	5.38985
HLA-E	1.36335
CCL23	3.82316
CD48	2.58339
CD247	2.99586
TNFSF10	2.3107
CD209	3.68517
HLA-DQA1	3.20684
PLTP	3.09005
SYK	1.91854
CXCR6	3.34581
IL2RB	2.42631
TLR7	1.45263
HLA-B	1.74664
XCL1	2.93897
INPP5D	1.31175
TNFRSF9	3.31659
HLA-DQB1	2.92134
FCGR2B	2.91809
CCL8	3.2646
LYZ	3.07181
TRBV20-1	4.02482
CD28	2.41377
CD72	2.32067
GNLY	2.60825
TYMP	2.1909
IRF1	1.39996
PIK3CD	1.7909
LGMN	1.71042
PIK3CG	2.21942
TRGC2	3.74174
RNASE2	2.23655
NCR3	3.07085
PLAUR	2.74244
IL1RN	2.08346
ITK	2.49565
IL15RA	1.97861
OSM	2.43838
CD40LG	3.42608
TRBV6-5	4.42408
C5AR1	2.0359
TRBV7-9	4.39998
IFI30	2.03634
TLR2	1.86769
HLA-DRB5	2.84154
C3	5.19678
ICOS	3.71644
CMKLR1	1.95353
IL16	1.59571
CIITA	2.23462
CXCL11	3.77598
ZAP70	2.58849
ICAM1	1.34532
IL32	2.02917
ENG	1.14235
S100A9	2.87305
TRBV29-1	4.92649
HLA-C	1.33176
CARD11	1.59028
MARCO	6.1327
UNC93B1	1.19353
CD8B	2.5896
IL15	1.64028
TRBV5-1	3.92782
HLA-A	1.31249
LTA	2.76088
B2M	1.20644
TRAV4	4.27802
TRAV12-3	4.55627
HLA-DOA	1.89228
TRBV6-1	4.55717
APOBEC3H	1.9668
TRAV2	5.01165
TGFB1	1.25532
SEMA6A	-2.11367
IFNG	3.70262
CCL3	2.05439
TLR4	1.6377
TRAV8-6	4.02071
TRAV12-2	4.36986
CTLA4	2.37185
TRBV11-2	5.11418
IL7R	2.74458
TRBV4-1	5.69709
HLA-H	1.36858
CD244	2.60276
S100A16	1.57677
XCR1	2.10669
HLA-DQA2	3.47959
TRAV19	4.18756
TRBV19	3.5353
GRN	0.839505
S100A11	1.19508
TRDC	1.82178
CCL2	1.93851
TRAV21	4.32709
TRBV5-6	4.0191
LANCL1	-1.00601
TAPBP	0.837272
TRAV1-2	5.25811
CCR4	2.68967
MAP3K8	1.42017
CD8A	2.85161
SEMA4G	-1.87448
PSMB8	0.982495
TRAV17	4.2103
TNFRSF8	2.25704
TMSB4X	0.991855
LYN	1.1611
CCL18	4.87284
EDN2	-3.27432
CXCL13	4.54615
TRBV9	2.57898
CTSB	1.21952
CXCL16	1.31357
TRAV29DV5	3.9548
TRBV12-4	4.18457
BCL3	0.902618
OAS1	1.74578
IGF1	1.92155
TRBV2	4.10214
GRAP2	2.32063
TRBV18	3.58917
TRBV5-4	2.21728
IL1B	2.96402
FGFR2	-1.37086
IRF5	1.12891
ACVRL1	1.94889
IL6	1.60648
TRBV10-3	4.65514
HLA-F	1.28559
TRAV13-1	3.83511
TRBV6-6	4.06438
TRAV3	4.1546
BRD8	-0.671263
TRBV30	4.75626
TRAC	1.5573
TAP2	0.853955
SECTM1	1.39974
CCL24	2.47343
FLT3LG	0.990008
CCR7	2.51824
TAP1	1.16267
CD70	1.04905
TGFBR2	1.21283
ANGPTL2	1.90069
TRAV13-2	3.52665
CCL22	2.66897
TRBV3-1	3.51605
CSPG5	-1.09071
CETP	2.51444
HLA-G	1.59488
THRA	-0.876436
TRBV4-2	4.54375
TNFRSF11A	1.31407
IFITM1	1.35255
S100A3	1.99584
OASL	1.4242
IFNGR1	0.845474
BMPR1A	-0.677222
TNFRSF14	1.01504
CCL4L2	2.12251
HMOX1	1.07187
CCL19	3.4139
PDIA2	-1.91185
TRAV8-2	3.00681
TCF7L2	-0.963373
IL20RB	3.37016
IL1R2	1.97021
TRBV7-6	3.84717
PDCD1	1.51435
IDO1	2.99268
RASGRP1	1.94596
TRBV7-3	1.5589
ARRB1	0.915422
CCL11	2.66616
TRAV9-2	4.26442
NFATC4	-1.00581
TRAV12-1	3.59556
TRDV1	3.80375
S100A6	1.14415
PRDX2	-0.742028
VDR	1.8288
TMSB10	0.991865
TNFRSF10C	1.18691
TRAV5	4.39058
ICAM2	0.980438
DDX17	-0.621813
IGHM	5.7411
VCAM1	1.60899
IL1R1	1.36074
IL17RD	-1.50312
CXCL1	1.54163
S100B	4.83238
CCL26	2.31866
TRAV8-4	3.19424
S100A8	1.36737
NFKBIE	0.650018
TRBV27	4.52175
IGHA2	2.67758
HSPA6	1.73335
CD19	3.19962
HLA-DOB	1.8472
WFDC2	-1.31799
PLA2G2A	4.43403
CD1D	1.12595
SFTPD	-0.607368
TRAV14DV4	3.77534
PAK3	-1.4884
CD40	1.06446
SLC11A1	2.25232
TIE1	1.07868
S100A13	0.884882
MAPT	-1.35629
ISG15	1.37276
CCL20	3.23478
TLR1	0.949799
VIPR2	-1.42939
CXCL2	2.15436
TNFSF9	1.35558
SHC2	-1.09485
AQP9	3.05956
GDF9	-0.820342
CRABP1	-2.9476
IGLV2-14	1.25413
SOCS3	0.906691
PROCR	1.60349
S100A10	1.29321
LEFTY2	-1.71756
INHA	-3.30919
IGHA1	3.38322
RFXAP	-0.642742
NEO1	-0.981135
TRAV41	1.94421
HAMP	4.61256
TNFSF18	1.29155
IL1RL1	3.62456
IL17RB	-0.621374
TRBV24-1	3.75081
TRBJ2-1	2.78775
TEK	1.14701
CYSLTR1	0.745878
CMTM7	0.918396
CMTM4	-0.766936
DKK1	2.43537
CNTFR	-1.12494
NR2F2	-1.16558
LGR6	-3.67778
TNFRSF10A	0.923747
PDGFRB	0.895006
TRBJ2-7	2.88802
TRAV8-3	2.87862
IGKC	3.55036
FGF16	3.89481
CSF2	1.27905
IRF7	0.772499
HBEGF	1.23435
NR1H3	0.817163
IGHV1-18	4.34253
IGKV3-15	3.39233
IGHV3-23	3.68784
SPP1	2.24332
NOX4	1.43232
EDNRA	-1.00134
UTS2	1.64478
ANGPTL4	1.53823
CCL21	3.19342
SOS1	-0.61069
TGFB2	-1.23577
FCGRT	0.88647
IGLC2	2.56189
CCL28	-0.866076
ISG20	1.04569
IGKV3-11	3.12187
NRTN	-1.49959
RASGRP3	0.705629
BMP1	0.719717
IGLV1-44	4.74197
IREB2	-0.586814
PLXNB1	-0.693134
APLNR	1.29591
CCL7	2.75928
IKBKE	0.742917
SEMA6D	-1.74474
NR2C2	-0.682954
FGFR3	-1.92813
PLCG2	0.713575
CD1E	2.13364
IGKV3-20	3.05148
IGLV1-40	3.66282
CDH1	-1.49413
PLXNA4	-1.1771
TRAV39	0.937164
CD1C	1.83138
CXCL3	2.04424
IL12RB2	1.2095
LTF	2.7701
TRBJ2-2	2.58154
CXCL6	2.83751
GDF15	1.42477
IL11RA	-0.83239
IGLV4-69	2.21805
SLC29A3	0.624511
RETN	2.49239
LMBR1	-0.624654
CTF1	-0.734243
IGKV1-27	4.57476
TNFRSF12A	1.30557
PDGFRL	1.17062
IGHG3	2.75353
IGHV4-39	3.93604
BST2	0.805208
IGHV3-21	3.26639
NR5A1	-3.43532
CCL17	3.21169
IGLC3	3.64765
IGHV4-34	2.12085
IGHG2	3.59378
NTF3	-1.20286
LTB4R2	-0.865061
IGHV3-74	3.20281
RBP5	1.44683
OSGIN1	0.610772
IGHV3-30	2.16696
NFYA	-0.620704
SLC22A17	-0.649712
ARTN	-0.789822
IGLV2-23	5.09032
IGHG1	2.93215
OSMR	0.668793
MMP9	2.60976
ACVR2B	-0.811368
TRIM22	0.746919
ZC3HAV1L	-0.819167
IGLV2-8	4.23488
STAT1	1.12258
PIK3R3	-0.613652
IGLV1-47	4.2954
GDF7	-2.03641
IGHV3-11	3.56042
SEMA4F	-1.03011
OSTN	-1.68642
IGHV3-33	2.2253
NOD1	0.620423
FYN	0.844459
FGF19	-5.2349
SEMA6B	0.989897
IGKV4-1	4.22238
TNF	0.663739
GBP2	0.725435
TNFSF13	0.643717
IGHV4-31	4.02175
PTX3	1.13152
NFAT5	-0.75653
IGKV1-6	3.99588
GHR	-0.871379
IGKV1-5	2.93866
PAEP	4.30316
PDGFB	0.818661
OLR1	2.55574
IGHV5-51	3.18393
IGHV4-59	2.20119
IGHV1-2	2.60211
IGHV3-15	3.33111
IGHD	3.22087
IL18R1	0.845595
AGTR1	0.86193
S100A12	1.47574
IGKV1-8	3.65011
IGLV2-11	3.85989
IGLV7-46	3.32863
PMCH	2.38419
MPO	0.934291
IGHG4	3.56735
IGLV7-43	3.99309
IGKV1-9	3.6639
PTGER1	-0.938459
IGLV3-10	3.14209
TLR3	0.753669
DUOX1	-0.842068
PSME2	0.669101
IGHV2-70	2.92716
IGKV2-24	4.37212
IGHV1-46	3.61757
PI3	2.47336
ROBO1	-0.666355
NPY	-2.6019
SEMA5A	-0.972269
CCL3L1	1.18162
IGLV3-25	3.2736
CCL14	1.52599
TNFRSF11B	0.615171
EDN3	-1.81237
IGKV1-17	0.87379
IGLV3-9	4.23118
RSAD2	1.38138
S1PR2	0.695235
NRP2	-0.7463
GHRL	2.33296
IGHV3-66	4.19504
CD79A	3.31418
IGHV3-7	3.7357
ROBO2	-1.81671
IGHV3-49	3.50178
TNFSF4	1.3578
CRHR1	-3.98191
FGFRL1	-1.38192
IGLV3-1	3.73127
IL7	0.629084
PI15	-1.51036
TRBJ2-3	1.90576
ULBP2	0.955968
AKT3	-0.637224
IGHV3-53	3.39469
IGHV3-48	3.30473
IGHV1-58	1.97286
IGLV3-19	3.1519
ERAP2	1.08508
SSTR1	-1.55025
IGLV3-21	3.95765
NR6A1	-0.967542
IGHV3-73	3.81705
IGKV3D-20	3.35973
SEMA4A	1.01846
IGHV4-28	2.88927
PLXNB3	-0.696163
IL26	1.84791
AMH	-1.18115
AR	-1.21956
NRG2	-0.608171
BMPR1B	-0.863572
SEMA5B	-0.807514
FGF13	-0.974984
IGLV2-18	2.94884
CCR10	-0.83155
IGHV4-4	3.3888
RAET1E	1.08159
HSPA2	-1.16039
STC1	0.932433
IGHV6-1	3.84783
APOD	2.03572
IGKV3-7	3.524
IGKV1-16	5.28065
ADM	0.911731
IGHV3-72	2.92371
IGHV2-26	4.7152
IGLV3-27	4.00118
IGHE	4.56717
NDP	-0.831831
IGLV6-57	3.10709
NPR1	0.996708
GREM2	-1.18241
RAC3	-1.02344
NR3C2	-0.820671
SEMA6C	-0.715021
IGHV1-24	4.73354
IGKV3D-11	3.52692
RAET1G	0.874623
CR2	4.37544
CXCL5	3.47992
PTH1R	-0.596157
SEMA7A	1.22127
IGLV10-54	3.73509
F2RL1	1.28751
FGF5	1.81269
CTSG	3.54422
CRLF1	-3.03687
IGHV3-43	3.06268
GDF10	-0.750598
OPRL1	-0.865304
IGKV1D-8	3.57027
IGHV3-13	2.70259
MDK	-0.754655
IGHV1-69	5.29652
TMSB15A	-1.03172
CX3CR1	1.02052
PTN	-0.967998
TPM2	-0.639716
NOD2	0.585948
LEPR	0.641055
TNFRSF17	3.19948
IFIH1	0.599288
PROC	-2.13773
IGKV2-30	1.44708
WNT5A	-1.2023
DLL4	0.860866
KL	0.654087
IGLC7	3.49759
IGLV8-61	2.69475
MSTN	-1.8269
FLT4	0.806918
IGF1R	-0.692423
IGHV3-64	2.85225
IGHJ3	3.43446
ARG2	-1.27549
MX1	0.769539
PRLR	-1.50699
IL17B	-0.895816
DEFB1	4.26319
IGLV5-45	2.99802
PPY	3.13125
RBP7	0.934504
FGF1	1.03452
IGKV2D-29	2.27031
LTBP2	0.845017
MASP1	-0.778838
SLIT1	-1.8339
PGR	-1.81388
RARG	-1.13782
CLCF1	-0.637144
THRB	-0.987819
IL24	1.04325
PCSK2	-2.35287
HSPA1A	0.662145
ELANE	1.39918
