# Supplementary material for: A New Signature of Sarcoma Based on the Tumor Microenvironment Benefits Prognostic Prediction
Source: Int J Mol Sci. 2023 Feb 3;24(3):2961. doi: 10.3390/ijms24032961 (PMC9918054; doi:10.3390/ijms24032961)
Supplement: Supplementary file 1 [file ijms-24-02961-s001.zip › Table S6 PPI.xlsx]

## Sheet: string_interactions_short
Table S6: 5259 nodes and 1411 interactions in PPI net work with the topology properties of nodes listed.
#node1	node2	node1_string_id	node2_string_id	neighborhood_on_chromosome	gene_fusion	phylogenetic_cooccurrence	homology	coexpression	experimentally_determined_interaction	database_annotated	automated_textmining	combined_score
ACVR2B	INHA	9606.ENSP00000340361	9606.ENSP00000243786	0	0	0	0	0	0.15	0.8	0.652	0.935
ACVR2B	MSTN	9606.ENSP00000340361	9606.ENSP00000260950	0	0	0	0	0.062	0.66	0.8	0.993	0.999
ACVR2B	LEFTY2	9606.ENSP00000340361	9606.ENSP00000355785	0	0	0	0	0	0.15	0.6	0.773	0.916
ACVR2B	ENG	9606.ENSP00000340361	9606.ENSP00000362299	0	0	0	0	0	0.281	0.9	0.443	0.956
ACVR2B	ACVRL1	9606.ENSP00000340361	9606.ENSP00000373574	0	0	0	0.75	0.062	0.709	0.9	0.767	0.975
ACVR2B	BMPR1A	9606.ENSP00000340361	9606.ENSP00000361107	0	0	0	0.758	0.096	0.864	0.8	0.899	0.979
ACVRL1	TGFB1	9606.ENSP00000373574	9606.ENSP00000221930	0	0	0	0	0	0.711	0.9	0.871	0.995
ACVRL1	TGFBR2	9606.ENSP00000373574	9606.ENSP00000351905	0	0	0	0.759	0.089	0.687	0.9	0.895	0.975
ACVRL1	ENG	9606.ENSP00000373574	9606.ENSP00000362299	0	0	0	0	0.133	0.839	0.9	0.927	0.998
AGTR1	ARRB1	9606.ENSP00000419422	9606.ENSP00000409581	0	0	0	0	0	0.722	0.6	0.833	0.979
AKT3	PIK3R3	9606.ENSP00000263826	9606.ENSP00000262741	0	0	0	0	0.062	0.102	0.65	0.707	0.902
AKT3	MAP3K8	9606.ENSP00000263826	9606.ENSP00000263056	0	0	0.334	0.564	0.058	0.064	0.9	0.176	0.921
AKT3	PIK3CG	9606.ENSP00000263826	9606.ENSP00000352121	0	0	0	0	0.063	0.184	0.8	0.626	0.935
AMH	BMPR1A	9606.ENSP00000221496	9606.ENSP00000361107	0	0	0	0	0	0.15	0.8	0.538	0.914
AMH	NR5A1	9606.ENSP00000221496	9606.ENSP00000362690	0	0	0	0	0.08	0	0.9	0.759	0.975
APOD	NR1H3	9606.ENSP00000345179	9606.ENSP00000477707	0	0	0	0	0	0	0.9	0.169	0.913
AR	TCF7L2	9606.ENSP00000363822	9606.ENSP00000358404	0	0	0	0	0	0.34	0.9	0.219	0.943
AR	HSPA1A	9606.ENSP00000363822	9606.ENSP00000364802	0	0	0	0	0	0.498	0.65	0.532	0.91
AR	NCOR2	9606.ENSP00000363822	9606.ENSP00000384018	0	0	0	0	0	0.894	0	0.983	0.998
ARRB1	IGF1R	9606.ENSP00000409581	9606.ENSP00000268035	0	0	0	0	0.049	0.501	0	0.893	0.944
ARRB1	CCR5	9606.ENSP00000409581	9606.ENSP00000292303	0	0	0	0	0.06	0.37	0.9	0.831	0.988
ARRB1	PTGER1	9606.ENSP00000409581	9606.ENSP00000292513	0	0	0	0	0	0.173	0.9	0.183	0.926
ARRB1	CCL11	9606.ENSP00000409581	9606.ENSP00000302234	0	0	0	0	0	0	0.9	0	0.9
ARRB1	CXCL10	9606.ENSP00000409581	9606.ENSP00000305651	0	0	0	0	0	0	0.9	0.422	0.939
ARRB1	EDNRA	9606.ENSP00000409581	9606.ENSP00000315011	0	0	0	0	0	0.37	0	0.896	0.932
ARRB1	PTH1R	9606.ENSP00000409581	9606.ENSP00000321999	0	0	0	0	0	0.213	0.8	0.54	0.921
ARRB1	CXCR3	9606.ENSP00000409581	9606.ENSP00000362795	0	0	0	0	0.049	0.173	0.9	0.436	0.949
ARRB1	FGR	9606.ENSP00000409581	9606.ENSP00000363117	0	0	0	0	0	0.235	0.9	0.144	0.928
ARRB1	CCL4	9606.ENSP00000409581	9606.ENSP00000482259	0	0	0	0	0	0	0.9	0.103	0.906
ARRB1	LYN	9606.ENSP00000409581	9606.ENSP00000428924	0	0	0	0	0	0.069	0.9	0.421	0.941
ARRB1	FPR1	9606.ENSP00000409581	9606.ENSP00000471493	0	0	0	0	0	0.173	0.9	0.493	0.954
ARRB1	HCK	9606.ENSP00000409581	9606.ENSP00000444986	0	0	0	0	0.065	0.235	0.9	0.536	0.962
B2M	LCP2	9606.ENSP00000452780	9606.ENSP00000046794	0	0	0	0	0.183	0	0.9	0.124	0.922
B2M	IL2RB	9606.ENSP00000452780	9606.ENSP00000216223	0	0	0	0	0.117	0	0.9	0.259	0.928
B2M	FCGRT	9606.ENSP00000452780	9606.ENSP00000221466	0	0	0	0	0.084	0.962	0	0.988	0.999
B2M	HLA-F	9606.ENSP00000452780	9606.ENSP00000259951	0	0	0	0.734	0.157	0.918	0.8	0.891	0.988
B2M	ZAP70	9606.ENSP00000452780	9606.ENSP00000264972	0	0	0	0	0.084	0	0.9	0.561	0.956
B2M	CD3D	9606.ENSP00000452780	9606.ENSP00000300692	0	0	0	0	0.119	0	0.9	0.284	0.931
B2M	CD28	9606.ENSP00000452780	9606.ENSP00000324890	0	0	0	0	0.076	0	0.9	0.484	0.948
B2M	CD8B	9606.ENSP00000452780	9606.ENSP00000331172	0	0	0	0	0.089	0.703	0.9	0.292	0.978
B2M	CD86	9606.ENSP00000452780	9606.ENSP00000332049	0	0	0	0	0.148	0	0.9	0.461	0.95
B2M	LCK	9606.ENSP00000452780	9606.ENSP00000337825	0	0	0	0	0.079	0	0.9	0.305	0.93
B2M	GRAP2	9606.ENSP00000452780	9606.ENSP00000339186	0	0	0	0	0.088	0	0.9	0	0.904
B2M	TAP1	9606.ENSP00000452780	9606.ENSP00000346206	0	0	0	0	0.214	0.501	0.9	0.604	0.982
B2M	FYN	9606.ENSP00000452780	9606.ENSP00000346671	0	0	0	0	0.062	0	0.9	0.152	0.913
B2M	CD3E	9606.ENSP00000452780	9606.ENSP00000354566	0	0	0	0	0.138	0	0.9	0.33	0.937
B2M	CD247	9606.ENSP00000452780	9606.ENSP00000354782	0	0	0	0	0.099	0	0.9	0.41	0.942
B2M	CD1C	9606.ENSP00000452780	9606.ENSP00000357152	0	0	0	0	0.121	0.872	0.8	0.83	0.995
B2M	CD1D	9606.ENSP00000452780	9606.ENSP00000357153	0	0	0	0	0.092	0.978	0.8	0.989	0.999
B2M	IL2RG	9606.ENSP00000452780	9606.ENSP00000363318	0	0	0	0	0.178	0	0.9	0.257	0.933
B2M	TAP2	9606.ENSP00000452780	9606.ENSP00000364034	0	0	0	0	0.162	0.281	0.9	0.471	0.963
B2M	HLA-C	9606.ENSP00000452780	9606.ENSP00000365402	0	0	0	0	0.345	0.981	0.8	0.977	0.999
B2M	HLA-E	9606.ENSP00000452780	9606.ENSP00000365817	0	0	0	0	0.348	0.982	0.8	0.983	0.999
B2M	IL2RA	9606.ENSP00000452780	9606.ENSP00000369293	0	0	0	0	0.066	0	0.9	0.31	0.929
B2M	HLA-A	9606.ENSP00000452780	9606.ENSP00000379873	0	0	0	0	0.314	0.989	0.9	0.949	0.999
B2M	CD8A	9606.ENSP00000452780	9606.ENSP00000386559	0	0	0	0	0.085	0.935	0.9	0.863	0.999
B2M	PTPN6	9606.ENSP00000452780	9606.ENSP00000391592	0	0	0	0	0.109	0	0.9	0.12	0.914
B2M	HLA-B	9606.ENSP00000452780	9606.ENSP00000399168	0	0	0	0	0.367	0.987	0.8	0.71	0.999
B2M	TAPBP	9606.ENSP00000452780	9606.ENSP00000404833	0	0	0	0	0.16	0.847	0.9	0.925	0.998
B2M	HLA-G	9606.ENSP00000452780	9606.ENSP00000412927	0	0	0	0	0.085	0.982	0.8	0.963	0.999
B2M	HFE	9606.ENSP00000452780	9606.ENSP00000417404	0	0	0	0	0.062	0.973	0.72	0.989	0.999
B2M	CD3G	9606.ENSP00000452780	9606.ENSP00000431445	0	0	0	0	0.066	0	0.9	0.249	0.923
B2M	VAV1	9606.ENSP00000452780	9606.ENSP00000472929	0	0	0	0	0.086	0	0.9	0.157	0.916
BMPR1A	NEO1	9606.ENSP00000361107	9606.ENSP00000341198	0	0	0	0	0.085	0.102	0.8	0.553	0.916
BMPR1A	BMPR1B	9606.ENSP00000361107	9606.ENSP00000401907	0	0	0	0.972	0.062	0.27	0.9	0.988	0.927
BST2	IRF1	9606.ENSP00000252593	9606.ENSP00000245414	0	0	0	0	0.099	0	0.9	0.395	0.94
BST2	HLA-G	9606.ENSP00000252593	9606.ENSP00000412927	0	0	0	0	0.062	0	0.9	0.12	0.91
BST2	HLA-F	9606.ENSP00000252593	9606.ENSP00000259951	0	0	0	0	0.089	0	0.9	0.167	0.917
BST2	HLA-E	9606.ENSP00000252593	9606.ENSP00000365817	0	0	0	0	0.116	0	0.9	0.139	0.917
BST2	IRF5	9606.ENSP00000252593	9606.ENSP00000349770	0	0	0	0	0.076	0	0.9	0.225	0.922
BST2	HLA-B	9606.ENSP00000252593	9606.ENSP00000399168	0	0	0	0	0.13	0	0.9	0.242	0.928
BST2	GBP2	9606.ENSP00000252593	9606.ENSP00000359497	0	0	0	0	0.131	0	0.9	0.253	0.929
BST2	HLA-A	9606.ENSP00000252593	9606.ENSP00000379873	0	0	0	0	0.13	0	0.9	0.26	0.93
BST2	HLA-C	9606.ENSP00000252593	9606.ENSP00000365402	0	0	0	0	0.13	0	0.9	0.322	0.935
BST2	PSMB8	9606.ENSP00000252593	9606.ENSP00000364016	0	0	0	0	0.305	0	0.9	0.152	0.935
BST2	ISG20	9606.ENSP00000252593	9606.ENSP00000306565	0	0	0	0	0.122	0	0.9	0.47	0.949
BST2	OASL	9606.ENSP00000252593	9606.ENSP00000257570	0	0	0	0	0.271	0	0.9	0.392	0.951
BST2	STAT1	9606.ENSP00000252593	9606.ENSP00000354394	0	0	0	0	0.258	0	0.9	0.505	0.96
BST2	IFITM1	9606.ENSP00000252593	9606.ENSP00000386187	0	0	0	0	0.34	0	0.9	0.529	0.966
BST2	IRF7	9606.ENSP00000252593	9606.ENSP00000380697	0	0	0	0	0.392	0	0.9	0.563	0.971
BST2	OAS1	9606.ENSP00000252593	9606.ENSP00000388001	0	0	0	0	0.424	0	0.9	0.561	0.972
BST2	RSAD2	9606.ENSP00000252593	9606.ENSP00000371471	0	0	0	0	0.317	0	0.9	0.681	0.976
BST2	MX1	9606.ENSP00000252593	9606.ENSP00000381601	0	0	0	0	0.422	0	0.9	0.642	0.977
BST2	ISG15	9606.ENSP00000252593	9606.ENSP00000368699	0	0	0	0	0.613	0	0.9	0.653	0.985
BTK	LCP2	9606.ENSP00000483570	9606.ENSP00000046794	0	0	0	0	0.595	0.056	0.8	0.85	0.987
BTK	CD79A	9606.ENSP00000483570	9606.ENSP00000221972	0	0	0	0	0.338	0.104	0.9	0.715	0.98
BTK	PIK3R3	9606.ENSP00000483570	9606.ENSP00000262741	0	0	0	0.563	0	0.222	0.9	0.296	0.928
BTK	ZAP70	9606.ENSP00000483570	9606.ENSP00000264972	0	0	0	0.688	0.17	0	0.9	0.703	0.932
BTK	FCER1G	9606.ENSP00000483570	9606.ENSP00000289902	0	0	0	0	0.216	0.282	0.9	0.395	0.961
BTK	LCK	9606.ENSP00000483570	9606.ENSP00000337825	0	0	0	0.868	0.113	0	0.9	0.602	0.914
BTK	FYN	9606.ENSP00000483570	9606.ENSP00000346671	0	0	0	0.848	0.063	0.502	0.9	0.737	0.954
BTK	FASLG	9606.ENSP00000483570	9606.ENSP00000356694	0	0	0	0	0	0.128	0.9	0.211	0.925
BTK	FGR	9606.ENSP00000483570	9606.ENSP00000363117	0	0	0	0.844	0.367	0	0.9	0.517	0.939
BTK	SYK	9606.ENSP00000483570	9606.ENSP00000364907	0	0	0	0.656	0.305	0.462	0.9	0.984	0.973
BTK	PIK3CD	9606.ENSP00000483570	9606.ENSP00000366563	0	0	0	0	0.117	0.104	0.9	0.604	0.964
BTK	CD72	9606.ENSP00000483570	9606.ENSP00000379980	0	0	0	0	0.109	0.058	0.9	0.436	0.946
BTK	SOS1	9606.ENSP00000483570	9606.ENSP00000387784	0	0	0	0	0.062	0.1	0.9	0.151	0.918
BTK	PTPN6	9606.ENSP00000483570	9606.ENSP00000391592	0	0	0	0	0.344	0.078	0.9	0.393	0.958
BTK	ITK	9606.ENSP00000483570	9606.ENSP00000398655	0	0	0	0.947	0	0.213	0.9	0.807	0.921
BTK	INPP5D	9606.ENSP00000483570	9606.ENSP00000405338	0	0	0	0	0.234	0.182	0.9	0.467	0.962
BTK	LYN	9606.ENSP00000483570	9606.ENSP00000428924	0	0	0	0.862	0.17	0.462	0.9	0.869	0.957
BTK	CD19	9606.ENSP00000483570	9606.ENSP00000437940	0	0	0	0	0.308	0.462	0	0.778	0.91
BTK	HCK	9606.ENSP00000483570	9606.ENSP00000444986	0	0	0	0.857	0.36	0.27	0.9	0.704	0.954
BTK	PLCG2	9606.ENSP00000483570	9606.ENSP00000482457	0	0	0	0	0.108	0.752	0.9	0.982	0.999
C3	MASP1	9606.ENSP00000245907	9606.ENSP00000296280	0	0	0	0	0.086	0.388	0	0.861	0.915
C3	C5AR1	9606.ENSP00000245907	9606.ENSP00000347197	0	0	0	0	0.063	0.086	0.6	0.833	0.935
C3	ITGB2	9606.ENSP00000245907	9606.ENSP00000380948	0	0	0	0	0.064	0.27	0.9	0.587	0.968
C3	C3AR1	9606.ENSP00000245907	9606.ENSP00000302079	0	0	0	0	0.062	0.249	0.8	0.985	0.997
C3	CR2	9606.ENSP00000245907	9606.ENSP00000356024	0	0	0	0	0.062	0.835	0.6	0.958	0.997
C5AR1	TLR2	9606.ENSP00000347197	9606.ENSP00000260010	0	0	0	0	0.17	0	0	0.985	0.987
C5AR1	TLR4	9606.ENSP00000347197	9606.ENSP00000363089	0	0	0	0	0.434	0	0	0.875	0.926
CCL11	CCR5	9606.ENSP00000302234	9606.ENSP00000292303	0	0	0	0	0.087	0.463	0.9	0.764	0.986
CCL11	PTGER1	9606.ENSP00000302234	9606.ENSP00000292513	0	0	0	0	0	0	0.9	0.095	0.905
CCL11	FGR	9606.ENSP00000302234	9606.ENSP00000363117	0	0	0	0	0	0	0.9	0.073	0.903
CCL11	HCK	9606.ENSP00000302234	9606.ENSP00000444986	0	0	0	0	0.051	0	0.9	0.093	0.906
CCL11	FPR1	9606.ENSP00000302234	9606.ENSP00000471493	0	0	0	0	0	0	0.9	0.104	0.906
CCL11	CCL4	9606.ENSP00000302234	9606.ENSP00000482259	0	0	0	0.876	0.062	0	0.9	0.883	0.912
CCL11	CXCL10	9606.ENSP00000302234	9606.ENSP00000305651	0	0	0	0	0.119	0.27	0.9	0.878	0.991
CCL11	CXCR3	9606.ENSP00000302234	9606.ENSP00000362795	0	0	0	0	0	0.27	0.9	0.938	0.995
CCL13	CCR1	9606.ENSP00000225844	9606.ENSP00000296140	0	0	0	0	0.096	0	0.8	0.758	0.952
CCL14	CCR5	9606.ENSP00000479097	9606.ENSP00000292303	0	0	0	0	0.133	0.213	0	0.896	0.923
CCL14	CCR1	9606.ENSP00000479097	9606.ENSP00000296140	0	0	0	0	0.109	0.463	0	0.914	0.955
CCL17	CCR4	9606.ENSP00000219244	9606.ENSP00000332659	0	0	0	0	0.062	0.682	0.8	0.903	0.993
CCL19	CCL22	9606.ENSP00000308815	9606.ENSP00000219235	0	0	0	0	0.062	0.213	0.9	0.687	0.973
CCL19	CCL2	9606.ENSP00000308815	9606.ENSP00000225831	0	0	0	0	0.264	0	0.9	0.681	0.974
CCL19	CCR7	9606.ENSP00000308815	9606.ENSP00000246657	0	0	0	0	0.152	0.27	0.8	0.989	0.998
CCL19	CCL21	9606.ENSP00000308815	9606.ENSP00000259607	0	0	0	0.844	0.547	0	0.8	0.915	0.919
CCL19	IL1B	9606.ENSP00000308815	9606.ENSP00000263341	0	0	0	0	0.065	0	0.9	0.56	0.955
CCL19	IL18	9606.ENSP00000308815	9606.ENSP00000280357	0	0	0	0	0	0	0.9	0.467	0.944
CCL19	CXCL13	9606.ENSP00000308815	9606.ENSP00000286758	0	0	0	0	0.423	0.213	0	0.898	0.95
CCL19	CCR5	9606.ENSP00000308815	9606.ENSP00000292303	0	0	0	0	0.186	0	0.6	0.762	0.916
CCL19	CSF2	9606.ENSP00000308815	9606.ENSP00000296871	0	0	0	0	0	0	0.9	0.564	0.954
CCL19	CCL3L3	9606.ENSP00000308815	9606.ENSP00000480558	0	0	0	0.806	0.076	0	0.9	0.286	0.908
CCL19	IL6	9606.ENSP00000308815	9606.ENSP00000385675	0	0	0	0	0.06	0	0.9	0.595	0.958
CCL19	IL10	9606.ENSP00000308815	9606.ENSP00000412237	0	0	0	0	0	0	0.9	0.6	0.958
CCL19	TNF	9606.ENSP00000308815	9606.ENSP00000398698	0	0	0	0	0.065	0	0.9	0.612	0.96
CCL19	CCL3	9606.ENSP00000308815	9606.ENSP00000477908	0	0	0	0	0.109	0	0.9	0.702	0.971
CCL19	CCRL2	9606.ENSP00000308815	9606.ENSP00000349967	0	0	0	0	0.076	0	0.8	0.941	0.988
CCL2	CCL22	9606.ENSP00000225831	9606.ENSP00000219235	0	0	0	0	0.062	0	0.9	0.777	0.977
CCL2	CXCL9	9606.ENSP00000225831	9606.ENSP00000354901	0	0	0	0	0.097	0.296	0	0.857	0.901
CCL2	CCL3L3	9606.ENSP00000225831	9606.ENSP00000480558	0	0	0	0.873	0.083	0	0.9	0.686	0.912
CCL2	CCL4	9606.ENSP00000225831	9606.ENSP00000482259	0	0	0	0.871	0.141	0	0.9	0.902	0.92
CCL2	CCL3	9606.ENSP00000225831	9606.ENSP00000477908	0	0	0	0.847	0.117	0	0.9	0.933	0.921
CCL2	CXCR3	9606.ENSP00000225831	9606.ENSP00000362795	0	0	0	0	0	0.057	0.6	0.838	0.933
CCL2	CX3CR1	9606.ENSP00000225831	9606.ENSP00000351059	0	0	0	0	0	0	0.6	0.86	0.941
CCL2	CCL5	9606.ENSP00000225831	9606.ENSP00000474412	0	0	0	0.831	0.066	0.45	0.9	0.931	0.952
CCL2	IL18	9606.ENSP00000225831	9606.ENSP00000280357	0	0	0	0	0	0	0.9	0.774	0.976
CCL2	CCL20	9606.ENSP00000225831	9606.ENSP00000351671	0	0	0	0	0.107	0	0.9	0.784	0.979
CCL2	CXCL2	9606.ENSP00000225831	9606.ENSP00000427279	0	0	0	0	0.194	0	0.9	0.824	0.984
CCL2	CCR1	9606.ENSP00000225831	9606.ENSP00000296140	0	0	0	0	0.097	0.483	0.6	0.939	0.987
CCL2	CSF2	9606.ENSP00000225831	9606.ENSP00000296871	0	0	0	0	0.063	0	0.9	0.882	0.988
CCL2	IL10	9606.ENSP00000225831	9606.ENSP00000412237	0	0	0	0	0	0	0.9	0.901	0.989
CCL2	CXCL1	9606.ENSP00000225831	9606.ENSP00000379110	0	0	0	0	0.211	0	0.9	0.883	0.989
CCL2	CXCL10	9606.ENSP00000225831	9606.ENSP00000305651	0	0	0	0	0.16	0	0.9	0.91	0.991
CCL2	TNF	9606.ENSP00000225831	9606.ENSP00000398698	0	0	0	0	0.062	0	0.9	0.93	0.992
CCL2	IL1B	9606.ENSP00000225831	9606.ENSP00000263341	0	0	0	0	0.127	0	0.9	0.927	0.993
CCL2	CCR5	9606.ENSP00000225831	9606.ENSP00000292303	0	0	0	0	0.085	0.298	0.6	0.981	0.994
CCL2	IL6	9606.ENSP00000225831	9606.ENSP00000385675	0	0	0	0	0.267	0	0.9	0.93	0.994
CCL20	CCL22	9606.ENSP00000351671	9606.ENSP00000219235	0	0	0	0	0	0	0.9	0.715	0.97
CCL20	IL1B	9606.ENSP00000351671	9606.ENSP00000263341	0	0	0	0	0.602	0	0.9	0.743	0.988
CCL20	IL18	9606.ENSP00000351671	9606.ENSP00000280357	0	0	0	0	0	0	0.9	0.595	0.957
CCL20	CSF2	9606.ENSP00000351671	9606.ENSP00000296871	0	0	0	0	0.171	0	0.9	0.689	0.972
CCL20	CXCL10	9606.ENSP00000351671	9606.ENSP00000305651	0	0	0	0	0.143	0	0.6	0.764	0.912
CCL20	CCRL2	9606.ENSP00000351671	9606.ENSP00000349967	0	0	0	0	0.093	0	0	0.94	0.943
CCL20	CXCL2	9606.ENSP00000351671	9606.ENSP00000427279	0	0	0	0	0.248	0	0.6	0.772	0.925
CCL20	CCL5	9606.ENSP00000351671	9606.ENSP00000474412	0	0	0	0	0.133	0.284	0.6	0.77	0.935
CCL20	CCL3L3	9606.ENSP00000351671	9606.ENSP00000480558	0	0	0	0	0.076	0	0.9	0.453	0.945
CCL20	CXCL1	9606.ENSP00000351671	9606.ENSP00000379110	0	0	0	0	0.553	0	0.6	0.794	0.96
CCL20	IL10	9606.ENSP00000351671	9606.ENSP00000412237	0	0	0	0	0.062	0	0.9	0.691	0.968
CCL20	CCL3	9606.ENSP00000351671	9606.ENSP00000477908	0	0	0	0	0.101	0	0.9	0.766	0.977
CCL20	TNF	9606.ENSP00000351671	9606.ENSP00000398698	0	0	0	0	0.244	0	0.9	0.746	0.979
CCL20	IL6	9606.ENSP00000351671	9606.ENSP00000385675	0	0	0	0	0.245	0	0.9	0.757	0.98
CCL21	CCR7	9606.ENSP00000259607	9606.ENSP00000246657	0	0	0	0	0.062	0.623	0.8	0.99	0.999
CCL21	CXCR3	9606.ENSP00000259607	9606.ENSP00000362795	0	0	0	0	0.062	0.056	0.6	0.987	0.994
CCL22	CCL3L3	9606.ENSP00000219235	9606.ENSP00000480558	0	0	0	0.821	0.062	0	0.9	0.318	0.907
CCL22	CCL3	9606.ENSP00000219235	9606.ENSP00000477908	0	0	0	0.827	0.085	0	0.9	0.74	0.916
CCL22	CCL4	9606.ENSP00000219235	9606.ENSP00000482259	0	0	0	0.822	0.085	0	0.9	0.723	0.916
CCL22	CCL5	9606.ENSP00000219235	9606.ENSP00000474412	0	0	0	0.85	0.126	0.056	0.9	0.756	0.92
CCL22	IL18	9606.ENSP00000219235	9606.ENSP00000280357	0	0	0	0	0	0	0.9	0.502	0.948
CCL22	CCR4	9606.ENSP00000219235	9606.ENSP00000332659	0	0	0	0	0.096	0.463	0.8	0.624	0.958
CCL22	CXCL2	9606.ENSP00000219235	9606.ENSP00000427279	0	0	0	0	0.052	0	0.9	0.611	0.959
CCL22	CSF2	9606.ENSP00000219235	9606.ENSP00000296871	0	0	0	0	0.062	0	0.9	0.653	0.964
CCL22	IL1B	9606.ENSP00000219235	9606.ENSP00000263341	0	0	0	0	0.063	0	0.9	0.661	0.965
CCL22	CXCL1	9606.ENSP00000219235	9606.ENSP00000379110	0	0	0	0	0.052	0	0.9	0.675	0.966
CCL22	IL6	9606.ENSP00000219235	9606.ENSP00000385675	0	0	0	0	0.063	0	0.9	0.681	0.967
CCL22	TNF	9606.ENSP00000219235	9606.ENSP00000398698	0	0	0	0	0.088	0	0.9	0.693	0.969
CCL22	IL10	9606.ENSP00000219235	9606.ENSP00000412237	0	0	0	0	0.088	0	0.9	0.72	0.972
CCL22	CXCL10	9606.ENSP00000219235	9606.ENSP00000305651	0	0	0	0	0.063	0	0.9	0.874	0.987
CCL28	CCR10	9606.ENSP00000354416	9606.ENSP00000332504	0	0	0	0	0	0.213	0.8	0.698	0.948
CCL3	IL1B	9606.ENSP00000477908	9606.ENSP00000263341	0	0	0	0	0.685	0	0.9	0.885	0.996
CCL3	IL18	9606.ENSP00000477908	9606.ENSP00000280357	0	0	0	0	0.062	0	0.9	0.729	0.972
CCL3	CCR5	9606.ENSP00000477908	9606.ENSP00000292303	0	0	0	0	0.276	0.678	0.8	0.995	0.999
CCL3	CCR1	9606.ENSP00000477908	9606.ENSP00000296140	0	0	0	0	0.332	0.463	0.8	0.99	0.999
CCL3	CSF2	9606.ENSP00000477908	9606.ENSP00000296871	0	0	0	0	0.12	0	0.9	0.876	0.988
CCL3	CXCL10	9606.ENSP00000477908	9606.ENSP00000305651	0	0	0	0	0.237	0	0.9	0.906	0.992
CCL3	CX3CR1	9606.ENSP00000477908	9606.ENSP00000351059	0	0	0	0	0	0	0.6	0.803	0.918
CCL3	CXCL1	9606.ENSP00000477908	9606.ENSP00000379110	0	0	0	0	0.141	0	0.9	0.866	0.987
CCL3	IL6	9606.ENSP00000477908	9606.ENSP00000385675	0	0	0	0	0.139	0	0.9	0.885	0.989
CCL3	TNF	9606.ENSP00000477908	9606.ENSP00000398698	0	0	0	0	0.407	0	0.9	0.903	0.993
CCL3	IL10	9606.ENSP00000477908	9606.ENSP00000412237	0	0	0	0	0.099	0	0.9	0.879	0.988
CCL3	CXCL2	9606.ENSP00000477908	9606.ENSP00000427279	0	0	0	0	0.233	0	0.9	0.801	0.983
CCL3	CCL5	9606.ENSP00000477908	9606.ENSP00000474412	0	0	0	0.94	0.163	0	0.9	0.937	0.917
CCL3	CCL3L3	9606.ENSP00000477908	9606.ENSP00000480558	0	0	0	0.98	0.771	0	0.9	0.69	0.976
CCL3	CCL4	9606.ENSP00000477908	9606.ENSP00000482259	0	0	0	0.954	0.974	0.27	0.9	0.943	0.998
CCL3L3	IL1B	9606.ENSP00000480558	9606.ENSP00000263341	0	0	0	0	0.468	0	0.9	0.422	0.966
CCL3L3	IL18	9606.ENSP00000480558	9606.ENSP00000280357	0	0	0	0	0.062	0	0.9	0.226	0.921
CCL3L3	CCR5	9606.ENSP00000480558	9606.ENSP00000292303	0	0	0	0	0.204	0.678	0.8	0.995	0.999
CCL3L3	CCR1	9606.ENSP00000480558	9606.ENSP00000296140	0	0	0	0	0.213	0.27	0.8	0.826	0.977
CCL3L3	CSF2	9606.ENSP00000480558	9606.ENSP00000296871	0	0	0	0	0.099	0	0.9	0.346	0.935
CCL3L3	CXCL10	9606.ENSP00000480558	9606.ENSP00000305651	0	0	0	0	0.195	0	0.9	0.552	0.96
CCL3L3	CXCL1	9606.ENSP00000480558	9606.ENSP00000379110	0	0	0	0	0.125	0	0.9	0.499	0.952
CCL3L3	IL6	9606.ENSP00000480558	9606.ENSP00000385675	0	0	0	0	0.1	0	0.9	0.394	0.94
CCL3L3	TNF	9606.ENSP00000480558	9606.ENSP00000398698	0	0	0	0	0.375	0	0.9	0.487	0.965
CCL3L3	IL10	9606.ENSP00000480558	9606.ENSP00000412237	0	0	0	0	0.097	0	0.9	0.351	0.936
CCL3L3	CXCL2	9606.ENSP00000480558	9606.ENSP00000427279	0	0	0	0	0.133	0	0.9	0.513	0.954
CCL3L3	CCL5	9606.ENSP00000480558	9606.ENSP00000474412	0	0	0	0.942	0.132	0	0.9	0.739	0.913
CCL3L3	CCL4	9606.ENSP00000480558	9606.ENSP00000482259	0	0	0	0.96	0.755	0	0.9	0.769	0.975
CCL4	IL1B	9606.ENSP00000482259	9606.ENSP00000263341	0	0	0	0	0.628	0	0.9	0.876	0.995
CCL4	IL18	9606.ENSP00000482259	9606.ENSP00000280357	0	0	0	0	0.062	0	0.9	0.7	0.969
CCL4	CCR5	9606.ENSP00000482259	9606.ENSP00000292303	0	0	0	0	0.374	0.679	0.9	0.995	0.999
CCL4	PTGER1	9606.ENSP00000482259	9606.ENSP00000292513	0	0	0	0	0	0	0.9	0.095	0.905
CCL4	CCR1	9606.ENSP00000482259	9606.ENSP00000296140	0	0	0	0	0.36	0.463	0.6	0.941	0.99
CCL4	CSF2	9606.ENSP00000482259	9606.ENSP00000296871	0	0	0	0	0.105	0	0.9	0.866	0.986
CCL4	CXCL10	9606.ENSP00000482259	9606.ENSP00000305651	0	0	0	0	0.317	0	0.6	0.893	0.968
CCL4	FGR	9606.ENSP00000482259	9606.ENSP00000363117	0	0	0	0	0.37	0	0.9	0.115	0.939
CCL4	CXCL1	9606.ENSP00000482259	9606.ENSP00000379110	0	0	0	0	0.167	0	0.6	0.802	0.928
CCL4	IL6	9606.ENSP00000482259	9606.ENSP00000385675	0	0	0	0	0.153	0	0.9	0.877	0.988
CCL4	TNF	9606.ENSP00000482259	9606.ENSP00000398698	0	0	0	0	0.463	0	0.9	0.877	0.992
CCL4	IL10	9606.ENSP00000482259	9606.ENSP00000412237	0	0	0	0	0.107	0	0.9	0.876	0.988
CCL4	CXCL2	9606.ENSP00000482259	9606.ENSP00000427279	0	0	0	0	0.22	0	0.6	0.74	0.912
CCL4	HCK	9606.ENSP00000482259	9606.ENSP00000444986	0	0	0	0	0.35	0	0.9	0.17	0.941
CCL4	FPR1	9606.ENSP00000482259	9606.ENSP00000471493	0	0	0	0	0.218	0	0.9	0.211	0.932
CCL4L1	IL1B	9606.ENSP00000483609	9606.ENSP00000263341	0	0	0	0	0.489	0	0	0.832	0.91
CCL4L1	CCR5	9606.ENSP00000483609	9606.ENSP00000292303	0	0	0	0	0.082	0	0.8	0.995	0.999
CCL4L1	CCR1	9606.ENSP00000483609	9606.ENSP00000296140	0	0	0	0	0.082	0	0.6	0.825	0.93
CCL5	IL1B	9606.ENSP00000474412	9606.ENSP00000263341	0	0	0	0	0.129	0	0.9	0.876	0.988
CCL5	IL18	9606.ENSP00000474412	9606.ENSP00000280357	0	0	0	0	0.062	0	0.9	0.731	0.972
CCL5	CCR5	9606.ENSP00000474412	9606.ENSP00000292303	0	0	0	0	0.181	0.973	0.8	0.995	0.999
CCL5	CCR1	9606.ENSP00000474412	9606.ENSP00000296140	0	0	0	0	0.096	0.764	0.8	0.989	0.999
CCL5	CSF2	9606.ENSP00000474412	9606.ENSP00000296871	0	0	0	0	0.062	0	0.9	0.871	0.986
CCL5	CXCL10	9606.ENSP00000474412	9606.ENSP00000305651	0	0	0	0	0.306	0.248	0.6	0.908	0.978
CCL5	CCR4	9606.ENSP00000474412	9606.ENSP00000332659	0	0	0	0	0.138	0.47	0.8	0.271	0.924
CCL5	CXCL9	9606.ENSP00000474412	9606.ENSP00000354901	0	0	0	0	0.265	0.248	0	0.861	0.917
CCL5	CXCR3	9606.ENSP00000474412	9606.ENSP00000362795	0	0	0	0	0.174	0.281	0.6	0.837	0.956
CCL5	CXCL1	9606.ENSP00000474412	9606.ENSP00000379110	0	0	0	0	0.063	0.056	0.6	0.887	0.954
CCL5	IL6	9606.ENSP00000474412	9606.ENSP00000385675	0	0	0	0	0.065	0	0.9	0.883	0.988
CCL5	TNF	9606.ENSP00000474412	9606.ENSP00000398698	0	0	0	0	0.157	0	0.9	0.893	0.99
CCL5	IL10	9606.ENSP00000474412	9606.ENSP00000412237	0	0	0	0	0.098	0	0.9	0.876	0.987
CCL5	CXCL2	9606.ENSP00000474412	9606.ENSP00000427279	0	0	0	0	0.063	0.248	0.6	0.796	0.934
CCL7	CCR5	9606.ENSP00000367832	9606.ENSP00000292303	0	0	0	0	0.117	0.298	0.6	0.956	0.987
CCL7	CCR1	9606.ENSP00000367832	9606.ENSP00000296140	0	0	0	0	0.107	0.506	0.8	0.988	0.998
CCL8	CCR5	9606.ENSP00000378118	9606.ENSP00000292303	0	0	0	0	0.275	0.463	0.8	0.971	0.997
CCL8	CCR1	9606.ENSP00000378118	9606.ENSP00000296140	0	0	0	0	0.182	0.27	0.8	0.967	0.995
CCL8	CXCL10	9606.ENSP00000378118	9606.ENSP00000305651	0	0	0	0	0.573	0.27	0	0.753	0.916
CCR1	IL1RN	9606.ENSP00000296140	9606.ENSP00000259206	0	0	0	0	0.346	0	0.9	0.341	0.953
CCR1	CXCL10	9606.ENSP00000296140	9606.ENSP00000305651	0	0	0	0	0.153	0	0.6	0.758	0.911
CCR1	PTAFR	9606.ENSP00000296140	9606.ENSP00000362965	0	0	0	0.684	0.277	0	0.9	0.269	0.93
CCR1	TNFRSF1B	9606.ENSP00000296140	9606.ENSP00000365435	0	0	0	0	0.211	0	0.9	0.321	0.941
CCR1	IL10	9606.ENSP00000296140	9606.ENSP00000412237	0	0	0	0	0.062	0	0.9	0.587	0.957
CCR5	CD4	9606.ENSP00000292303	9606.ENSP00000011653	0	0	0	0	0.323	0.974	0	0.995	0.999
CCR5	IL1RN	9606.ENSP00000292303	9606.ENSP00000259206	0	0	0	0	0.23	0	0.9	0.334	0.944
CCR5	PTGER1	9606.ENSP00000292303	9606.ENSP00000292513	0	0	0	0	0	0	0.9	0.091	0.905
CCR5	CXCL11	9606.ENSP00000292303	9606.ENSP00000306884	0	0	0	0	0.136	0	0.6	0.762	0.911
CCR5	FPR1	9606.ENSP00000292303	9606.ENSP00000471493	0	0	0	0.683	0.177	0	0.9	0.394	0.924
CCR5	CXCL9	9606.ENSP00000292303	9606.ENSP00000354901	0	0	0	0	0.336	0	0.6	0.753	0.928
CCR5	PTAFR	9606.ENSP00000292303	9606.ENSP00000362965	0	0	0	0.69	0.278	0	0.9	0.218	0.929
CCR5	TNFRSF1B	9606.ENSP00000292303	9606.ENSP00000365435	0	0	0	0	0.211	0	0.9	0.339	0.943
CCR5	CXCL10	9606.ENSP00000292303	9606.ENSP00000305651	0	0	0	0	0.225	0	0.6	0.84	0.946
CCR5	IL10	9606.ENSP00000292303	9606.ENSP00000412237	0	0	0	0	0.104	0	0.9	0.709	0.971
CCR7	CXCL13	9606.ENSP00000246657	9606.ENSP00000286758	0	0	0	0	0.121	0	0.6	0.809	0.927
CD14	TLR2	9606.ENSP00000304236	9606.ENSP00000260010	0	0	0	0	0.611	0.656	0.9	0.825	0.997
CD14	PLCG2	9606.ENSP00000304236	9606.ENSP00000482457	0	0	0	0	0.098	0	0.9	0.504	0.951
CD14	TLR1	9606.ENSP00000304236	9606.ENSP00000354932	0	0	0	0	0.243	0.056	0.9	0.62	0.969
CD14	TLR4	9606.ENSP00000304236	9606.ENSP00000363089	0	0	0	0	0.264	0.302	0.9	0.984	0.999
CD19	CD4	9606.ENSP00000437940	9606.ENSP00000011653	0	0	0	0	0.079	0	0	0.915	0.918
CD19	CD79A	9606.ENSP00000437940	9606.ENSP00000221972	0	0	0	0	0.789	0.27	0.9	0.887	0.998
CD19	FCGR2B	9606.ENSP00000437940	9606.ENSP00000351497	0	0	0	0	0.152	0	0	0.907	0.918
CD19	CR2	9606.ENSP00000437940	9606.ENSP00000356024	0	0	0	0	0.16	0.678	0.6	0.994	0.999
CD19	SYK	9606.ENSP00000437940	9606.ENSP00000364907	0	0	0	0	0.149	0.27	0.9	0.785	0.984
CD19	PIK3CD	9606.ENSP00000437940	9606.ENSP00000366563	0	0	0	0	0.095	0	0.8	0.77	0.954
CD19	IFITM1	9606.ENSP00000437940	9606.ENSP00000386187	0	0	0	0	0	0.27	0.8	0.853	0.976
CD19	CD8A	9606.ENSP00000437940	9606.ENSP00000386559	0	0	0	0	0.09	0	0	0.913	0.917
CD19	PTPRC	9606.ENSP00000437940	9606.ENSP00000411355	0	0	0	0	0.173	0	0	0.915	0.927
CD19	LYN	9606.ENSP00000437940	9606.ENSP00000428924	0	0	0	0	0.088	0.462	0.9	0.988	0.999
CD19	VAV1	9606.ENSP00000437940	9606.ENSP00000472929	0	0	0	0	0.151	0.675	0.8	0.988	0.999
CD1D	CD4	9606.ENSP00000357153	9606.ENSP00000011653	0	0	0	0	0.113	0	0	0.929	0.935
CD1D	CD8A	9606.ENSP00000357153	9606.ENSP00000386559	0	0	0	0	0.07	0	0	0.94	0.942
CD209	CD4	9606.ENSP00000315477	9606.ENSP00000011653	0	0	0	0	0.076	0	0	0.951	0.954
CD209	ICAM2	9606.ENSP00000315477	9606.ENSP00000415283	0	0	0	0	0	0.213	0.8	0.989	0.998
CD244	FYN	9606.ENSP00000357012	9606.ENSP00000346671	0	0	0	0	0.062	0.486	0.8	0.398	0.934
CD244	SH2D1A	9606.ENSP00000357012	9606.ENSP00000360181	0	0	0	0	0.102	0.895	0.8	0.675	0.993
CD244	CD48	9606.ENSP00000357012	9606.ENSP00000484431	0	0	0	0	0.347	0.842	0.8	0.989	0.999
CD247	CD4	9606.ENSP00000354782	9606.ENSP00000011653	0	0	0	0	0.233	0	0.9	0.873	0.989
CD247	LCP2	9606.ENSP00000354782	9606.ENSP00000046794	0	0	0	0	0.358	0	0.9	0.66	0.976
CD247	IL2RB	9606.ENSP00000354782	9606.ENSP00000216223	0	0	0	0	0.645	0	0.9	0.372	0.975
CD247	ZAP70	9606.ENSP00000354782	9606.ENSP00000264972	0	0	0	0	0.603	0.983	0.9	0.989	0.999
CD247	CD3D	9606.ENSP00000354782	9606.ENSP00000300692	0	0	0	0	0.757	0.835	0.9	0.973	0.999
CD247	CTLA4	9606.ENSP00000354782	9606.ENSP00000303939	0	0	0	0	0.17	0	0	0.972	0.976
CD247	CD28	9606.ENSP00000354782	9606.ENSP00000324890	0	0	0	0	0.17	0.213	0.9	0.944	0.995
CD247	CD8B	9606.ENSP00000354782	9606.ENSP00000331172	0	0	0	0	0.302	0	0.9	0.294	0.946
CD247	CD86	9606.ENSP00000354782	9606.ENSP00000332049	0	0	0	0	0.158	0	0.9	0.544	0.958
CD247	PDCD1	9606.ENSP00000354782	9606.ENSP00000335062	0	0	0	0	0.157	0	0.9	0.537	0.957
CD247	LCK	9606.ENSP00000354782	9606.ENSP00000337825	0	0	0	0	0.347	0.876	0.9	0.97	0.999
CD247	GRAP2	9606.ENSP00000354782	9606.ENSP00000339186	0	0	0	0	0.314	0	0.9	0.438	0.958
CD247	NCR3	9606.ENSP00000354782	9606.ENSP00000342156	0	0	0	0	0.136	0.462	0.8	0.988	0.998
CD247	FYN	9606.ENSP00000354782	9606.ENSP00000346671	0	0	0	0	0.097	0.47	0.9	0.875	0.993
CD247	HLA-DRB1	9606.ENSP00000354782	9606.ENSP00000353099	0	0	0	0	0.119	0	0.9	0.365	0.939
CD247	CD3E	9606.ENSP00000354782	9606.ENSP00000354566	0	0	0	0	0.554	0.923	0.9	0.867	0.999
CD247	HLA-DRA	9606.ENSP00000354782	9606.ENSP00000378786	0	0	0	0	0.142	0	0.9	0.153	0.92
CD247	FGR	9606.ENSP00000354782	9606.ENSP00000363117	0	0	0	0	0.152	0.056	0.9	0.167	0.924
CD247	HCK	9606.ENSP00000354782	9606.ENSP00000444986	0	0	0	0	0.116	0.056	0.9	0.218	0.926
CD247	LYN	9606.ENSP00000354782	9606.ENSP00000428924	0	0	0	0	0	0.056	0.9	0.31	0.929
CD247	HLA-A	9606.ENSP00000354782	9606.ENSP00000379873	0	0	0	0	0.076	0	0.9	0.358	0.935
CD247	IL2RA	9606.ENSP00000354782	9606.ENSP00000369293	0	0	0	0	0.089	0	0.9	0.42	0.942
CD247	PTPN6	9606.ENSP00000354782	9606.ENSP00000391592	0	0	0	0	0.137	0.268	0.9	0.266	0.947
CD247	IL2RG	9606.ENSP00000354782	9606.ENSP00000363318	0	0	0	0	0.232	0	0.9	0.373	0.947
CD247	TNFRSF9	9606.ENSP00000354782	9606.ENSP00000478699	0	0	0	0	0	0	0	0.965	0.966
CD247	SYK	9606.ENSP00000354782	9606.ENSP00000364907	0	0	0	0	0.123	0.102	0.9	0.727	0.975
CD247	VAV1	9606.ENSP00000354782	9606.ENSP00000472929	0	0	0	0	0.124	0.182	0.9	0.745	0.979
CD247	ITK	9606.ENSP00000354782	9606.ENSP00000398655	0	0	0	0	0.741	0.056	0.9	0.517	0.986
CD247	PTPRC	9606.ENSP00000354782	9606.ENSP00000411355	0	0	0	0	0.324	0.282	0.9	0.747	0.986
CD247	FCGR3A	9606.ENSP00000354782	9606.ENSP00000356946	0	0	0	0	0.149	0.213	0.8	0.959	0.993
CD247	CD8A	9606.ENSP00000354782	9606.ENSP00000386559	0	0	0	0	0.357	0	0.9	0.929	0.995
CD247	CD3G	9606.ENSP00000354782	9606.ENSP00000431445	0	0	0	0	0.388	0.8	0.9	0.84	0.997
CD28	CD4	9606.ENSP00000324890	9606.ENSP00000011653	0	0	0	0	0.169	0.213	0.9	0.948	0.996
CD28	ZAP70	9606.ENSP00000324890	9606.ENSP00000264972	0	0	0	0	0.259	0.056	0.9	0.843	0.987
CD28	CD3D	9606.ENSP00000324890	9606.ENSP00000300692	0	0	0	0	0.347	0	0.9	0.46	0.961
CD28	CTLA4	9606.ENSP00000324890	9606.ENSP00000303939	0	0	0	0.689	0.127	0	0.9	0.983	0.936
CD28	PIK3CD	9606.ENSP00000324890	9606.ENSP00000366563	0	0	0	0	0.071	0	0.8	0.514	0.902
CD28	VAV1	9606.ENSP00000324890	9606.ENSP00000472929	0	0	0	0	0.117	0.27	0.5	0.763	0.913
CD28	HLA-DRA	9606.ENSP00000324890	9606.ENSP00000378786	0	0	0	0	0.062	0	0.9	0.261	0.924
CD28	LYN	9606.ENSP00000324890	9606.ENSP00000428924	0	0	0	0	0.062	0.056	0.9	0.325	0.932
CD28	HLA-DRB1	9606.ENSP00000324890	9606.ENSP00000353099	0	0	0	0	0.055	0	0.9	0.396	0.938
CD28	ITGB2	9606.ENSP00000324890	9606.ENSP00000380948	0	0	0	0	0.118	0	0.9	0.391	0.941
CD28	HLA-A	9606.ENSP00000324890	9606.ENSP00000379873	0	0	0	0	0	0	0.9	0.458	0.943
CD28	CD8B	9606.ENSP00000324890	9606.ENSP00000331172	0	0	0	0	0.199	0	0.9	0.407	0.948
CD28	CD40	9606.ENSP00000324890	9606.ENSP00000361359	0	0	0	0	0.062	0	0	0.95	0.951
CD28	SYK	9606.ENSP00000324890	9606.ENSP00000364907	0	0	0	0	0.066	0.056	0.9	0.533	0.953
CD28	CD3G	9606.ENSP00000324890	9606.ENSP00000431445	0	0	0	0	0.197	0	0.9	0.464	0.953
CD28	ITGAL	9606.ENSP00000324890	9606.ENSP00000349252	0	0	0	0	0.15	0	0.9	0.635	0.966
CD28	FCGR3A	9606.ENSP00000324890	9606.ENSP00000356946	0	0	0	0	0.062	0	0.9	0.695	0.968
CD28	CD3E	9606.ENSP00000324890	9606.ENSP00000354566	0	0	0	0	0.27	0	0.9	0.755	0.98
CD28	GRAP2	9606.ENSP00000324890	9606.ENSP00000339186	0	0	0	0	0.174	0.817	0.6	0.722	0.981
CD28	ITK	9606.ENSP00000324890	9606.ENSP00000398655	0	0	0	0	0.259	0.225	0.9	0.825	0.988
CD28	CD8A	9606.ENSP00000324890	9606.ENSP00000386559	0	0	0	0	0.086	0	0.9	0.917	0.991
CD28	LCK	9606.ENSP00000324890	9606.ENSP00000337825	0	0	0	0	0.195	0.225	0.9	0.987	0.999
CD28	CD86	9606.ENSP00000324890	9606.ENSP00000332049	0	0	0	0	0.099	0.708	0.9	0.99	0.999
CD3D	CD4	9606.ENSP00000300692	9606.ENSP00000011653	0	0	0	0	0.228	0	0.9	0.796	0.982
CD3D	LCP2	9606.ENSP00000300692	9606.ENSP00000046794	0	0	0	0	0.39	0	0.9	0.417	0.961
CD3D	IL2RB	9606.ENSP00000300692	9606.ENSP00000216223	0	0	0	0	0.307	0	0.9	0.34	0.95
CD3D	ZAP70	9606.ENSP00000300692	9606.ENSP00000264972	0	0	0	0	0.689	0.495	0.9	0.684	0.994
CD3D	PTPN6	9606.ENSP00000300692	9606.ENSP00000391592	0	0	0	0	0.121	0	0.9	0.061	0.91
CD3D	HLA-A	9606.ENSP00000300692	9606.ENSP00000379873	0	0	0	0	0.085	0	0.9	0.189	0.919
CD3D	HLA-DRB1	9606.ENSP00000300692	9606.ENSP00000353099	0	0	0	0	0.11	0	0.9	0.218	0.924
CD3D	SYK	9606.ENSP00000300692	9606.ENSP00000364907	0	0	0	0	0.106	0.056	0.9	0.266	0.929
CD3D	VAV1	9606.ENSP00000300692	9606.ENSP00000472929	0	0	0	0	0.118	0	0.9	0.295	0.932
CD3D	CD86	9606.ENSP00000300692	9606.ENSP00000332049	0	0	0	0	0.151	0	0.9	0.311	0.936
CD3D	IL2RA	9606.ENSP00000300692	9606.ENSP00000369293	0	0	0	0	0.087	0	0.9	0.392	0.939
CD3D	PDCD1	9606.ENSP00000300692	9606.ENSP00000335062	0	0	0	0	0.193	0	0.9	0.325	0.94
CD3D	HLA-DRA	9606.ENSP00000300692	9606.ENSP00000378786	0	0	0	0	0.097	0	0.9	0.391	0.94
CD3D	GRAP2	9606.ENSP00000300692	9606.ENSP00000339186	0	0	0	0	0.446	0	0.9	0.31	0.958
CD3D	PTPRC	9606.ENSP00000300692	9606.ENSP00000411355	0	0	0	0	0.304	0	0.9	0.451	0.958
CD3D	FYN	9606.ENSP00000300692	9606.ENSP00000346671	0	0	0	0	0	0.486	0.9	0.297	0.96
CD3D	IL2RG	9606.ENSP00000300692	9606.ENSP00000363318	0	0	0	0	0.373	0	0.9	0.457	0.962
CD3D	ITK	9606.ENSP00000300692	9606.ENSP00000398655	0	0	0	0	0.591	0	0.9	0.5	0.977
CD3D	CD8B	9606.ENSP00000300692	9606.ENSP00000331172	0	0	0	0	0.554	0.213	0.9	0.606	0.984
CD3D	LCK	9606.ENSP00000300692	9606.ENSP00000337825	0	0	0	0	0.737	0	0.9	0.603	0.988
CD3D	CD8A	9606.ENSP00000300692	9606.ENSP00000386559	0	0	0	0	0.382	0.312	0.9	0.774	0.989
CD3D	CD3G	9606.ENSP00000300692	9606.ENSP00000431445	0	0	0	0.894	0.829	0.835	0.9	0.989	0.997
CD3D	CD3E	9606.ENSP00000300692	9606.ENSP00000354566	0	0	0	0	0.765	0.887	0.9	0.86	0.999
CD3E	CD4	9606.ENSP00000354566	9606.ENSP00000011653	0	0	0	0	0.216	0	0.9	0.816	0.984
CD3E	LCP2	9606.ENSP00000354566	9606.ENSP00000046794	0	0	0	0	0.404	0	0.9	0.421	0.962
CD3E	IL2RB	9606.ENSP00000354566	9606.ENSP00000216223	0	0	0	0	0.299	0	0.9	0.491	0.961
CD3E	ZAP70	9606.ENSP00000354566	9606.ENSP00000264972	0	0	0	0	0.725	0.881	0.9	0.78	0.999
CD3E	CD8B	9606.ENSP00000354566	9606.ENSP00000331172	0	0	0	0	0.395	0	0.9	0.605	0.974
CD3E	CD86	9606.ENSP00000354566	9606.ENSP00000332049	0	0	0	0	0.185	0	0.9	0.568	0.961
CD3E	PDCD1	9606.ENSP00000354566	9606.ENSP00000335062	0	0	0	0	0.215	0	0.9	0.442	0.952
CD3E	LCK	9606.ENSP00000354566	9606.ENSP00000337825	0	0	0	0	0.571	0.486	0.9	0.755	0.993
CD3E	GRAP2	9606.ENSP00000354566	9606.ENSP00000339186	0	0	0	0	0.381	0	0.9	0.184	0.945
CD3E	FYN	9606.ENSP00000354566	9606.ENSP00000346671	0	0	0	0	0.097	0	0.9	0.353	0.936
CD3E	HLA-DRB1	9606.ENSP00000354566	9606.ENSP00000353099	0	0	0	0	0.12	0	0.9	0.263	0.929
CD3E	PTPN6	9606.ENSP00000354566	9606.ENSP00000391592	0	0	0	0	0.14	0.151	0.9	0.069	0.922
CD3E	HLA-A	9606.ENSP00000354566	9606.ENSP00000379873	0	0	0	0	0.098	0.195	0.9	0.226	0.936
CD3E	HLA-DRA	9606.ENSP00000354566	9606.ENSP00000378786	0	0	0	0	0.157	0	0.9	0.322	0.937
CD3E	VAV1	9606.ENSP00000354566	9606.ENSP00000472929	0	0	0	0	0.147	0.182	0.9	0.424	0.954
CD3E	IL2RA	9606.ENSP00000354566	9606.ENSP00000369293	0	0	0	0	0.089	0	0.9	0.573	0.957
CD3E	IL2RG	9606.ENSP00000354566	9606.ENSP00000363318	0	0	0	0	0.351	0	0.9	0.407	0.958
CD3E	PTPRC	9606.ENSP00000354566	9606.ENSP00000411355	0	0	0	0	0.35	0.058	0.9	0.825	0.987
CD3E	CD8A	9606.ENSP00000354566	9606.ENSP00000386559	0	0	0	0	0.365	0	0.9	0.817	0.987
CD3E	ITK	9606.ENSP00000354566	9606.ENSP00000398655	0	0	0	0	0.87	0	0.9	0.376	0.991
CD3E	SYK	9606.ENSP00000354566	9606.ENSP00000364907	0	0	0	0	0.177	0.945	0.9	0.477	0.997
CD3E	CD3G	9606.ENSP00000354566	9606.ENSP00000431445	0	0	0	0	0.56	0.932	0.9	0.878	0.999
CD3G	CD4	9606.ENSP00000431445	9606.ENSP00000011653	0	0	0	0	0.174	0	0.9	0.715	0.974
CD3G	LCP2	9606.ENSP00000431445	9606.ENSP00000046794	0	0	0	0	0.308	0	0.9	0.465	0.959
CD3G	IL2RB	9606.ENSP00000431445	9606.ENSP00000216223	0	0	0	0	0.282	0	0.9	0.283	0.944
CD3G	ZAP70	9606.ENSP00000431445	9606.ENSP00000264972	0	0	0	0	0.315	0.495	0.9	0.773	0.991
CD3G	CD8B	9606.ENSP00000431445	9606.ENSP00000331172	0	0	0	0	0.214	0	0.9	0.577	0.963
CD3G	CD86	9606.ENSP00000431445	9606.ENSP00000332049	0	0	0	0	0.076	0	0.9	0.3	0.929
CD3G	PDCD1	9606.ENSP00000431445	9606.ENSP00000335062	0	0	0	0	0.101	0	0.9	0.268	0.928
CD3G	LCK	9606.ENSP00000431445	9606.ENSP00000337825	0	0	0	0	0.446	0	0.9	0.605	0.976
CD3G	GRAP2	9606.ENSP00000431445	9606.ENSP00000339186	0	0	0	0	0.268	0	0.9	0.335	0.947
CD3G	FYN	9606.ENSP00000431445	9606.ENSP00000346671	0	0	0	0	0	0.27	0.9	0.417	0.953
CD3G	HLA-DRB1	9606.ENSP00000431445	9606.ENSP00000353099	0	0	0	0	0.09	0	0.9	0.204	0.921
CD3G	FGR	9606.ENSP00000431445	9606.ENSP00000363117	0	0	0	0	0.062	0	0.9	0.045	0.902
CD3G	IL2RG	9606.ENSP00000431445	9606.ENSP00000363318	0	0	0	0	0.221	0	0.9	0.333	0.943
CD3G	SYK	9606.ENSP00000431445	9606.ENSP00000364907	0	0	0	0	0.083	0.056	0.9	0.325	0.933
CD3G	IL2RA	9606.ENSP00000431445	9606.ENSP00000369293	0	0	0	0	0.088	0	0.9	0.383	0.938
CD3G	HLA-DRA	9606.ENSP00000431445	9606.ENSP00000378786	0	0	0	0	0.064	0	0.9	0.284	0.927
CD3G	HLA-A	9606.ENSP00000431445	9606.ENSP00000379873	0	0	0	0	0	0	0.9	0.167	0.913
CD3G	CD8A	9606.ENSP00000431445	9606.ENSP00000386559	0	0	0	0	0.289	0	0.9	0.681	0.975
CD3G	PTPN6	9606.ENSP00000431445	9606.ENSP00000391592	0	0	0	0	0.066	0	0.9	0.087	0.907
CD3G	ITK	9606.ENSP00000431445	9606.ENSP00000398655	0	0	0	0	0.456	0	0.9	0.466	0.968
CD3G	PTPRC	9606.ENSP00000431445	9606.ENSP00000411355	0	0	0	0	0.269	0	0.9	0.427	0.954
CD3G	LYN	9606.ENSP00000431445	9606.ENSP00000428924	0	0	0	0	0	0	0.9	0.104	0.906
CD3G	HCK	9606.ENSP00000431445	9606.ENSP00000444986	0	0	0	0	0.064	0	0.9	0.07	0.905
CD3G	VAV1	9606.ENSP00000431445	9606.ENSP00000472929	0	0	0	0	0.117	0	0.9	0.294	0.932
CD4	CD40LG	9606.ENSP00000011653	9606.ENSP00000359663	0	0	0	0	0.277	0.056	0	0.873	0.906
CD4	CTLA4	9606.ENSP00000011653	9606.ENSP00000303939	0	0	0	0	0.132	0	0	0.92	0.927
CD4	HLA-DQB1	9606.ENSP00000011653	9606.ENSP00000364080	0	0	0	0	0.122	0.213	0.6	0.787	0.933
CD4	PTPN6	9606.ENSP00000011653	9606.ENSP00000391592	0	0	0	0	0.119	0	0.9	0.321	0.935
CD4	TNF	9606.ENSP00000011653	9606.ENSP00000398698	0	0	0	0	0.098	0	0	0.931	0.935
CD4	FCGR3A	9606.ENSP00000011653	9606.ENSP00000356946	0	0	0	0	0.315	0.213	0	0.892	0.937
CD4	TLR4	9606.ENSP00000011653	9606.ENSP00000363089	0	0	0	0	0.119	0	0	0.934	0.94
CD4	IFNG	9606.ENSP00000011653	9606.ENSP00000229135	0	0	0	0	0.075	0	0	0.939	0.941
CD4	IL6	9606.ENSP00000011653	9606.ENSP00000385675	0	0	0	0	0	0	0	0.942	0.942
CD4	IL7R	9606.ENSP00000011653	9606.ENSP00000306157	0	0	0	0	0.242	0	0.5	0.872	0.947
CD4	IL10	9606.ENSP00000011653	9606.ENSP00000412237	0	0	0	0	0	0	0	0.948	0.948
CD4	TNFRSF10A	9606.ENSP00000011653	9606.ENSP00000221132	0	0	0	0	0	0.213	0	0.947	0.957
CD4	ICAM1	9606.ENSP00000011653	9606.ENSP00000264832	0	0	0	0	0.085	0	0	0.957	0.959
CD4	VAV1	9606.ENSP00000011653	9606.ENSP00000472929	0	0	0	0	0.119	0	0.9	0.613	0.963
CD4	CD8B	9606.ENSP00000011653	9606.ENSP00000331172	0	0	0	0	0.127	0	0.9	0.634	0.965
CD4	GRAP2	9606.ENSP00000011653	9606.ENSP00000339186	0	0	0	0	0.533	0	0.9	0.394	0.969
CD4	SYK	9606.ENSP00000011653	9606.ENSP00000364907	0	0	0	0	0.205	0.282	0.9	0.613	0.975
CD4	HLA-DRB1	9606.ENSP00000011653	9606.ENSP00000353099	0	0	0	0	0.162	0	0.9	0.728	0.975
CD4	PDCD1	9606.ENSP00000011653	9606.ENSP00000335062	0	0	0	0	0.098	0	0.9	0.834	0.983
CD4	ITK	9606.ENSP00000011653	9606.ENSP00000398655	0	0	0	0	0.66	0.057	0.9	0.647	0.987
CD4	CD40	9606.ENSP00000011653	9606.ENSP00000361359	0	0	0	0	0.082	0	0	0.987	0.988
CD4	LCP2	9606.ENSP00000011653	9606.ENSP00000046794	0	0	0	0	0.545	0	0.9	0.775	0.988
CD4	FYN	9606.ENSP00000011653	9606.ENSP00000346671	0	0	0	0	0.062	0.057	0.9	0.915	0.991
CD4	ZAP70	9606.ENSP00000011653	9606.ENSP00000264972	0	0	0	0	0.47	0.282	0.9	0.807	0.991
CD4	HLA-DRA	9606.ENSP00000011653	9606.ENSP00000378786	0	0	0	0	0.201	0.8	0.9	0.519	0.991
CD4	CD8A	9606.ENSP00000011653	9606.ENSP00000386559	0	0	0	0	0.116	0.369	0.9	0.919	0.994
CD4	CD86	9606.ENSP00000011653	9606.ENSP00000332049	0	0	0	0	0.291	0	0.9	0.937	0.995
CD4	PTPRC	9606.ENSP00000011653	9606.ENSP00000411355	0	0	0	0	0.304	0.312	0.9	0.919	0.995
CD4	IL16	9606.ENSP00000011653	9606.ENSP00000302935	0	0	0	0	0.215	0.463	0.8	0.989	0.998
CD4	LCK	9606.ENSP00000011653	9606.ENSP00000337825	0	0	0	0	0.11	0.976	0.9	0.99	0.999
CD40	CTLA4	9606.ENSP00000361359	9606.ENSP00000303939	0	0	0	0	0.062	0	0	0.963	0.964
CD40	CD86	9606.ENSP00000361359	9606.ENSP00000332049	0	0	0	0	0.119	0	0	0.948	0.952
CD40	PIK3CG	9606.ENSP00000361359	9606.ENSP00000352121	0	0	0	0	0.06	0	0.9	0.284	0.926
CD40	CD40LG	9606.ENSP00000361359	9606.ENSP00000359663	0	0	0	0	0.062	0.932	0.9	0.995	0.999
CD40	TNFSF13B	9606.ENSP00000361359	9606.ENSP00000365048	0	0	0	0	0.062	0	0.6	0.839	0.934
CD40	TNF	9606.ENSP00000361359	9606.ENSP00000398698	0	0	0	0	0.161	0	0.6	0.864	0.95
CD40LG	ICOS	9606.ENSP00000359663	9606.ENSP00000319476	0	0	0	0	0.292	0	0.8	0.66	0.947
CD40LG	PIK3CG	9606.ENSP00000359663	9606.ENSP00000352121	0	0	0	0	0.088	0.056	0.9	0.24	0.925
CD40LG	TNFSF13B	9606.ENSP00000359663	9606.ENSP00000365048	0	0	0	0	0.096	0	0.6	0.799	0.921
CD40LG	TNF	9606.ENSP00000359663	9606.ENSP00000398698	0	0	0	0	0.076	0	0.6	0.822	0.928
CD40LG	ITGB2	9606.ENSP00000359663	9606.ENSP00000380948	0	0	0	0	0.122	0	0.9	0.707	0.972
CD48	LCK	9606.ENSP00000484431	9606.ENSP00000337825	0	0	0	0	0.157	0.462	0	0.907	0.954
CD72	CD79A	9606.ENSP00000379980	9606.ENSP00000221972	0	0	0	0	0.179	0	0.9	0.521	0.957
CD72	SYK	9606.ENSP00000379980	9606.ENSP00000364907	0	0	0	0	0.104	0.282	0.9	0.464	0.961
CD72	PLCG2	9606.ENSP00000379980	9606.ENSP00000482457	0	0	0	0	0.1	0	0.9	0.325	0.933
CD72	LYN	9606.ENSP00000379980	9606.ENSP00000428924	0	0	0	0	0.062	0.317	0.9	0.506	0.964
CD72	PTPN6	9606.ENSP00000379980	9606.ENSP00000391592	0	0	0	0	0.096	0.877	0.9	0.559	0.994
CD74	HLA-DPB1	9606.ENSP00000009530	9606.ENSP00000408146	0	0	0	0	0.35	0.387	0.6	0.582	0.924
CD74	CTSB	9606.ENSP00000009530	9606.ENSP00000345672	0	0	0	0	0.062	0	0.9	0.354	0.934
CD74	LGMN	9606.ENSP00000009530	9606.ENSP00000376911	0	0	0	0	0.063	0	0.9	0.36	0.934
CD74	HLA-DQA2	9606.ENSP00000009530	9606.ENSP00000364076	0	0	0	0	0.597	0.343	0.6	0.481	0.937
CD74	HLA-DOB	9606.ENSP00000009530	9606.ENSP00000390020	0	0	0	0	0.16	0	0.9	0.322	0.938
CD74	HLA-DRB5	9606.ENSP00000009530	9606.ENSP00000364114	0	0	0	0	0.769	0.173	0.6	0.369	0.945
CD74	HLA-DOA	9606.ENSP00000009530	9606.ENSP00000229829	0	0	0	0	0.171	0.152	0.9	0.343	0.947
CD74	HLA-DQB1	9606.ENSP00000009530	9606.ENSP00000364080	0	0	0	0	0.708	0.473	0.6	0.562	0.969
CD74	HLA-DPA1	9606.ENSP00000009530	9606.ENSP00000393566	0	0	0	0	0.817	0.372	0.6	0.619	0.98
CD74	CTSS	9606.ENSP00000009530	9606.ENSP00000357981	0	0	0	0	0.622	0	0.9	0.619	0.984
CD74	HLA-DQA1	9606.ENSP00000009530	9606.ENSP00000339398	0	0	0	0	0.589	0.747	0.6	0.67	0.984
CD74	HLA-DMB	9606.ENSP00000009530	9606.ENSP00000398890	0	0	0	0	0.635	0.213	0.9	0.54	0.985
CD74	HLA-DRB1	9606.ENSP00000009530	9606.ENSP00000353099	0	0	0	0	0.871	0.173	0.9	0.535	0.994
CD74	HLA-DMA	9606.ENSP00000009530	9606.ENSP00000363976	0	0	0	0	0.544	0.697	0.9	0.647	0.994
CD74	HLA-DRA	9606.ENSP00000009530	9606.ENSP00000378786	0	0	0	0	0.919	0.868	0.9	0.629	0.999
CD79A	SOS1	9606.ENSP00000221972	9606.ENSP00000387784	0	0	0	0	0	0	0.9	0.09	0.905
CD79A	INPP5D	9606.ENSP00000221972	9606.ENSP00000405338	0	0	0	0	0.173	0	0.9	0.325	0.939
CD79A	FCGR2B	9606.ENSP00000221972	9606.ENSP00000351497	0	0	0	0	0.211	0	0.9	0.431	0.951
CD79A	PTPN6	9606.ENSP00000221972	9606.ENSP00000391592	0	0	0	0	0.23	0.213	0.9	0.358	0.955
CD79A	PLCG2	9606.ENSP00000221972	9606.ENSP00000482457	0	0	0	0	0.097	0	0.9	0.727	0.973
CD79A	FYN	9606.ENSP00000221972	9606.ENSP00000346671	0	0	0	0	0	0.264	0.9	0.766	0.981
CD79A	PTPRC	9606.ENSP00000221972	9606.ENSP00000411355	0	0	0	0	0.277	0.27	0.9	0.743	0.984
CD79A	CXCL9	9606.ENSP00000221972	9606.ENSP00000354901	0	0	0	0	0.09	0	0	0.989	0.989
CD79A	LYN	9606.ENSP00000221972	9606.ENSP00000428924	0	0	0	0	0.098	0.46	0.9	0.977	0.998
CD79A	SYK	9606.ENSP00000221972	9606.ENSP00000364907	0	0	0	0	0.165	0.282	0.9	0.988	0.999
CD86	ICAM1	9606.ENSP00000332049	9606.ENSP00000264832	0	0	0	0	0.09	0	0.9	0.8	0.98
CD86	ZAP70	9606.ENSP00000332049	9606.ENSP00000264972	0	0	0	0	0.142	0	0.9	0.503	0.953
CD86	CTLA4	9606.ENSP00000332049	9606.ENSP00000303939	0	0	0	0	0.13	0.954	0.9	0.989	0.999
CD86	CSF1	9606.ENSP00000332049	9606.ENSP00000327513	0	0	0	0	0.062	0	0.9	0.608	0.96
CD86	IL1R2	9606.ENSP00000332049	9606.ENSP00000330959	0	0	0	0	0.159	0	0.9	0.195	0.926
CD86	CD8B	9606.ENSP00000332049	9606.ENSP00000331172	0	0	0	0	0.098	0	0.9	0.281	0.929
CD86	ITK	9606.ENSP00000332049	9606.ENSP00000398655	0	0	0	0	0.125	0	0.9	0.306	0.934
CD86	IL1R1	9606.ENSP00000332049	9606.ENSP00000386380	0	0	0	0	0.049	0	0.9	0.468	0.944
CD86	LCK	9606.ENSP00000332049	9606.ENSP00000337825	0	0	0	0	0.084	0	0.9	0.46	0.946
CD86	HLA-A	9606.ENSP00000332049	9606.ENSP00000379873	0	0	0	0	0.097	0	0.9	0.508	0.951
CD86	HLA-DRA	9606.ENSP00000332049	9606.ENSP00000378786	0	0	0	0	0.401	0	0.9	0.301	0.954
CD86	HLA-DRB1	9606.ENSP00000332049	9606.ENSP00000353099	0	0	0	0	0.346	0	0.9	0.386	0.956
CD86	CD8A	9606.ENSP00000332049	9606.ENSP00000386559	0	0	0	0	0.088	0	0.9	0.872	0.987
CD86	IL10	9606.ENSP00000332049	9606.ENSP00000412237	0	0	0	0	0.085	0	0.9	0.877	0.987
CD8A	LCP2	9606.ENSP00000386559	9606.ENSP00000046794	0	0	0	0	0.16	0	0.9	0.657	0.968
CD8A	IL2RB	9606.ENSP00000386559	9606.ENSP00000216223	0	0	0	0	0.328	0	0.9	0.733	0.98
CD8A	GZMB	9606.ENSP00000386559	9606.ENSP00000216341	0	0	0	0	0.55	0	0	0.877	0.942
CD8A	IFNG	9606.ENSP00000386559	9606.ENSP00000229135	0	0	0	0	0.149	0	0	0.889	0.902
CD8A	ZAP70	9606.ENSP00000386559	9606.ENSP00000264972	0	0	0	0	0.189	0.056	0.9	0.79	0.981
CD8A	CTLA4	9606.ENSP00000386559	9606.ENSP00000303939	0	0	0	0	0.111	0	0	0.919	0.925
CD8A	CD8B	9606.ENSP00000386559	9606.ENSP00000331172	0	0	0	0	0.474	0.85	0.9	0.732	0.997
CD8A	LCK	9606.ENSP00000386559	9606.ENSP00000337825	0	0	0	0	0.212	0.848	0.9	0.989	0.999
CD8A	GRAP2	9606.ENSP00000386559	9606.ENSP00000339186	0	0	0	0	0.12	0	0.9	0.342	0.937
CD8A	FYN	9606.ENSP00000386559	9606.ENSP00000346671	0	0	0	0	0.076	0.056	0.9	0.717	0.972
CD8A	IL2RG	9606.ENSP00000386559	9606.ENSP00000363318	0	0	0	0	0.121	0	0.9	0.721	0.973
CD8A	SYK	9606.ENSP00000386559	9606.ENSP00000364907	0	0	0	0	0.108	0.056	0.9	0.563	0.958
CD8A	HLA-C	9606.ENSP00000386559	9606.ENSP00000365402	0	0	0	0	0	0.518	0.6	0.681	0.933
CD8A	HLA-E	9606.ENSP00000386559	9606.ENSP00000365817	0	0	0	0	0.07	0.295	0.6	0.801	0.94
CD8A	IL2RA	9606.ENSP00000386559	9606.ENSP00000369293	0	0	0	0	0.107	0	0.9	0.756	0.976
CD8A	HLA-A	9606.ENSP00000386559	9606.ENSP00000379873	0	0	0	0	0	0.728	0.9	0.752	0.992
CD8A	IL10	9606.ENSP00000386559	9606.ENSP00000412237	0	0	0	0	0.062	0	0	0.914	0.915
CD8A	PTPN6	9606.ENSP00000386559	9606.ENSP00000391592	0	0	0	0	0.076	0	0.9	0.27	0.926
CD8A	PRF1	9606.ENSP00000386559	9606.ENSP00000398568	0	0	0	0	0.55	0	0	0.88	0.943
CD8A	PTPRC	9606.ENSP00000386559	9606.ENSP00000411355	0	0	0	0	0.19	0.312	0	0.913	0.947
CD8A	VAV1	9606.ENSP00000386559	9606.ENSP00000472929	0	0	0	0	0.094	0	0.9	0.562	0.956
CD8A	HLA-B	9606.ENSP00000386559	9606.ENSP00000399168	0	0	0	0	0.065	0.518	0.6	0.798	0.958
CD8A	HLA-G	9606.ENSP00000386559	9606.ENSP00000412927	0	0	0	0	0	0.711	0.6	0.908	0.988
CD8B	LCP2	9606.ENSP00000331172	9606.ENSP00000046794	0	0	0	0	0.16	0	0.9	0.074	0.915
CD8B	IL2RB	9606.ENSP00000331172	9606.ENSP00000216223	0	0	0	0	0.131	0	0.9	0.323	0.936
CD8B	ZAP70	9606.ENSP00000331172	9606.ENSP00000264972	0	0	0	0	0.563	0	0.9	0.307	0.967
CD8B	FYN	9606.ENSP00000331172	9606.ENSP00000346671	0	0	0	0	0	0	0.9	0.074	0.903
CD8B	VAV1	9606.ENSP00000331172	9606.ENSP00000472929	0	0	0	0	0.097	0	0.9	0.148	0.916
CD8B	PTPN6	9606.ENSP00000331172	9606.ENSP00000391592	0	0	0	0	0.076	0	0.9	0.186	0.918
CD8B	SYK	9606.ENSP00000331172	9606.ENSP00000364907	0	0	0	0	0.062	0	0.9	0.213	0.919
CD8B	HLA-A	9606.ENSP00000331172	9606.ENSP00000379873	0	0	0	0	0.076	0	0.9	0.235	0.923
CD8B	IL2RG	9606.ENSP00000331172	9606.ENSP00000363318	0	0	0	0	0.17	0	0.9	0.207	0.928
CD8B	IL2RA	9606.ENSP00000331172	9606.ENSP00000369293	0	0	0	0	0.063	0	0.9	0.306	0.929
CD8B	GRAP2	9606.ENSP00000331172	9606.ENSP00000339186	0	0	0	0	0.233	0	0.9	0.171	0.93
CD8B	LCK	9606.ENSP00000331172	9606.ENSP00000337825	0	0	0	0	0.291	0	0.9	0.391	0.953
CDH1	PROC	9606.ENSP00000261769	9606.ENSP00000234071	0	0	0	0	0.062	0	0.9	0.058	0.903
CDH1	IGF1	9606.ENSP00000261769	9606.ENSP00000302665	0	0	0	0	0	0	0.9	0.561	0.954
CDH1	FYN	9606.ENSP00000261769	9606.ENSP00000346671	0	0	0	0	0	0.282	0.9	0.691	0.975
CDH1	MMP9	9606.ENSP00000261769	9606.ENSP00000361405	0	0	0	0	0	0.058	0.9	0.835	0.983
CDH1	S100A8	9606.ENSP00000261769	9606.ENSP00000357722	0	0	0	0	0	0	0	0.988	0.988
CDH1	IGF1R	9606.ENSP00000261769	9606.ENSP00000268035	0	0	0	0	0	0.057	0.9	0.98	0.997
CETP	NR1H3	9606.ENSP00000200676	9606.ENSP00000477707	0	0	0	0	0	0	0.9	0.469	0.944
CIITA	RFXAP	9606.ENSP00000485010	9606.ENSP00000255476	0	0	0	0	0	0	0.8	0.768	0.951
CIITA	NFYA	9606.ENSP00000485010	9606.ENSP00000345702	0	0	0	0	0	0	0.8	0.537	0.903
CIITA	STAT1	9606.ENSP00000485010	9606.ENSP00000354394	0	0	0	0	0.062	0	0.8	0.573	0.913
CLCF1	CNTFR	9606.ENSP00000309338	9606.ENSP00000368265	0	0	0	0	0	0.703	0.8	0.777	0.985
CLCF1	CRLF1	9606.ENSP00000309338	9606.ENSP00000376188	0	0	0	0	0.066	0.682	0.8	0.985	0.999
CNTFR	CRLF1	9606.ENSP00000368265	9606.ENSP00000376188	0	0	0	0.597	0.062	0.658	0.6	0.752	0.902
CR2	IFITM1	9606.ENSP00000356024	9606.ENSP00000386187	0	0	0	0	0	0.27	0	0.887	0.914
CSF1	ICAM1	9606.ENSP00000327513	9606.ENSP00000264832	0	0	0	0	0.117	0.118	0.9	0.556	0.96
CSF1	CSF1R	9606.ENSP00000327513	9606.ENSP00000286301	0	0	0	0	0.062	0.982	0.9	0.989	0.999
CSF1	IL1R2	9606.ENSP00000327513	9606.ENSP00000330959	0	0	0	0	0	0	0.9	0.264	0.923
CSF1	IL1R1	9606.ENSP00000327513	9606.ENSP00000386380	0	0	0	0	0.089	0	0.9	0.469	0.947
CSF1	IL10	9606.ENSP00000327513	9606.ENSP00000412237	0	0	0	0	0	0	0.9	0.788	0.977
CSF1R	LCP2	9606.ENSP00000286301	9606.ENSP00000046794	0	0	0	0	0.547	0	0	0.89	0.948
CSF1R	TYROBP	9606.ENSP00000286301	9606.ENSP00000262629	0	0	0	0	0.925	0	0	0.94	0.995
CSF2	IL1B	9606.ENSP00000296871	9606.ENSP00000263341	0	0	0	0	0.134	0	0.9	0.874	0.988
CSF2	IL18	9606.ENSP00000296871	9606.ENSP00000280357	0	0	0	0	0	0	0.9	0.749	0.973
CSF2	SOS1	9606.ENSP00000296871	9606.ENSP00000387784	0	0	0	0	0	0	0.9	0.125	0.908
CSF2	INPP5D	9606.ENSP00000296871	9606.ENSP00000405338	0	0	0	0	0	0	0.9	0.195	0.916
CSF2	SYK	9606.ENSP00000296871	9606.ENSP00000364907	0	0	0	0	0	0	0.9	0.521	0.95
CSF2	LYN	9606.ENSP00000296871	9606.ENSP00000428924	0	0	0	0	0	0	0.9	0.533	0.951
CSF2	STAT1	9606.ENSP00000296871	9606.ENSP00000354394	0	0	0	0	0	0	0.9	0.64	0.962
CSF2	CXCL2	9606.ENSP00000296871	9606.ENSP00000427279	0	0	0	0	0.117	0	0.9	0.706	0.971
CSF2	CXCL1	9606.ENSP00000296871	9606.ENSP00000379110	0	0	0	0	0.157	0	0.9	0.793	0.981
CSF2	CXCL10	9606.ENSP00000296871	9606.ENSP00000305651	0	0	0	0	0.083	0	0.9	0.822	0.982
CSF2	IL10	9606.ENSP00000296871	9606.ENSP00000412237	0	0	0	0	0.062	0	0.9	0.884	0.988
CSF2	TNF	9606.ENSP00000296871	9606.ENSP00000398698	0	0	0	0	0.131	0	0.9	0.902	0.99
CSF2	IL6	9606.ENSP00000296871	9606.ENSP00000385675	0	0	0	0	0.173	0	0.9	0.91	0.991
CSF2	CSF2RA	9606.ENSP00000296871	9606.ENSP00000394227	0	0	0	0	0	0.973	0.9	0.989	0.999
CSF2	CSF2RB	9606.ENSP00000296871	9606.ENSP00000384053	0	0	0	0	0	0.963	0.9	0.766	0.999
CSF2RA	STAT1	9606.ENSP00000394227	9606.ENSP00000354394	0	0	0	0	0.062	0	0.9	0.202	0.918
CSF2RA	SYK	9606.ENSP00000394227	9606.ENSP00000364907	0	0	0	0	0.12	0.056	0.9	0.112	0.916
CSF2RA	CSF2RB	9606.ENSP00000394227	9606.ENSP00000384053	0	0	0	0	0.223	0.226	0.9	0.897	0.993
CSF2RA	SOS1	9606.ENSP00000394227	9606.ENSP00000387784	0	0	0	0	0	0	0.9	0	0.9
CSF2RA	INPP5D	9606.ENSP00000394227	9606.ENSP00000405338	0	0	0	0	0.087	0	0.9	0.063	0.906
CSF2RA	LYN	9606.ENSP00000394227	9606.ENSP00000428924	0	0	0	0	0.107	0.226	0.9	0.213	0.938
CSF2RB	STAT1	9606.ENSP00000384053	9606.ENSP00000354394	0	0	0	0	0.062	0.225	0.9	0.17	0.931
CSF2RB	SYK	9606.ENSP00000384053	9606.ENSP00000364907	0	0	0	0	0.232	0.225	0.9	0.154	0.943
CSF2RB	SOS1	9606.ENSP00000384053	9606.ENSP00000387784	0	0	0	0	0	0	0.9	0.16	0.912
CSF2RB	INPP5D	9606.ENSP00000384053	9606.ENSP00000405338	0	0	0	0	0.331	0	0.9	0	0.93
CSF2RB	LYN	9606.ENSP00000384053	9606.ENSP00000428924	0	0	0	0	0.147	0.281	0.9	0.411	0.959
CSF2RB	PTPN6	9606.ENSP00000384053	9606.ENSP00000391592	0	0	0	0	0.26	0.866	0.9	0.08	0.989
CTF1	OSM	9606.ENSP00000279804	9606.ENSP00000215781	0	0	0	0	0	0	0.6	0.825	0.927
CTF1	HBEGF	9606.ENSP00000279804	9606.ENSP00000230990	0	0	0	0	0	0	0.9	0.074	0.903
CTF1	SOS1	9606.ENSP00000279804	9606.ENSP00000387784	0	0	0	0	0	0	0.9	0	0.9
CTF1	IGF1	9606.ENSP00000279804	9606.ENSP00000302665	0	0	0	0	0	0	0.9	0.391	0.936
CTLA4	FYN	9606.ENSP00000303939	9606.ENSP00000346671	0	0	0	0	0.052	0.683	0.6	0.556	0.939
CTLA4	ITK	9606.ENSP00000303939	9606.ENSP00000398655	0	0	0	0	0.136	0.056	0	0.932	0.94
CTLA4	ITGB2	9606.ENSP00000303939	9606.ENSP00000380948	0	0	0	0	0.117	0	0.9	0.414	0.943
CTLA4	GRAP2	9606.ENSP00000303939	9606.ENSP00000339186	0	0	0	0	0.145	0	0	0.958	0.963
CTLA4	ITGAL	9606.ENSP00000303939	9606.ENSP00000349252	0	0	0	0	0.102	0	0.9	0.637	0.964
CTLA4	LCK	9606.ENSP00000303939	9606.ENSP00000337825	0	0	0	0	0.098	0.47	0.6	0.988	0.997
CTSB	HLA-DQA1	9606.ENSP00000345672	9606.ENSP00000339398	0	0	0	0	0	0	0.9	0.322	0.929
CTSB	HLA-DPB1	9606.ENSP00000345672	9606.ENSP00000408146	0	0	0	0	0.062	0	0.9	0.109	0.909
CTSB	HLA-DRB5	9606.ENSP00000345672	9606.ENSP00000364114	0	0	0	0	0.062	0	0.9	0.118	0.91
CTSB	HLA-DQB1	9606.ENSP00000345672	9606.ENSP00000364080	0	0	0	0	0.062	0	0.9	0.126	0.91
CTSB	HLA-DQA2	9606.ENSP00000345672	9606.ENSP00000364076	0	0	0	0	0	0	0.9	0.17	0.913
CTSB	HLA-DRB1	9606.ENSP00000345672	9606.ENSP00000353099	0	0	0	0	0.062	0	0.9	0.161	0.914
CTSB	HLA-DPA1	9606.ENSP00000345672	9606.ENSP00000393566	0	0	0	0	0	0	0.9	0.212	0.917
CTSB	HLA-DRA	9606.ENSP00000345672	9606.ENSP00000378786	0	0	0	0	0	0	0.9	0.204	0.917
CTSB	TLR7	9606.ENSP00000345672	9606.ENSP00000370034	0	0	0	0	0.062	0	0.9	0.278	0.926
CTSG	IGF1	9606.ENSP00000216336	9606.ENSP00000302665	0	0	0	0	0	0	0.9	0.156	0.911
CTSG	PLAUR	9606.ENSP00000216336	9606.ENSP00000339328	0	0	0	0	0	0.058	0.9	0.258	0.924
CTSG	MPO	9606.ENSP00000216336	9606.ENSP00000225275	0	0	0	0	0.611	0.056	0	0.816	0.927
CTSG	MMP9	9606.ENSP00000216336	9606.ENSP00000361405	0	0	0	0	0.089	0	0.9	0.602	0.96
CTSS	IL10RA	9606.ENSP00000357981	9606.ENSP00000227752	0	0	0	0	0.545	0	0.8	0.21	0.921
CTSS	HLA-DQA1	9606.ENSP00000357981	9606.ENSP00000339398	0	0	0	0	0.2	0	0.9	0.341	0.942
CTSS	HLA-DRB1	9606.ENSP00000357981	9606.ENSP00000353099	0	0	0	0	0.265	0	0.9	0.247	0.939
CTSS	HLA-DRB5	9606.ENSP00000357981	9606.ENSP00000364114	0	0	0	0	0.167	0	0.9	0.201	0.927
CTSS	HLA-DPB1	9606.ENSP00000357981	9606.ENSP00000408146	0	0	0	0	0.17	0	0.9	0.198	0.927
CTSS	HLA-DQA2	9606.ENSP00000357981	9606.ENSP00000364076	0	0	0	0	0.144	0	0.9	0.236	0.928
CTSS	HLA-DPA1	9606.ENSP00000357981	9606.ENSP00000393566	0	0	0	0	0.245	0	0.9	0.235	0.937
CTSS	HLA-DQB1	9606.ENSP00000357981	9606.ENSP00000364080	0	0	0	0	0.234	0	0.9	0.271	0.939
CTSS	HLA-DRA	9606.ENSP00000357981	9606.ENSP00000378786	0	0	0	0	0.28	0	0.9	0.385	0.951
CTSS	TLR7	9606.ENSP00000357981	9606.ENSP00000370034	0	0	0	0	0.559	0	0.9	0.194	0.961
CX3CR1	CXCL1	9606.ENSP00000351059	9606.ENSP00000379110	0	0	0	0	0	0	0.6	0.822	0.926
CXCL1	IL1B	9606.ENSP00000379110	9606.ENSP00000263341	0	0	0	0	0.601	0	0.9	0.922	0.996
CXCL1	IL18	9606.ENSP00000379110	9606.ENSP00000280357	0	0	0	0	0.084	0	0.9	0.755	0.975
CXCL1	CXCL3	9606.ENSP00000379110	9606.ENSP00000296026	0	0	0	0.979	0.674	0	0.8	0.805	0.933
CXCL1	CXCL10	9606.ENSP00000379110	9606.ENSP00000305651	0	0	0	0	0.151	0	0.6	0.878	0.955
CXCL1	CXCL2	9606.ENSP00000379110	9606.ENSP00000427279	0	0	0	0.979	0.809	0	0.8	0.876	0.96
CXCL1	TNF	9606.ENSP00000379110	9606.ENSP00000398698	0	0	0	0	0.133	0	0.9	0.863	0.987
CXCL1	IL10	9606.ENSP00000379110	9606.ENSP00000412237	0	0	0	0	0.065	0	0.9	0.885	0.988
CXCL1	IL6	9606.ENSP00000379110	9606.ENSP00000385675	0	0	0	0	0.561	0	0.9	0.925	0.996
CXCL10	IL1B	9606.ENSP00000305651	9606.ENSP00000263341	0	0	0	0	0.242	0	0.9	0.863	0.988
CXCL10	IL18	9606.ENSP00000305651	9606.ENSP00000280357	0	0	0	0	0.062	0	0.9	0.742	0.973
CXCL10	CXCL13	9606.ENSP00000305651	9606.ENSP00000286758	0	0	0	0	0.153	0	0.9	0.712	0.973
CXCL10	STAT1	9606.ENSP00000305651	9606.ENSP00000354394	0	0	0	0	0.707	0	0	0.745	0.922
CXCL10	CXCL2	9606.ENSP00000305651	9606.ENSP00000427279	0	0	0	0	0.139	0	0.6	0.807	0.927
CXCL10	TLR4	9606.ENSP00000305651	9606.ENSP00000363089	0	0	0	0	0.078	0	0	0.959	0.961
CXCL10	IL10	9606.ENSP00000305651	9606.ENSP00000412237	0	0	0	0	0.084	0	0.9	0.866	0.986
CXCL10	CXCL11	9606.ENSP00000305651	9606.ENSP00000306884	0	0	0	0.818	0.841	0.237	0.9	0.882	0.988
CXCL10	TNF	9606.ENSP00000305651	9606.ENSP00000398698	0	0	0	0	0.216	0	0.9	0.881	0.989
CXCL10	CXCL9	9606.ENSP00000305651	9606.ENSP00000354901	0	0	0	0.862	0.848	0.272	0.9	0.918	0.989
CXCL10	IL6	9606.ENSP00000305651	9606.ENSP00000385675	0	0	0	0	0.175	0	0.9	0.878	0.989
CXCL10	CXCR3	9606.ENSP00000305651	9606.ENSP00000362795	0	0	0	0	0.09	0.678	0.9	0.989	0.999
CXCL11	CXCL13	9606.ENSP00000306884	9606.ENSP00000286758	0	0	0	0	0.153	0	0.8	0.692	0.943
CXCL11	CXCL9	9606.ENSP00000306884	9606.ENSP00000354901	0	0	0	0.846	0.749	0.237	0.9	0.884	0.982
CXCL11	CXCR3	9606.ENSP00000306884	9606.ENSP00000362795	0	0	0	0	0.062	0.678	0.9	0.989	0.999
CXCL13	CXCL9	9606.ENSP00000286758	9606.ENSP00000354901	0	0	0	0	0.482	0	0.8	0.727	0.969
CXCL13	CXCR3	9606.ENSP00000286758	9606.ENSP00000362795	0	0	0	0	0.091	0.27	0.9	0.839	0.987
CXCL16	CXCR6	9606.ENSP00000293778	9606.ENSP00000395704	0	0	0	0	0.062	0.213	0.8	0.989	0.998
CXCL2	IL1B	9606.ENSP00000427279	9606.ENSP00000263341	0	0	0	0	0.591	0	0.9	0.874	0.994
CXCL2	IL18	9606.ENSP00000427279	9606.ENSP00000280357	0	0	0	0	0.09	0	0.9	0.675	0.967
CXCL2	CXCL3	9606.ENSP00000427279	9606.ENSP00000296026	0	0	0	0.979	0.705	0	0.8	0.843	0.939
CXCL2	IL6	9606.ENSP00000427279	9606.ENSP00000385675	0	0	0	0	0.629	0	0.9	0.88	0.995
CXCL2	TNF	9606.ENSP00000427279	9606.ENSP00000398698	0	0	0	0	0.138	0	0.9	0.797	0.981
CXCL2	IL10	9606.ENSP00000427279	9606.ENSP00000412237	0	0	0	0	0.065	0	0.9	0.846	0.984
CXCL9	CXCR3	9606.ENSP00000354901	9606.ENSP00000362795	0	0	0	0	0.123	0.675	0.9	0.989	0.999
CXCR3	IFNG	9606.ENSP00000362795	9606.ENSP00000229135	0	0	0	0	0.118	0	0	0.942	0.947
CYBB	RAC2	9606.ENSP00000367851	9606.ENSP00000249071	0	0	0	0	0.259	0.237	0.8	0.988	0.998
CYBB	TLR2	9606.ENSP00000367851	9606.ENSP00000260010	0	0	0	0	0.238	0.059	0	0.93	0.946
CYBB	VCAM1	9606.ENSP00000367851	9606.ENSP00000294728	0	0	0	0	0.084	0	0.9	0.568	0.956
DKK1	WNT5A	9606.ENSP00000363081	9606.ENSP00000264634	0	0	0	0	0.098	0.07	0.6	0.746	0.903
EBI3	STAT1	9606.ENSP00000221847	9606.ENSP00000354394	0	0	0	0	0.062	0	0.9	0.332	0.931
EDN2	EDNRA	9606.ENSP00000361668	9606.ENSP00000315011	0	0	0	0	0	0	0.9	0.961	0.996
EDN3	EDNRA	9606.ENSP00000337128	9606.ENSP00000315011	0	0	0	0	0	0.213	0.9	0.989	0.999
ELANE	MPO	9606.ENSP00000466090	9606.ENSP00000225275	0	0	0	0	0.784	0.141	0	0.859	0.971
ELANE	PLAUR	9606.ENSP00000466090	9606.ENSP00000339328	0	0	0	0	0	0.058	0.9	0.23	0.921
ENG	TGFB1	9606.ENSP00000362299	9606.ENSP00000221930	0	0	0	0	0.155	0.676	0.9	0.97	0.999
ENG	TGFBR2	9606.ENSP00000362299	9606.ENSP00000351905	0	0	0	0	0.173	0.684	0.9	0.868	0.996
ENG	TGFB2	9606.ENSP00000362299	9606.ENSP00000355896	0	0	0	0	0	0.213	0	0.882	0.903
ENG	PTPRC	9606.ENSP00000362299	9606.ENSP00000411355	0	0	0	0	0	0	0	0.909	0.909
FASLG	TNFRSF10A	9606.ENSP00000356694	9606.ENSP00000221132	0	0	0	0	0	0	0.6	0.834	0.93
FASLG	FYN	9606.ENSP00000356694	9606.ENSP00000346671	0	0	0	0	0	0.779	0	0.828	0.96
FASLG	SYK	9606.ENSP00000356694	9606.ENSP00000364907	0	0	0	0	0	0	0.9	0.233	0.92
FCER1G	LCP2	9606.ENSP00000289902	9606.ENSP00000046794	0	0	0	0	0.411	0	0.9	0.524	0.969
FCER1G	TYROBP	9606.ENSP00000289902	9606.ENSP00000262629	0	0	0	0	0.893	0	0	0.836	0.981
FCER1G	PIK3R3	9606.ENSP00000289902	9606.ENSP00000262741	0	0	0	0	0	0	0.9	0	0.9
FCER1G	ZAP70	9606.ENSP00000289902	9606.ENSP00000264972	0	0	0	0	0.085	0.056	0.8	0.723	0.945
FCER1G	SOS1	9606.ENSP00000289902	9606.ENSP00000387784	0	0	0	0	0	0	0.9	0.1	0.906
FCER1G	ITK	9606.ENSP00000289902	9606.ENSP00000398655	0	0	0	0	0.073	0.057	0.9	0.124	0.913
FCER1G	PIK3R5	9606.ENSP00000289902	9606.ENSP00000392812	0	0	0	0	0.218	0	0.9	0.043	0.918
FCER1G	PIK3CG	9606.ENSP00000289902	9606.ENSP00000352121	0	0	0	0	0.12	0	0.9	0.204	0.923
FCER1G	NCR3	9606.ENSP00000289902	9606.ENSP00000342156	0	0	0	0	0.077	0.228	0.8	0.623	0.939
FCER1G	INPP5D	9606.ENSP00000289902	9606.ENSP00000405338	0	0	0	0	0.164	0	0.9	0.345	0.94
FCER1G	PTPN6	9606.ENSP00000289902	9606.ENSP00000391592	0	0	0	0	0.134	0.057	0.9	0.397	0.944
FCER1G	FYN	9606.ENSP00000289902	9606.ENSP00000346671	0	0	0	0	0.062	0.057	0.9	0.516	0.951
FCER1G	VAV1	9606.ENSP00000289902	9606.ENSP00000472929	0	0	0	0	0.209	0.104	0.9	0.497	0.959
FCER1G	LYN	9606.ENSP00000289902	9606.ENSP00000428924	0	0	0	0	0.174	0.226	0.9	0.665	0.975
FCER1G	FCGR2B	9606.ENSP00000289902	9606.ENSP00000351497	0	0	0	0	0.303	0	0.9	0.685	0.976
FCER1G	FCGR3A	9606.ENSP00000289902	9606.ENSP00000356946	0	0	0	0	0.379	0.213	0.8	0.825	0.98
FCER1G	SYK	9606.ENSP00000289902	9606.ENSP00000364907	0	0	0	0	0.185	0.68	0.9	0.988	0.999
FCGR2B	LILRB3	9606.ENSP00000351497	9606.ENSP00000245620	0	0	0	0	0.231	0	0.8	0.465	0.91
FCGR2B	LYN	9606.ENSP00000351497	9606.ENSP00000428924	0	0	0	0	0.126	0.678	0	0.808	0.941
FCGR2B	INPP5D	9606.ENSP00000351497	9606.ENSP00000405338	0	0	0	0	0.163	0.764	0.9	0.95	0.998
FCGR3A	FYN	9606.ENSP00000356946	9606.ENSP00000346671	0	0	0	0	0	0.056	0.9	0.211	0.919
FCGR3A	PTPRC	9606.ENSP00000356946	9606.ENSP00000411355	0	0	0	0	0.291	0.33	0	0.857	0.926
FCGR3A	LYN	9606.ENSP00000356946	9606.ENSP00000428924	0	0	0	0	0.127	0.056	0.9	0.246	0.929
FCGR3A	FGR	9606.ENSP00000356946	9606.ENSP00000363117	0	0	0	0	0.552	0.056	0.9	0.156	0.959
FCGR3A	SYK	9606.ENSP00000356946	9606.ENSP00000364907	0	0	0	0	0.163	0.281	0.9	0.467	0.963
FCGR3A	HCK	9606.ENSP00000356946	9606.ENSP00000444986	0	0	0	0	0.748	0.056	0.9	0.154	0.977
FGF1	FGFR3	9606.ENSP00000480791	9606.ENSP00000339824	0	0	0	0	0.062	0.911	0.6	0.949	0.998
FGF1	S100A13	9606.ENSP00000480791	9606.ENSP00000357688	0	0	0	0	0	0.895	0	0.978	0.997
FGF1	FGFR2	9606.ENSP00000480791	9606.ENSP00000410294	0	0	0	0	0.076	0.985	0.9	0.99	0.999
FGF13	FGFR2	9606.ENSP00000322390	9606.ENSP00000410294	0	0	0	0	0.061	0.183	0	0.983	0.987
FGF19	KL	9606.ENSP00000294312	9606.ENSP00000369442	0	0	0	0	0	0.057	0.5	0.927	0.963
FGF19	FGFR2	9606.ENSP00000294312	9606.ENSP00000410294	0	0	0	0	0	0.183	0.9	0.663	0.97
FGF19	FGFR3	9606.ENSP00000294312	9606.ENSP00000339824	0	0	0	0	0	0.183	0.9	0.693	0.972
FGF5	FGFR2	9606.ENSP00000311697	9606.ENSP00000410294	0	0	0	0	0	0.659	0.6	0.663	0.95
FGFR2	FGFR3	9606.ENSP00000410294	9606.ENSP00000339824	0	0	0	0.966	0.156	0.683	0.9	0.902	0.971
FGFR2	STAT1	9606.ENSP00000410294	9606.ENSP00000354394	0	0	0	0	0	0.111	0.9	0.23	0.925
FGFR2	SOS1	9606.ENSP00000410294	9606.ENSP00000387784	0	0	0	0	0	0.147	0.9	0.369	0.941
FGFR3	SOS1	9606.ENSP00000339824	9606.ENSP00000387784	0	0	0	0	0	0.147	0.9	0.335	0.938
FGFR3	STAT1	9606.ENSP00000339824	9606.ENSP00000354394	0	0	0	0	0	0.27	0.9	0.491	0.959
FGFR3	KL	9606.ENSP00000339824	9606.ENSP00000369442	0	0	0	0	0	0.373	0.9	0.885	0.992
FGR	PDGFRB	9606.ENSP00000363117	9606.ENSP00000261799	0	0	0	0.633	0	0.122	0.9	0.324	0.918
FGR	ZAP70	9606.ENSP00000363117	9606.ENSP00000264972	0	0	0	0.706	0.123	0.061	0.9	0.466	0.922
FGR	PDGFB	9606.ENSP00000363117	9606.ENSP00000330382	0	0	0	0	0	0	0.9	0.193	0.915
FGR	LCK	9606.ENSP00000363117	9606.ENSP00000337825	0	0	0	0.95	0.069	0	0.9	0.74	0.906
FGR	FYN	9606.ENSP00000363117	9606.ENSP00000346671	0	0	0	0.973	0	0	0.9	0.801	0.902
FGR	IGHV3-11	9606.ENSP00000363117	9606.ENSP00000478725	0	0	0	0	0	0	0.9	0	0.9
FGR	ITK	9606.ENSP00000363117	9606.ENSP00000398655	0	0	0	0.839	0.078	0	0.9	0.394	0.909
FGR	PLCG2	9606.ENSP00000363117	9606.ENSP00000482457	0	0	0	0.555	0.158	0.097	0.9	0.505	0.935
FGR	LYN	9606.ENSP00000363117	9606.ENSP00000428924	0	0	0	0.951	0.187	0.241	0.9	0.855	0.935
FGR	SYK	9606.ENSP00000363117	9606.ENSP00000364907	0	0	0	0.71	0.228	0.515	0.9	0.745	0.967
FGR	HCK	9606.ENSP00000363117	9606.ENSP00000444986	0	0	0	0.953	0.712	0	0.9	0.878	0.971
FLT4	SOS1	9606.ENSP00000261937	9606.ENSP00000387784	0	0	0	0	0	0.103	0.9	0.152	0.917
FLT4	PDGFB	9606.ENSP00000261937	9606.ENSP00000330382	0	0	0	0	0.062	0.345	0.6	0.731	0.925
FLT4	NRP2	9606.ENSP00000261937	9606.ENSP00000353582	0	0	0	0	0.062	0.227	0.9	0.985	0.998
FLT4	VEGFC	9606.ENSP00000261937	9606.ENSP00000480043	0	0	0	0	0.062	0.934	0.9	0.995	0.999
FPR1	IL1RN	9606.ENSP00000471493	9606.ENSP00000259206	0	0	0	0	0.158	0	0.9	0.265	0.932
FPR1	PTGER1	9606.ENSP00000471493	9606.ENSP00000292513	0	0	0	0	0	0	0.9	0.095	0.905
FPR1	PLAUR	9606.ENSP00000471493	9606.ENSP00000339328	0	0	0	0	0.141	0	0.9	0.83	0.984
FPR1	PTAFR	9606.ENSP00000471493	9606.ENSP00000362965	0	0	0	0.633	0.327	0	0.9	0.373	0.938
FPR1	TNFRSF1B	9606.ENSP00000471493	9606.ENSP00000365435	0	0	0	0	0.149	0	0.9	0.123	0.918
FPR1	IL10	9606.ENSP00000471493	9606.ENSP00000412237	0	0	0	0	0.067	0	0.9	0.341	0.933
FPR1	FPR2	9606.ENSP00000471493	9606.ENSP00000468897	0	0	0	0.971	0.684	0	0.9	0.921	0.967
FPR2	PLAUR	9606.ENSP00000468897	9606.ENSP00000339328	0	0	0	0	0.099	0	0.9	0.897	0.989
FYN	LCP2	9606.ENSP00000346671	9606.ENSP00000046794	0	0	0	0	0.065	0.471	0.6	0.821	0.96
FYN	IL2RB	9606.ENSP00000346671	9606.ENSP00000216223	0	0	0	0	0	0.213	0.9	0.322	0.941
FYN	PDGFRB	9606.ENSP00000346671	9606.ENSP00000261799	0	0	0	0.653	0	0.785	0.9	0.45	0.98
FYN	ZAP70	9606.ENSP00000346671	9606.ENSP00000264972	0	0	0	0.73	0.062	0.27	0.9	0.842	0.942
FYN	PDGFB	9606.ENSP00000346671	9606.ENSP00000330382	0	0	0	0	0	0	0.9	0.113	0.907
FYN	LCK	9606.ENSP00000346671	9606.ENSP00000337825	0	0	0.435	0.956	0.062	0.27	0.9	0.973	0.93
FYN	MAPT	9606.ENSP00000346671	9606.ENSP00000340820	0	0	0	0	0	0.883	0	0.98	0.997
FYN	HCK	9606.ENSP00000346671	9606.ENSP00000444986	0	0	0.444	0.958	0	0	0.9	0.825	0.905
FYN	LYN	9606.ENSP00000346671	9606.ENSP00000428924	0	0	0.44	0.955	0	0	0.9	0.901	0.905
FYN	HLA-A	9606.ENSP00000346671	9606.ENSP00000379873	0	0	0	0	0	0.056	0.9	0.093	0.906
FYN	HLA-DRB1	9606.ENSP00000346671	9606.ENSP00000353099	0	0	0	0	0	0	0.9	0.113	0.907
FYN	HLA-DRA	9606.ENSP00000346671	9606.ENSP00000378786	0	0	0	0	0.063	0	0.9	0.113	0.909
FYN	PIK3R5	9606.ENSP00000346671	9606.ENSP00000392812	0	0	0	0	0	0	0.9	0.135	0.909
FYN	TEK	9606.ENSP00000346671	9606.ENSP00000369375	0	0	0	0.659	0	0.122	0.9	0.202	0.913
FYN	IL2RG	9606.ENSP00000346671	9606.ENSP00000363318	0	0	0	0	0.062	0	0.9	0.16	0.914
FYN	PIK3CG	9606.ENSP00000346671	9606.ENSP00000352121	0	0	0	0	0.062	0.104	0.9	0.302	0.933
FYN	PTPN6	9606.ENSP00000346671	9606.ENSP00000391592	0	0	0	0	0.062	0.078	0.9	0.392	0.94
FYN	SYK	9606.ENSP00000346671	9606.ENSP00000364907	0	0	0	0.73	0.062	0.27	0.9	0.845	0.942
FYN	STAT1	9606.ENSP00000346671	9606.ENSP00000354394	0	0	0	0	0	0.294	0.9	0.389	0.953
FYN	ITK	9606.ENSP00000346671	9606.ENSP00000398655	0	0	0	0.843	0.107	0.486	0.9	0.651	0.955
FYN	PLCG2	9606.ENSP00000346671	9606.ENSP00000482457	0	0	0	0.554	0.062	0.493	0.9	0.657	0.963
FYN	SOS1	9606.ENSP00000346671	9606.ENSP00000387784	0	0	0	0	0.063	0.492	0.9	0.393	0.967
FYN	VAV1	9606.ENSP00000346671	9606.ENSP00000472929	0	0	0	0.558	0.062	0.507	0.9	0.841	0.968
FYN	PTPRC	9606.ENSP00000346671	9606.ENSP00000411355	0	0	0	0	0.063	0.482	0.9	0.736	0.985
FYN	SH2D1A	9606.ENSP00000346671	9606.ENSP00000360181	0	0	0	0	0.062	0.963	0.8	0.858	0.998
GBP2	IRF1	9606.ENSP00000359497	9606.ENSP00000245414	0	0	0	0	0.33	0	0.9	0.64	0.973
GBP2	OASL	9606.ENSP00000359497	9606.ENSP00000257570	0	0	0	0	0.235	0	0.9	0.482	0.956
GBP2	HLA-F	9606.ENSP00000359497	9606.ENSP00000259951	0	0	0	0	0.128	0	0.9	0.095	0.914
GBP2	ISG20	9606.ENSP00000359497	9606.ENSP00000306565	0	0	0	0	0.125	0	0.9	0.465	0.949
GBP2	IRF5	9606.ENSP00000359497	9606.ENSP00000349770	0	0	0	0	0.088	0	0.9	0.194	0.92
GBP2	STAT1	9606.ENSP00000359497	9606.ENSP00000354394	0	0	0	0	0.397	0	0.9	0.654	0.977
GBP2	HLA-G	9606.ENSP00000359497	9606.ENSP00000412927	0	0	0	0	0.06	0	0.9	0.081	0.906
GBP2	HLA-C	9606.ENSP00000359497	9606.ENSP00000365402	0	0	0	0	0.14	0	0.9	0.046	0.91
GBP2	HLA-A	9606.ENSP00000359497	9606.ENSP00000379873	0	0	0	0	0.135	0	0.9	0.077	0.913
GBP2	HLA-B	9606.ENSP00000359497	9606.ENSP00000399168	0	0	0	0	0.213	0	0.9	0.057	0.919
GBP2	HLA-E	9606.ENSP00000359497	9606.ENSP00000365817	0	0	0	0	0.213	0	0.9	0.088	0.921
GBP2	IFITM1	9606.ENSP00000359497	9606.ENSP00000386187	0	0	0	0	0.138	0	0.9	0.392	0.943
GBP2	OAS1	9606.ENSP00000359497	9606.ENSP00000388001	0	0	0	0	0.155	0	0.9	0.468	0.951
GBP2	RSAD2	9606.ENSP00000359497	9606.ENSP00000371471	0	0	0	0	0.122	0	0.9	0.515	0.953
GBP2	ISG15	9606.ENSP00000359497	9606.ENSP00000368699	0	0	0	0	0.117	0	0.9	0.518	0.953
GBP2	PSMB8	9606.ENSP00000359497	9606.ENSP00000364016	0	0	0	0	0.262	0.058	0.9	0.434	0.955
GBP2	MX1	9606.ENSP00000359497	9606.ENSP00000381601	0	0	0	0	0.247	0	0.9	0.528	0.961
GBP2	IRF7	9606.ENSP00000359497	9606.ENSP00000380697	0	0	0	0	0.217	0.144	0.9	0.517	0.963
GDF15	TGFBR2	9606.ENSP00000252809	9606.ENSP00000351905	0	0	0	0	0.062	0.15	0.8	0.65	0.936
GHR	PTPN6	9606.ENSP00000483403	9606.ENSP00000391592	0	0	0	0	0	0.225	0.9	0.055	0.92
GHRL	IGF1	9606.ENSP00000335074	9606.ENSP00000302665	0	0	0	0	0	0	0.9	0.762	0.975
GHRL	NPY	9606.ENSP00000335074	9606.ENSP00000384364	0	0	0	0	0	0.213	0	0.944	0.955
GNLY	GZMB	9606.ENSP00000263863	9606.ENSP00000216341	0	0	0	0	0.797	0	0	0.731	0.943
GNLY	PRF1	9606.ENSP00000263863	9606.ENSP00000398568	0	0	0	0	0.783	0	0	0.942	0.987
GRAP2	LCP2	9606.ENSP00000339186	9606.ENSP00000046794	0	0	0	0	0.597	0.922	0.9	0.989	0.999
GRAP2	ZAP70	9606.ENSP00000339186	9606.ENSP00000264972	0	0	0	0	0.62	0.156	0.9	0.749	0.99
GRAP2	LCK	9606.ENSP00000339186	9606.ENSP00000337825	0	0	0	0.624	0.171	0.156	0.9	0.659	0.942
GRAP2	HLA-A	9606.ENSP00000339186	9606.ENSP00000379873	0	0	0	0	0.069	0	0.9	0	0.902
GRAP2	HLA-DRB1	9606.ENSP00000339186	9606.ENSP00000353099	0	0	0	0	0.101	0	0.9	0	0.906
GRAP2	HLA-DRA	9606.ENSP00000339186	9606.ENSP00000378786	0	0	0	0	0.096	0	0.9	0.061	0.907
GRAP2	SYK	9606.ENSP00000339186	9606.ENSP00000364907	0	0	0	0	0.172	0.357	0.6	0.729	0.934
GRAP2	VAV1	9606.ENSP00000339186	9606.ENSP00000472929	0	0	0	0.578	0.117	0.07	0.9	0.758	0.938
GRAP2	SOS1	9606.ENSP00000339186	9606.ENSP00000387784	0	0	0	0	0	0.249	0.6	0.872	0.958
GRAP2	ITK	9606.ENSP00000339186	9606.ENSP00000398655	0	0	0	0.574	0.537	0.156	0.9	0.686	0.969
GZMB	PRF1	9606.ENSP00000216341	9606.ENSP00000398568	0	0	0	0	0.779	0.462	0.9	0.99	0.999
HAMP	HFE	9606.ENSP00000471894	9606.ENSP00000417404	0	0	0	0	0.062	0	0	0.913	0.915
HBEGF	SOS1	9606.ENSP00000230990	9606.ENSP00000387784	0	0	0	0	0	0	0.9	0.107	0.906
HBEGF	PRLR	9606.ENSP00000230990	9606.ENSP00000482954	0	0	0	0	0	0	0.9	0.123	0.908
HBEGF	IGF1R	9606.ENSP00000230990	9606.ENSP00000268035	0	0	0	0	0	0	0.9	0.4	0.937
HBEGF	MMP9	9606.ENSP00000230990	9606.ENSP00000361405	0	0	0	0	0.064	0	0.9	0.518	0.95
HBEGF	IGF1	9606.ENSP00000230990	9606.ENSP00000302665	0	0	0	0	0	0	0.9	0.631	0.961
HCK	PDGFRB	9606.ENSP00000444986	9606.ENSP00000261799	0	0	0	0.685	0	0.122	0.9	0.362	0.918
HCK	ZAP70	9606.ENSP00000444986	9606.ENSP00000264972	0	0	0	0.745	0.11	0	0.9	0.512	0.918
HCK	PDGFB	9606.ENSP00000444986	9606.ENSP00000330382	0	0	0	0	0	0	0.9	0.074	0.903
HCK	LCK	9606.ENSP00000444986	9606.ENSP00000337825	0	0	0.437	0.968	0.065	0	0.9	0.769	0.906
HCK	SYK	9606.ENSP00000444986	9606.ENSP00000364907	0	0	0	0.736	0.302	0	0.9	0.821	0.942
HCK	ITGB2	9606.ENSP00000444986	9606.ENSP00000380948	0	0	0	0	0.708	0.147	0.9	0.364	0.982
HCK	IL6	9606.ENSP00000444986	9606.ENSP00000385675	0	0	0	0	0.062	0	0.9	0.329	0.931
HCK	SOS1	9606.ENSP00000444986	9606.ENSP00000387784	0	0	0	0	0.062	0.856	0.9	0.163	0.987
HCK	ITK	9606.ENSP00000444986	9606.ENSP00000398655	0	0	0	0.845	0.081	0	0.9	0.575	0.912
HCK	PTPRC	9606.ENSP00000444986	9606.ENSP00000411355	0	0	0	0	0.384	0.078	0.8	0.324	0.913
HCK	LYN	9606.ENSP00000444986	9606.ENSP00000428924	0	0	0.442	0.973	0.287	0.131	0.9	0.861	0.934
HCK	IGHV3-11	9606.ENSP00000444986	9606.ENSP00000478725	0	0	0	0	0	0	0.9	0	0.9
HCK	PLCG2	9606.ENSP00000444986	9606.ENSP00000482457	0	0	0	0.553	0.203	0.258	0.9	0.615	0.953
HCST	TYROBP	9606.ENSP00000246551	9606.ENSP00000262629	0	0	0	0	0.783	0.373	0	0.968	0.995
HLA-A	LCP2	9606.ENSP00000379873	9606.ENSP00000046794	0	0	0	0	0.098	0	0.9	0.054	0.907
HLA-A	IL2RB	9606.ENSP00000379873	9606.ENSP00000216223	0	0	0	0	0.076	0	0.9	0.182	0.917
HLA-A	HLA-DOA	9606.ENSP00000379873	9606.ENSP00000229829	0	0	0	0	0	0	0.9	0.608	0.959
HLA-A	IRF1	9606.ENSP00000379873	9606.ENSP00000245414	0	0	0	0	0.096	0	0.9	0.324	0.933
HLA-A	OASL	9606.ENSP00000379873	9606.ENSP00000257570	0	0	0	0	0.096	0.128	0.9	0.134	0.922
HLA-A	HLA-F	9606.ENSP00000379873	9606.ENSP00000259951	0	0	0	0.977	0.112	0.683	0.9	0.764	0.969
HLA-A	ZAP70	9606.ENSP00000379873	9606.ENSP00000264972	0	0	0	0	0.097	0.056	0.9	0.218	0.924
HLA-A	ISG20	9606.ENSP00000379873	9606.ENSP00000306565	0	0	0	0	0.069	0	0.9	0.095	0.908
HLA-A	LCK	9606.ENSP00000379873	9606.ENSP00000337825	0	0	0	0	0.069	0.056	0.9	0.238	0.924
HLA-A	HLA-DQA1	9606.ENSP00000379873	9606.ENSP00000339398	0	0	0	0	0	0.227	0.72	0.849	0.964
HLA-A	TAP1	9606.ENSP00000379873	9606.ENSP00000346206	0	0	0	0	0.147	0.486	0.9	0.285	0.964
HLA-A	IRF5	9606.ENSP00000379873	9606.ENSP00000349770	0	0	0	0	0.076	0	0.9	0.113	0.91
HLA-A	HLA-DRB1	9606.ENSP00000379873	9606.ENSP00000353099	0	0	0	0.616	0.107	0	0.9	0.883	0.938
HLA-A	STAT1	9606.ENSP00000379873	9606.ENSP00000354394	0	0	0	0	0.096	0	0.9	0.369	0.937
HLA-A	IL2RG	9606.ENSP00000379873	9606.ENSP00000363318	0	0	0	0	0.096	0	0.9	0.181	0.919
HLA-A	HLA-DMA	9606.ENSP00000379873	9606.ENSP00000363976	0	0	0	0	0.11	0	0.9	0.679	0.968
HLA-A	PSMB8	9606.ENSP00000379873	9606.ENSP00000364016	0	0	0	0	0.239	0	0.9	0.561	0.963
HLA-A	TAP2	9606.ENSP00000379873	9606.ENSP00000364034	0	0	0	0	0.158	0.27	0.9	0.242	0.947
HLA-A	HLA-C	9606.ENSP00000379873	9606.ENSP00000365402	0	0	0	0.98	0.394	0.419	0.9	0.915	0.962
HLA-A	HLA-E	9606.ENSP00000379873	9606.ENSP00000365817	0	0	0	0.978	0.264	0.228	0.9	0.886	0.939
HLA-A	ISG15	9606.ENSP00000379873	9606.ENSP00000368699	0	0	0	0	0.087	0	0.9	0.157	0.916
HLA-A	IL2RA	9606.ENSP00000379873	9606.ENSP00000369293	0	0	0	0	0	0	0.9	0.335	0.93
HLA-A	RSAD2	9606.ENSP00000379873	9606.ENSP00000371471	0	0	0	0	0.062	0	0.9	0.066	0.904
HLA-A	HLA-DRA	9606.ENSP00000379873	9606.ENSP00000378786	0	0	0	0.615	0.127	0	0.9	0.657	0.931
HLA-A	PTPN6	9606.ENSP00000379873	9606.ENSP00000391592	0	0	0	0	0.084	0	0.9	0.062	0.906
HLA-A	OAS1	9606.ENSP00000379873	9606.ENSP00000388001	0	0	0	0	0.095	0	0.9	0.182	0.919
HLA-A	VAV1	9606.ENSP00000379873	9606.ENSP00000472929	0	0	0	0	0.061	0.117	0.9	0.147	0.919
HLA-A	HLA-DMB	9606.ENSP00000379873	9606.ENSP00000398890	0	0	0	0.639	0.091	0	0.9	0.481	0.92
HLA-A	MX1	9606.ENSP00000379873	9606.ENSP00000381601	0	0	0	0	0.084	0	0.9	0.201	0.92
HLA-A	IFITM1	9606.ENSP00000379873	9606.ENSP00000386187	0	0	0	0	0.088	0	0.9	0.203	0.92
HLA-A	HLA-DOB	9606.ENSP00000379873	9606.ENSP00000390020	0	0	0	0.605	0.098	0	0.9	0.457	0.922
HLA-A	IRF7	9606.ENSP00000379873	9606.ENSP00000380697	0	0	0	0	0.119	0	0.9	0.215	0.924
HLA-A	HLA-DPB1	9606.ENSP00000379873	9606.ENSP00000408146	0	0	0	0.643	0.087	0	0.9	0.87	0.934
HLA-A	HLA-DPA1	9606.ENSP00000379873	9606.ENSP00000393566	0	0	0	0.607	0.126	0.24	0.9	0.726	0.948
HLA-A	HLA-B	9606.ENSP00000379873	9606.ENSP00000399168	0	0	0	0.982	0.37	0.305	0.9	0.915	0.953
HLA-A	TAPBP	9606.ENSP00000379873	9606.ENSP00000404833	0	0	0	0	0.128	0.966	0.9	0.7	0.999
HLA-B	HLA-DOA	9606.ENSP00000399168	9606.ENSP00000229829	0	0	0	0	0	0	0.9	0.611	0.959
HLA-B	IRF1	9606.ENSP00000399168	9606.ENSP00000245414	0	0	0	0	0.117	0	0.9	0.335	0.936
HLA-B	OASL	9606.ENSP00000399168	9606.ENSP00000257570	0	0	0	0	0.107	0	0.9	0.162	0.918
HLA-B	HLA-F	9606.ENSP00000399168	9606.ENSP00000259951	0	0	0	0.977	0.185	0	0.9	0.741	0.916
HLA-B	ISG20	9606.ENSP00000399168	9606.ENSP00000306565	0	0	0	0	0.076	0	0.9	0.124	0.911
HLA-B	IRF5	9606.ENSP00000399168	9606.ENSP00000349770	0	0	0	0	0.098	0	0.9	0.157	0.917
HLA-B	HLA-DRB1	9606.ENSP00000399168	9606.ENSP00000353099	0	0	0	0.621	0.163	0	0.9	0.88	0.941
HLA-B	STAT1	9606.ENSP00000399168	9606.ENSP00000354394	0	0	0	0	0.107	0.111	0.9	0.334	0.94
HLA-B	HLA-DMA	9606.ENSP00000399168	9606.ENSP00000363976	0	0	0	0	0.153	0	0.9	0.673	0.969
HLA-B	PSMB8	9606.ENSP00000399168	9606.ENSP00000364016	0	0	0	0	0.323	0	0.9	0.559	0.967
HLA-B	HLA-C	9606.ENSP00000399168	9606.ENSP00000365402	0	0	0	0.982	0.523	0.647	0.9	0.915	0.981
HLA-B	HLA-E	9606.ENSP00000399168	9606.ENSP00000365817	0	0	0	0.978	0.348	0.457	0.9	0.88	0.962
HLA-B	ISG15	9606.ENSP00000399168	9606.ENSP00000368699	0	0	0	0	0.082	0	0.9	0.21	0.921
HLA-B	RSAD2	9606.ENSP00000399168	9606.ENSP00000371471	0	0	0	0	0.09	0	0.9	0.134	0.914
HLA-B	HLA-DRA	9606.ENSP00000399168	9606.ENSP00000378786	0	0	0	0.611	0.213	0	0.9	0.657	0.938
HLA-B	IRF7	9606.ENSP00000399168	9606.ENSP00000380697	0	0	0	0	0.16	0	0.9	0.215	0.928
HLA-B	MX1	9606.ENSP00000399168	9606.ENSP00000381601	0	0	0	0	0.097	0	0.9	0.212	0.922
HLA-B	IFITM1	9606.ENSP00000399168	9606.ENSP00000386187	0	0	0	0	0.087	0	0.9	0.233	0.923
HLA-B	OAS1	9606.ENSP00000399168	9606.ENSP00000388001	0	0	0	0	0.107	0	0.9	0.194	0.921
HLA-B	HLA-DOB	9606.ENSP00000399168	9606.ENSP00000390020	0	0	0	0.611	0.143	0	0.9	0.46	0.925
HLA-B	HLA-DPA1	9606.ENSP00000399168	9606.ENSP00000393566	0	0	0	0.6	0.213	0	0.9	0.726	0.941
HLA-B	HLA-DMB	9606.ENSP00000399168	9606.ENSP00000398890	0	0	0	0.63	0.142	0	0.9	0.466	0.925
HLA-B	HLA-DPB1	9606.ENSP00000399168	9606.ENSP00000408146	0	0	0	0.639	0.118	0	0.9	0.844	0.935
HLA-B	TAPBP	9606.ENSP00000399168	9606.ENSP00000404833	0	0	0	0	0.152	0.058	0.8	0.689	0.943
HLA-C	HLA-DOA	9606.ENSP00000365402	9606.ENSP00000229829	0	0	0	0	0	0	0.9	0.564	0.954
HLA-C	IRF1	9606.ENSP00000365402	9606.ENSP00000245414	0	0	0	0	0.096	0	0.9	0.282	0.929
HLA-C	OASL	9606.ENSP00000365402	9606.ENSP00000257570	0	0	0	0	0.096	0	0.9	0.057	0.907
HLA-C	HLA-F	9606.ENSP00000365402	9606.ENSP00000259951	0	0	0	0.974	0.137	0.658	0.9	0.739	0.968
HLA-C	ISG20	9606.ENSP00000365402	9606.ENSP00000306565	0	0	0	0	0.076	0	0.9	0.124	0.911
HLA-C	HLA-DQA1	9606.ENSP00000365402	9606.ENSP00000339398	0	0	0	0	0	0	0.72	0.767	0.932
HLA-C	IRF5	9606.ENSP00000365402	9606.ENSP00000349770	0	0	0	0	0.088	0	0.9	0.113	0.912
HLA-C	HLA-DRB1	9606.ENSP00000365402	9606.ENSP00000353099	0	0	0	0.6	0.13	0	0.9	0.861	0.94
HLA-C	STAT1	9606.ENSP00000365402	9606.ENSP00000354394	0	0	0	0	0.106	0	0.9	0.314	0.933
HLA-C	HLA-DMA	9606.ENSP00000365402	9606.ENSP00000363976	0	0	0	0	0.126	0	0.9	0.638	0.965
HLA-C	PSMB8	9606.ENSP00000365402	9606.ENSP00000364016	0	0	0	0	0.239	0	0.9	0.472	0.956
HLA-C	RSAD2	9606.ENSP00000365402	9606.ENSP00000371471	0	0	0	0	0.062	0	0.9	0.09	0.907
HLA-C	IFITM1	9606.ENSP00000365402	9606.ENSP00000386187	0	0	0	0	0.098	0	0.9	0.123	0.913
HLA-C	ISG15	9606.ENSP00000365402	9606.ENSP00000368699	0	0	0	0	0.098	0	0.9	0.166	0.918
HLA-C	OAS1	9606.ENSP00000365402	9606.ENSP00000388001	0	0	0	0	0.095	0	0.9	0.189	0.92
HLA-C	MX1	9606.ENSP00000365402	9606.ENSP00000381601	0	0	0	0	0.085	0	0.9	0.211	0.921
HLA-C	HLA-DMB	9606.ENSP00000365402	9606.ENSP00000398890	0	0	0	0.63	0.098	0	0.9	0.469	0.921
HLA-C	HLA-DOB	9606.ENSP00000365402	9606.ENSP00000390020	0	0	0	0.594	0.109	0	0.9	0.466	0.923
HLA-C	IRF7	9606.ENSP00000365402	9606.ENSP00000380697	0	0	0	0	0.159	0	0.9	0.2	0.926
HLA-C	HLA-DRA	9606.ENSP00000365402	9606.ENSP00000378786	0	0	0	0.61	0.137	0	0.9	0.625	0.931
HLA-C	HLA-DPB1	9606.ENSP00000365402	9606.ENSP00000408146	0	0	0	0.613	0.095	0	0.9	0.807	0.934
HLA-C	HLA-DPA1	9606.ENSP00000365402	9606.ENSP00000393566	0	0	0	0.601	0.133	0	0.9	0.723	0.935
HLA-C	TAPBP	9606.ENSP00000365402	9606.ENSP00000404833	0	0	0	0	0.129	0.226	0.8	0.625	0.942
HLA-C	HLA-E	9606.ENSP00000365402	9606.ENSP00000365817	0	0	0	0.976	0.335	0.683	0.9	0.864	0.977
HLA-DMA	HLA-DOA	9606.ENSP00000363976	9606.ENSP00000229829	0	0	0	0.738	0.195	0.745	0.9	0.768	0.982
HLA-DMA	HLA-F	9606.ENSP00000363976	9606.ENSP00000259951	0	0	0	0	0.11	0	0.9	0.673	0.968
HLA-DMA	HLA-DRB1	9606.ENSP00000363976	9606.ENSP00000353099	0	0	0	0	0.423	0.899	0.9	0.706	0.998
HLA-DMA	HLA-DRB5	9606.ENSP00000363976	9606.ENSP00000364114	0	0	0	0	0.206	0.212	0.72	0.629	0.926
HLA-DMA	HLA-DQB1	9606.ENSP00000363976	9606.ENSP00000364080	0	0	0	0	0.341	0.212	0.72	0.695	0.949
HLA-DMA	HLA-DPA1	9606.ENSP00000363976	9606.ENSP00000393566	0	0	0	0.719	0.44	0	0.9	0.694	0.952
HLA-DMA	HLA-E	9606.ENSP00000363976	9606.ENSP00000365817	0	0	0	0	0.139	0	0.9	0.609	0.963
HLA-DMA	HLA-DPB1	9606.ENSP00000363976	9606.ENSP00000408146	0	0	0	0	0.244	0.212	0.9	0.683	0.978
HLA-DMA	HLA-DOB	9606.ENSP00000363976	9606.ENSP00000390020	0	0	0	0	0.171	0.653	0.9	0.688	0.989
HLA-DMA	HLA-DRA	9606.ENSP00000363976	9606.ENSP00000378786	0	0	0	0.713	0.473	0.945	0.9	0.776	0.997
HLA-DMA	HLA-DMB	9606.ENSP00000363976	9606.ENSP00000398890	0	0	0	0	0.759	0.978	0.9	0.963	0.999
HLA-DMB	HLA-DOA	9606.ENSP00000398890	9606.ENSP00000229829	0	0	0	0.647	0.222	0.58	0.9	0.74	0.973
HLA-DMB	HLA-F	9606.ENSP00000398890	9606.ENSP00000259951	0	0	0	0.648	0.14	0	0.9	0.567	0.927
HLA-DMB	HLA-DRB1	9606.ENSP00000398890	9606.ENSP00000353099	0	0	0	0.665	0.655	0.653	0.9	0.671	0.989
HLA-DMB	HLA-E	9606.ENSP00000398890	9606.ENSP00000365817	0	0	0	0.631	0.124	0	0.9	0.436	0.922
HLA-DMB	HLA-DRA	9606.ENSP00000398890	9606.ENSP00000378786	0	0	0	0.663	0.81	0.963	0.9	0.74	0.999
HLA-DMB	HLA-DOB	9606.ENSP00000398890	9606.ENSP00000390020	0	0	0	0.668	0.211	0.213	0.9	0.724	0.948
HLA-DMB	HLA-DPA1	9606.ENSP00000398890	9606.ENSP00000393566	0	0	0	0.676	0.701	0.182	0.9	0.702	0.979
HLA-DMB	HLA-DPB1	9606.ENSP00000398890	9606.ENSP00000408146	0	0	0	0.677	0.39	0	0.9	0.674	0.949
HLA-DOA	HLA-DRA	9606.ENSP00000229829	9606.ENSP00000378786	0	0	0	0.952	0.19	0	0.9	0.696	0.918
HLA-DOA	HLA-DPA1	9606.ENSP00000229829	9606.ENSP00000393566	0	0	0	0.951	0.181	0	0.9	0.821	0.918
HLA-DOA	HLA-F	9606.ENSP00000229829	9606.ENSP00000259951	0	0	0	0.598	0.076	0	0.9	0.602	0.926
HLA-DOA	HLA-E	9606.ENSP00000229829	9606.ENSP00000365817	0	0	0	0	0.065	0	0.9	0.432	0.942
HLA-DOA	HLA-DRB1	9606.ENSP00000229829	9606.ENSP00000353099	0	0	0	0.654	0.174	0.212	0.9	0.659	0.945
HLA-DOA	HLA-DPB1	9606.ENSP00000229829	9606.ENSP00000408146	0	0	0	0.686	0.219	0.212	0.9	0.689	0.947
HLA-DOA	HLA-DOB	9606.ENSP00000229829	9606.ENSP00000390020	0	0	0	0.629	0.128	0.27	0.9	0.758	0.95
HLA-DOB	HLA-F	9606.ENSP00000390020	9606.ENSP00000259951	0	0	0	0.597	0.111	0	0.9	0.518	0.925
HLA-DOB	HLA-DRB1	9606.ENSP00000390020	9606.ENSP00000353099	0	0	0	0.951	0.158	0	0.9	0.602	0.914
HLA-DOB	HLA-E	9606.ENSP00000390020	9606.ENSP00000365817	0	0	0	0.599	0.123	0	0.9	0.392	0.921
HLA-DOB	HLA-DRA	9606.ENSP00000390020	9606.ENSP00000378786	0	0	0	0.614	0.194	0	0.9	0.639	0.936
HLA-DOB	HLA-DPB1	9606.ENSP00000390020	9606.ENSP00000408146	0	0	0	0.947	0.13	0	0.9	0.61	0.912
HLA-DOB	HLA-DPA1	9606.ENSP00000390020	9606.ENSP00000393566	0	0	0	0.635	0.18	0	0.9	0.609	0.933
HLA-DPA1	HLA-F	9606.ENSP00000393566	9606.ENSP00000259951	0	0	0	0.624	0.152	0.128	0.9	0.586	0.936
HLA-DPA1	PDCD1	9606.ENSP00000393566	9606.ENSP00000335062	0	0	0	0	0.118	0	0.9	0.15	0.918
HLA-DPA1	HLA-DRB1	9606.ENSP00000393566	9606.ENSP00000353099	0	0	0	0.648	0.574	0.345	0.9	0.773	0.977
HLA-DPA1	HLA-DQB1	9606.ENSP00000393566	9606.ENSP00000364080	0	0	0	0.653	0.373	0.345	0.72	0.883	0.913
HLA-DPA1	HLA-E	9606.ENSP00000393566	9606.ENSP00000365817	0	0	0	0	0.154	0	0.9	0.498	0.953
HLA-DPA1	LGMN	9606.ENSP00000393566	9606.ENSP00000376911	0	0	0	0	0	0	0.9	0.153	0.911
HLA-DPA1	HLA-DRA	9606.ENSP00000393566	9606.ENSP00000378786	0	0	0	0.957	0.56	0	0.9	0.785	0.955
HLA-DPA1	PTPN6	9606.ENSP00000393566	9606.ENSP00000391592	0	0	0	0	0.139	0	0.9	0	0.91
HLA-DPA1	PTPRC	9606.ENSP00000393566	9606.ENSP00000411355	0	0	0	0	0.254	0	0.9	0.119	0.928
HLA-DPA1	HLA-DPB1	9606.ENSP00000393566	9606.ENSP00000408146	0	0	0	0.68	0.435	0.91	0.9	0.928	0.996
HLA-DPB1	HLA-F	9606.ENSP00000408146	9606.ENSP00000259951	0	0	0	0.639	0.131	0	0.9	0.597	0.928
HLA-DPB1	PDCD1	9606.ENSP00000408146	9606.ENSP00000335062	0	0	0	0	0.088	0	0.9	0.182	0.918
HLA-DPB1	HLA-DRB1	9606.ENSP00000408146	9606.ENSP00000353099	0	0	0	0.962	0.347	0	0.9	0.871	0.934
HLA-DPB1	HLA-E	9606.ENSP00000408146	9606.ENSP00000365817	0	0	0	0.63	0.117	0.129	0.9	0.51	0.931
HLA-DPB1	LGMN	9606.ENSP00000408146	9606.ENSP00000376911	0	0	0	0	0	0	0.9	0.08	0.904
HLA-DPB1	HLA-DRA	9606.ENSP00000408146	9606.ENSP00000378786	0	0	0	0.665	0.394	0.212	0.9	0.753	0.961
HLA-DPB1	PTPN6	9606.ENSP00000408146	9606.ENSP00000391592	0	0	0	0	0.096	0	0.9	0.054	0.907
HLA-DPB1	PTPRC	9606.ENSP00000408146	9606.ENSP00000411355	0	0	0	0	0.152	0	0.9	0.133	0.92
HLA-DQA1	PDCD1	9606.ENSP00000339398	9606.ENSP00000335062	0	0	0	0	0.089	0	0.9	0.181	0.918
HLA-DQA1	PTPN6	9606.ENSP00000339398	9606.ENSP00000391592	0	0	0	0	0.06	0	0.9	0.05	0.902
HLA-DQA1	HLA-DRB1	9606.ENSP00000339398	9606.ENSP00000353099	0	0	0	0.645	0.241	0.375	0.72	0.926	0.902
HLA-DQA1	LGMN	9606.ENSP00000339398	9606.ENSP00000376911	0	0	0	0	0	0	0.9	0.289	0.925
HLA-DQA1	PTPRC	9606.ENSP00000339398	9606.ENSP00000411355	0	0	0	0	0.177	0	0.9	0.321	0.939
HLA-DQA1	HLA-DQB1	9606.ENSP00000339398	9606.ENSP00000364080	0	0	0	0.641	0.556	0.994	0.72	0.926	0.999
HLA-DQA2	PDCD1	9606.ENSP00000364076	9606.ENSP00000335062	0	0	0	0	0.089	0	0.9	0.149	0.915
HLA-DQA2	LGMN	9606.ENSP00000364076	9606.ENSP00000376911	0	0	0	0	0	0	0.9	0.079	0.903
HLA-DQA2	PTPN6	9606.ENSP00000364076	9606.ENSP00000391592	0	0	0	0	0.069	0	0.9	0.048	0.903
HLA-DQA2	PTPRC	9606.ENSP00000364076	9606.ENSP00000411355	0	0	0	0	0.11	0	0.9	0.134	0.916
HLA-DQA2	HLA-DQB1	9606.ENSP00000364076	9606.ENSP00000364080	0	0	0	0.629	0.492	0.826	0.6	0.904	0.974
HLA-DQB1	PDCD1	9606.ENSP00000364080	9606.ENSP00000335062	0	0	0	0	0.088	0	0.9	0.319	0.932
HLA-DQB1	LGMN	9606.ENSP00000364080	9606.ENSP00000376911	0	0	0	0	0.062	0	0.9	0.11	0.909
HLA-DQB1	PTPN6	9606.ENSP00000364080	9606.ENSP00000391592	0	0	0	0	0.121	0	0.9	0.067	0.91
HLA-DQB1	HLA-DRA	9606.ENSP00000364080	9606.ENSP00000378786	0	0	0	0.641	0.407	0.345	0.72	0.811	0.915
HLA-DQB1	PTPRC	9606.ENSP00000364080	9606.ENSP00000411355	0	0	0	0	0.179	0	0.9	0.553	0.96
HLA-DRA	LCP2	9606.ENSP00000378786	9606.ENSP00000046794	0	0	0	0	0.351	0	0.9	0.073	0.934
HLA-DRA	HLA-F	9606.ENSP00000378786	9606.ENSP00000259951	0	0	0	0.616	0.152	0	0.9	0.589	0.93
HLA-DRA	ZAP70	9606.ENSP00000378786	9606.ENSP00000264972	0	0	0	0	0.117	0	0.9	0.123	0.915
HLA-DRA	PDCD1	9606.ENSP00000378786	9606.ENSP00000335062	0	0	0	0	0.129	0	0.9	0.233	0.927
HLA-DRA	LCK	9606.ENSP00000378786	9606.ENSP00000337825	0	0	0	0	0.087	0	0.9	0.147	0.915
HLA-DRA	HLA-DRB1	9606.ENSP00000378786	9606.ENSP00000353099	0	0	0	0.642	0.869	0.992	0.9	0.908	0.999
HLA-DRA	HLA-DRB5	9606.ENSP00000378786	9606.ENSP00000364114	0	0	0	0.647	0.693	0.961	0.72	0.77	0.997
HLA-DRA	HLA-E	9606.ENSP00000378786	9606.ENSP00000365817	0	0	0	0	0.175	0	0.9	0.544	0.959
HLA-DRA	LGMN	9606.ENSP00000378786	9606.ENSP00000376911	0	0	0	0	0	0	0.9	0.153	0.911
HLA-DRA	ITK	9606.ENSP00000378786	9606.ENSP00000398655	0	0	0	0	0.086	0	0.9	0.066	0.907
HLA-DRA	VAV1	9606.ENSP00000378786	9606.ENSP00000472929	0	0	0	0	0.098	0	0.9	0.06	0.907
HLA-DRA	PTPN6	9606.ENSP00000378786	9606.ENSP00000391592	0	0	0	0	0.184	0	0.9	0.095	0.919
HLA-DRA	PTPRC	9606.ENSP00000378786	9606.ENSP00000411355	0	0	0	0	0.326	0	0.9	0.289	0.947
HLA-DRB1	LCP2	9606.ENSP00000353099	9606.ENSP00000046794	0	0	0	0	0.33	0	0.9	0.074	0.932
HLA-DRB1	HLA-F	9606.ENSP00000353099	9606.ENSP00000259951	0	0	0	0.611	0.148	0	0.9	0.524	0.928
HLA-DRB1	ZAP70	9606.ENSP00000353099	9606.ENSP00000264972	0	0	0	0	0.119	0	0.9	0.181	0.921
HLA-DRB1	PDCD1	9606.ENSP00000353099	9606.ENSP00000335062	0	0	0	0	0.098	0	0.9	0.323	0.933
HLA-DRB1	LCK	9606.ENSP00000353099	9606.ENSP00000337825	0	0	0	0	0.065	0	0.9	0.189	0.917
HLA-DRB1	ITK	9606.ENSP00000353099	9606.ENSP00000398655	0	0	0	0	0.066	0	0.9	0.098	0.908
HLA-DRB1	VAV1	9606.ENSP00000353099	9606.ENSP00000472929	0	0	0	0	0.107	0	0.9	0.097	0.912
HLA-DRB1	LGMN	9606.ENSP00000353099	9606.ENSP00000376911	0	0	0	0	0.049	0	0.9	0.157	0.912
HLA-DRB1	PTPN6	9606.ENSP00000353099	9606.ENSP00000391592	0	0	0	0	0.173	0	0.9	0.107	0.919
HLA-DRB1	HLA-E	9606.ENSP00000353099	9606.ENSP00000365817	0	0	0	0.598	0.147	0	0.9	0.486	0.927
HLA-DRB1	HLA-DRB5	9606.ENSP00000353099	9606.ENSP00000364114	0	0	0	0.983	0.289	0.742	0.72	0.77	0.944
HLA-DRB1	PTPRC	9606.ENSP00000353099	9606.ENSP00000411355	0	0	0	0	0.221	0	0.9	0.417	0.95
HLA-DRB5	PDCD1	9606.ENSP00000364114	9606.ENSP00000335062	0	0	0	0	0.077	0	0.9	0.108	0.91
HLA-DRB5	PTPN6	9606.ENSP00000364114	9606.ENSP00000391592	0	0	0	0	0.085	0	0.9	0	0.904
HLA-DRB5	LGMN	9606.ENSP00000364114	9606.ENSP00000376911	0	0	0	0	0.049	0	0.9	0.099	0.906
HLA-DRB5	PTPRC	9606.ENSP00000364114	9606.ENSP00000411355	0	0	0	0	0.105	0	0.9	0.249	0.926
HLA-E	IRF1	9606.ENSP00000365817	9606.ENSP00000245414	0	0	0	0	0.143	0	0.9	0.249	0.93
HLA-E	OASL	9606.ENSP00000365817	9606.ENSP00000257570	0	0	0	0	0.108	0	0.9	0	0.907
HLA-E	HLA-F	9606.ENSP00000365817	9606.ENSP00000259951	0	0	0	0.972	0.141	0.746	0.9	0.866	0.976
HLA-E	ISG20	9606.ENSP00000365817	9606.ENSP00000306565	0	0	0	0	0.087	0	0.9	0	0.904
HLA-E	IRF5	9606.ENSP00000365817	9606.ENSP00000349770	0	0	0	0	0.098	0	0.9	0.051	0.906
HLA-E	STAT1	9606.ENSP00000365817	9606.ENSP00000354394	0	0	0	0	0.089	0	0.9	0.323	0.932
HLA-E	PSMB8	9606.ENSP00000365817	9606.ENSP00000364016	0	0	0	0	0.183	0	0.9	0.329	0.94
HLA-E	RSAD2	9606.ENSP00000365817	9606.ENSP00000371471	0	0	0	0	0.096	0	0.9	0	0.905
HLA-E	ISG15	9606.ENSP00000365817	9606.ENSP00000368699	0	0	0	0	0.076	0	0.9	0.074	0.906
HLA-E	IFITM1	9606.ENSP00000365817	9606.ENSP00000386187	0	0	0	0	0.088	0	0.9	0.081	0.908
HLA-E	OAS1	9606.ENSP00000365817	9606.ENSP00000388001	0	0	0	0	0.116	0	0.9	0.06	0.909
HLA-E	MX1	9606.ENSP00000365817	9606.ENSP00000381601	0	0	0	0	0.106	0	0.9	0.071	0.909
HLA-E	IRF7	9606.ENSP00000365817	9606.ENSP00000380697	0	0	0	0	0.145	0	0.9	0.161	0.922
HLA-E	TAPBP	9606.ENSP00000365817	9606.ENSP00000404833	0	0	0	0	0.157	0.058	0.8	0.585	0.925
HLA-F	IRF1	9606.ENSP00000259951	9606.ENSP00000245414	0	0	0	0	0.152	0	0.9	0.277	0.933
HLA-F	OASL	9606.ENSP00000259951	9606.ENSP00000257570	0	0	0	0	0.107	0	0.9	0.125	0.915
HLA-F	IRF5	9606.ENSP00000259951	9606.ENSP00000349770	0	0	0	0	0.088	0	0.9	0.043	0.905
HLA-F	RSAD2	9606.ENSP00000259951	9606.ENSP00000371471	0	0	0	0	0.106	0	0.9	0.06	0.908
HLA-F	ISG20	9606.ENSP00000259951	9606.ENSP00000306565	0	0	0	0	0.088	0	0.9	0.101	0.91
HLA-F	TAPBP	9606.ENSP00000259951	9606.ENSP00000404833	0	0	0	0	0.097	0.058	0.8	0.549	0.913
HLA-F	MX1	9606.ENSP00000259951	9606.ENSP00000381601	0	0	0	0	0.117	0	0.9	0.133	0.916
HLA-F	IFITM1	9606.ENSP00000259951	9606.ENSP00000386187	0	0	0	0	0.069	0	0.9	0.189	0.917
HLA-F	OAS1	9606.ENSP00000259951	9606.ENSP00000388001	0	0	0	0	0.116	0	0.9	0.17	0.92
HLA-F	IRF7	9606.ENSP00000259951	9606.ENSP00000380697	0	0	0	0	0.119	0	0.9	0.186	0.922
HLA-F	STAT1	9606.ENSP00000259951	9606.ENSP00000354394	0	0	0	0	0.062	0	0.9	0.247	0.923
HLA-F	ISG15	9606.ENSP00000259951	9606.ENSP00000368699	0	0	0	0	0.064	0	0.9	0.299	0.928
HLA-F	PSMB8	9606.ENSP00000259951	9606.ENSP00000364016	0	0	0	0	0.128	0	0.9	0.457	0.948
HLA-G	IRF1	9606.ENSP00000412927	9606.ENSP00000245414	0	0	0	0	0.086	0	0.9	0.321	0.932
HLA-G	OASL	9606.ENSP00000412927	9606.ENSP00000257570	0	0	0	0	0.062	0	0.9	0.066	0.904
HLA-G	ISG20	9606.ENSP00000412927	9606.ENSP00000306565	0	0	0	0	0	0	0.9	0	0.9
HLA-G	IRF5	9606.ENSP00000412927	9606.ENSP00000349770	0	0	0	0	0	0	0.9	0.069	0.902
HLA-G	STAT1	9606.ENSP00000412927	9606.ENSP00000354394	0	0	0	0	0.062	0	0.9	0.27	0.925
HLA-G	PSMB8	9606.ENSP00000412927	9606.ENSP00000364016	0	0	0	0	0.1	0	0.9	0.371	0.938
HLA-G	ISG15	9606.ENSP00000412927	9606.ENSP00000368699	0	0	0	0	0	0	0.9	0.107	0.906
HLA-G	RSAD2	9606.ENSP00000412927	9606.ENSP00000371471	0	0	0	0	0.062	0	0.9	0.074	0.905
HLA-G	IRF7	9606.ENSP00000412927	9606.ENSP00000380697	0	0	0	0	0.086	0	0.9	0.187	0.919
HLA-G	MX1	9606.ENSP00000412927	9606.ENSP00000381601	0	0	0	0	0.062	0	0.9	0.069	0.905
HLA-G	IFITM1	9606.ENSP00000412927	9606.ENSP00000386187	0	0	0	0	0	0	0.9	0.122	0.908
HLA-G	OAS1	9606.ENSP00000412927	9606.ENSP00000388001	0	0	0	0	0.061	0	0.9	0.087	0.906
HSPA1A	IFNG	9606.ENSP00000364802	9606.ENSP00000229135	0	0	0	0	0	0	0.9	0.333	0.93
HSPA1A	TLR2	9606.ENSP00000364802	9606.ENSP00000260010	0	0	0	0	0.049	0.102	0	0.984	0.985
HSPA1A	IFNGR1	9606.ENSP00000364802	9606.ENSP00000356713	0	0	0	0	0	0	0.9	0.063	0.902
ICAM1	PROCR	9606.ENSP00000264832	9606.ENSP00000216968	0	0	0	0	0.062	0	0	0.939	0.94
ICAM1	IL1R2	9606.ENSP00000264832	9606.ENSP00000330959	0	0	0	0	0.083	0	0.9	0.261	0.926
ICAM1	VCAM1	9606.ENSP00000264832	9606.ENSP00000294728	0	0	0	0	0.069	0	0	0.928	0.93
ICAM1	IL1R1	9606.ENSP00000264832	9606.ENSP00000386380	0	0	0	0	0.097	0	0.9	0.467	0.947
ICAM1	TNFRSF1B	9606.ENSP00000264832	9606.ENSP00000365435	0	0	0	0	0.117	0	0.9	0.564	0.958
ICAM1	IL10	9606.ENSP00000264832	9606.ENSP00000412237	0	0	0	0	0	0	0.9	0.775	0.976
ICAM1	ITGAL	9606.ENSP00000264832	9606.ENSP00000349252	0	0	0	0	0.091	0.972	0.9	0.989	0.999
ICAM1	ITGB2	9606.ENSP00000264832	9606.ENSP00000380948	0	0	0	0	0.113	0.835	0.9	0.989	0.999
ICAM2	ITGAL	9606.ENSP00000415283	9606.ENSP00000349252	0	0	0	0	0.117	0	0.9	0.987	0.998
ICAM2	ITGB2	9606.ENSP00000415283	9606.ENSP00000380948	0	0	0	0	0.119	0.213	0.9	0.83	0.986
IFIH1	OASL	9606.ENSP00000263642	9606.ENSP00000257570	0	0	0	0	0.664	0	0	0.742	0.909
IFIH1	STAT1	9606.ENSP00000263642	9606.ENSP00000354394	0	0	0	0	0.712	0	0	0.758	0.927
IFIH1	ISG15	9606.ENSP00000263642	9606.ENSP00000368699	0	0	0	0	0.753	0	0	0.78	0.943
IFIH1	TLR3	9606.ENSP00000263642	9606.ENSP00000296795	0	0	0	0	0.16	0	0	0.939	0.947
IFIH1	MX1	9606.ENSP00000263642	9606.ENSP00000381601	0	0	0	0	0.804	0	0	0.755	0.95
IFIH1	RSAD2	9606.ENSP00000263642	9606.ENSP00000371471	0	0	0	0	0.817	0	0	0.755	0.953
IFIH1	IRF7	9606.ENSP00000263642	9606.ENSP00000380697	0	0	0	0	0.423	0	0.6	0.876	0.969
IFITM1	IRF1	9606.ENSP00000386187	9606.ENSP00000245414	0	0	0	0	0.113	0	0.9	0.549	0.956
IFITM1	OASL	9606.ENSP00000386187	9606.ENSP00000257570	0	0	0	0	0.329	0	0.9	0.625	0.972
IFITM1	ISG20	9606.ENSP00000386187	9606.ENSP00000306565	0	0	0	0	0.314	0	0.9	0.611	0.971
IFITM1	IRF5	9606.ENSP00000386187	9606.ENSP00000349770	0	0	0	0	0	0	0.9	0.261	0.922
IFITM1	STAT1	9606.ENSP00000386187	9606.ENSP00000354394	0	0	0	0	0.258	0	0.9	0.686	0.974
IFITM1	PSMB8	9606.ENSP00000386187	9606.ENSP00000364016	0	0	0	0	0.112	0	0.9	0.364	0.938
IFITM1	ISG15	9606.ENSP00000386187	9606.ENSP00000368699	0	0	0	0	0.686	0	0.9	0.687	0.989
IFITM1	RSAD2	9606.ENSP00000386187	9606.ENSP00000371471	0	0	0	0	0.217	0	0.9	0.679	0.972
IFITM1	IRF7	9606.ENSP00000386187	9606.ENSP00000380697	0	0	0	0	0.331	0	0.9	0.643	0.974
IFITM1	MX1	9606.ENSP00000386187	9606.ENSP00000381601	0	0	0	0	0.746	0	0.9	0.732	0.992
IFITM1	OAS1	9606.ENSP00000386187	9606.ENSP00000388001	0	0	0	0	0.319	0	0.9	0.662	0.975
IFNG	IL1B	9606.ENSP00000229135	9606.ENSP00000263341	0	0	0	0	0.08	0	0	0.903	0.907
IFNG	IL2RA	9606.ENSP00000229135	9606.ENSP00000369293	0	0	0	0	0.182	0	0.6	0.751	0.911
IFNG	PTPN6	9606.ENSP00000229135	9606.ENSP00000391592	0	0	0	0	0.069	0	0.9	0.215	0.92
IFNG	TNF	9606.ENSP00000229135	9606.ENSP00000398698	0	0	0	0	0.152	0.213	0	0.915	0.938
IFNG	IL6	9606.ENSP00000229135	9606.ENSP00000385675	0	0	0	0	0.066	0	0	0.942	0.943
IFNG	IL10	9606.ENSP00000229135	9606.ENSP00000412237	0	0	0	0	0.066	0	0	0.95	0.951
IFNG	IRF1	9606.ENSP00000229135	9606.ENSP00000245414	0	0	0	0	0.088	0	0.9	0.695	0.969
IFNG	STAT1	9606.ENSP00000229135	9606.ENSP00000354394	0	0	0	0	0.064	0	0.9	0.832	0.983
IFNG	IFNGR1	9606.ENSP00000229135	9606.ENSP00000356713	0	0	0	0	0	0.977	0.9	0.977	0.999
IFNGR1	STAT1	9606.ENSP00000356713	9606.ENSP00000354394	0	0	0	0	0	0.873	0.9	0.98	0.999
IFNGR1	PTPN6	9606.ENSP00000356713	9606.ENSP00000391592	0	0	0	0	0.049	0.056	0.9	0.193	0.917
IGF1	IGF1R	9606.ENSP00000302665	9606.ENSP00000268035	0	0	0	0	0	0.973	0.9	0.992	0.999
IGF1	PDGFB	9606.ENSP00000302665	9606.ENSP00000330382	0	0	0	0	0	0	0.8	0.593	0.915
IGF1	SOS1	9606.ENSP00000302665	9606.ENSP00000387784	0	0	0	0	0	0	0.9	0.283	0.925
IGF1R	PIK3R3	9606.ENSP00000268035	9606.ENSP00000262741	0	0	0	0	0	0.862	0.8	0.889	0.996
IGF1R	KL	9606.ENSP00000268035	9606.ENSP00000369442	0	0	0	0	0	0.226	0.8	0.456	0.908
IGF1R	PIK3CD	9606.ENSP00000268035	9606.ENSP00000366563	0	0	0	0	0.063	0.202	0.8	0.51	0.917
IGF1R	SOS1	9606.ENSP00000268035	9606.ENSP00000387784	0	0	0	0	0.062	0.1	0.9	0.277	0.93
IKBKE	STAT1	9606.ENSP00000464030	9606.ENSP00000354394	0	0	0	0	0.085	0.14	0.8	0.467	0.904
IKBKE	IRF7	9606.ENSP00000464030	9606.ENSP00000380697	0	0	0	0	0.12	0.295	0.8	0.832	0.976
IKBKE	TNF	9606.ENSP00000464030	9606.ENSP00000398698	0	0	0	0	0.115	0.866	0	0.637	0.953
IL10	OSM	9606.ENSP00000412237	9606.ENSP00000215781	0	0	0	0	0.084	0	0.9	0.507	0.95
IL10	TGFB1	9606.ENSP00000412237	9606.ENSP00000221930	0	0	0	0	0	0	0.9	0.788	0.977
IL10	IL10RA	9606.ENSP00000412237	9606.ENSP00000227752	0	0	0	0	0.075	0.981	0.9	0.989	0.999
IL10	IL1RN	9606.ENSP00000412237	9606.ENSP00000259206	0	0	0	0	0.08	0	0.9	0.77	0.977
IL10	IL1B	9606.ENSP00000412237	9606.ENSP00000263341	0	0	0	0	0.086	0	0.9	0.959	0.995
IL10	IL18	9606.ENSP00000412237	9606.ENSP00000280357	0	0	0	0	0.062	0	0.9	0.882	0.988
IL10	IL1R2	9606.ENSP00000412237	9606.ENSP00000330959	0	0	0	0	0.062	0	0.9	0.504	0.949
IL10	MMP9	9606.ENSP00000412237	9606.ENSP00000361405	0	0	0	0	0	0	0.9	0.758	0.974
IL10	PTAFR	9606.ENSP00000412237	9606.ENSP00000362965	0	0	0	0	0.09	0	0.9	0.315	0.932
IL10	TNFRSF1B	9606.ENSP00000412237	9606.ENSP00000365435	0	0	0	0	0.076	0	0.9	0.603	0.96
IL10	IL2RA	9606.ENSP00000412237	9606.ENSP00000369293	0	0	0	0	0.088	0	0.6	0.768	0.908
IL10	IL6	9606.ENSP00000412237	9606.ENSP00000385675	0	0	0	0	0.073	0	0.3	0.96	0.972
IL10	IL1R1	9606.ENSP00000412237	9606.ENSP00000386380	0	0	0	0	0	0	0.9	0.691	0.967
IL10	TNF	9606.ENSP00000412237	9606.ENSP00000398698	0	0	0	0	0.097	0	0.9	0.959	0.996
IL10	LTA	9606.ENSP00000412237	9606.ENSP00000403495	0	0	0	0	0.081	0	0	0.909	0.913
IL10RA	STAT1	9606.ENSP00000227752	9606.ENSP00000354394	0	0	0	0	0.064	0.117	0.9	0.658	0.968
IL12RB1	IL12RB2	9606.ENSP00000470788	9606.ENSP00000262345	0	0	0	0	0	0.458	0.9	0.974	0.998
IL12RB1	IL1B	9606.ENSP00000470788	9606.ENSP00000263341	0	0	0	0	0	0	0.9	0.578	0.956
IL12RB1	SOCS3	9606.ENSP00000470788	9606.ENSP00000330341	0	0	0	0	0	0	0.9	0.486	0.946
IL12RB1	LCK	9606.ENSP00000470788	9606.ENSP00000337825	0	0	0	0	0.104	0.083	0.9	0.21	0.926
IL12RB1	STAT1	9606.ENSP00000470788	9606.ENSP00000354394	0	0	0	0	0	0.076	0.9	0.681	0.967
IL12RB2	LCK	9606.ENSP00000262345	9606.ENSP00000337825	0	0	0	0	0	0.057	0.9	0.134	0.911
IL12RB2	IL1B	9606.ENSP00000262345	9606.ENSP00000263341	0	0	0	0	0	0	0.9	0.324	0.929
IL12RB2	STAT1	9606.ENSP00000262345	9606.ENSP00000354394	0	0	0	0	0	0	0.9	0.465	0.944
IL15	IL2RB	9606.ENSP00000296545	9606.ENSP00000216223	0	0	0	0	0.151	0.955	0.8	0.965	0.999
IL15	IL7	9606.ENSP00000296545	9606.ENSP00000263851	0	0	0	0	0	0	0	0.939	0.939
IL15	IL18	9606.ENSP00000296545	9606.ENSP00000280357	0	0	0	0	0.062	0	0	0.968	0.969
IL15	IL7R	9606.ENSP00000296545	9606.ENSP00000306157	0	0	0	0	0.11	0	0.6	0.763	0.908
IL15	IL2RA	9606.ENSP00000296545	9606.ENSP00000369293	0	0	0	0	0	0	0.6	0.858	0.94
IL15	IL2RG	9606.ENSP00000296545	9606.ENSP00000363318	0	0	0	0	0.112	0.893	0.8	0.81	0.995
IL15	IL15RA	9606.ENSP00000296545	9606.ENSP00000380421	0	0	0	0	0.098	0.976	0.8	0.988	0.999
IL15RA	IL2RB	9606.ENSP00000380421	9606.ENSP00000216223	0	0	0	0	0.065	0.932	0.6	0.76	0.993
IL15RA	IL2RG	9606.ENSP00000380421	9606.ENSP00000363318	0	0	0	0	0.077	0.932	0.6	0.53	0.986
IL17B	IL17RB	9606.ENSP00000261796	9606.ENSP00000288167	0	0	0	0	0	0.293	0.8	0.985	0.997
IL18	IL1B	9606.ENSP00000280357	9606.ENSP00000263341	0	0	0	0	0.096	0	0.9	0.944	0.994
IL18	IL1R1	9606.ENSP00000280357	9606.ENSP00000386380	0	0	0	0	0	0	0	0.947	0.947
IL18	IL6	9606.ENSP00000280357	9606.ENSP00000385675	0	0	0	0	0	0	0.9	0.89	0.988
IL18	TNF	9606.ENSP00000280357	9606.ENSP00000398698	0	0	0	0	0	0	0.9	0.889	0.988
IL18	IL18R1	9606.ENSP00000280357	9606.ENSP00000387211	0	0	0	0	0	0.936	0.9	0.981	0.999
IL1B	OSM	9606.ENSP00000263341	9606.ENSP00000215781	0	0	0	0	0.361	0	0	0.91	0.94
IL1B	IL1RN	9606.ENSP00000263341	9606.ENSP00000259206	0	0	0	0.656	0.396	0	0.9	0.858	0.955
IL1B	TLR2	9606.ENSP00000263341	9606.ENSP00000260010	0	0	0	0	0.28	0	0	0.883	0.912
IL1B	LTA	9606.ENSP00000263341	9606.ENSP00000403495	0	0	0	0	0.243	0	0	0.905	0.925
IL1B	TLR4	9606.ENSP00000263341	9606.ENSP00000363089	0	0	0	0	0.16	0	0	0.917	0.927
IL1B	TNF	9606.ENSP00000263341	9606.ENSP00000398698	0	0	0	0	0.462	0	0.5	0.942	0.983
IL1B	IL6	9606.ENSP00000263341	9606.ENSP00000385675	0	0	0	0	0.427	0	0.9	0.953	0.997
IL1B	IL1R2	9606.ENSP00000263341	9606.ENSP00000330959	0	0	0	0	0.197	0.837	0.9	0.988	0.999
IL1B	IL1R1	9606.ENSP00000263341	9606.ENSP00000386380	0	0	0	0	0.076	0.937	0.9	0.989	0.999
IL1R1	IL1RN	9606.ENSP00000386380	9606.ENSP00000259206	0	0	0	0	0.088	0.933	0.9	0.874	0.999
IL1R1	IL1R2	9606.ENSP00000386380	9606.ENSP00000330959	0	0	0	0.682	0.115	0	0.9	0.944	0.935
IL1R2	IL1RN	9606.ENSP00000330959	9606.ENSP00000259206	0	0	0	0	0.343	0.282	0.9	0.632	0.98
IL1RN	PTAFR	9606.ENSP00000259206	9606.ENSP00000362965	0	0	0	0	0.174	0	0.9	0.089	0.918
IL1RN	TNFRSF1B	9606.ENSP00000259206	9606.ENSP00000365435	0	0	0	0	0.134	0	0.9	0.501	0.953
IL20RB	IL24	9606.ENSP00000328133	9606.ENSP00000375795	0	0	0	0	0.062	0.8	0.8	0.928	0.996
IL21R	IL2RG	9606.ENSP00000338010	9606.ENSP00000363318	0	0	0	0	0.187	0.102	0.8	0.781	0.963
IL2RA	IL2RB	9606.ENSP00000369293	9606.ENSP00000216223	0	0	0	0	0.089	0.463	0.9	0.986	0.999
IL2RA	SOCS3	9606.ENSP00000369293	9606.ENSP00000330341	0	0	0	0	0.062	0	0.9	0.323	0.93
IL2RA	LCK	9606.ENSP00000369293	9606.ENSP00000337825	0	0	0	0	0.082	0	0.9	0.874	0.987
IL2RA	STAT1	9606.ENSP00000369293	9606.ENSP00000354394	0	0	0	0	0	0	0.9	0.475	0.945
IL2RA	IL2RG	9606.ENSP00000369293	9606.ENSP00000363318	0	0	0	0	0.139	0	0.9	0.983	0.998
IL2RA	SYK	9606.ENSP00000369293	9606.ENSP00000364907	0	0	0	0	0.079	0	0.9	0.685	0.968
IL2RA	SOS1	9606.ENSP00000369293	9606.ENSP00000387784	0	0	0	0	0	0	0.9	0.102	0.906
IL2RB	SOS1	9606.ENSP00000216223	9606.ENSP00000387784	0	0	0	0	0	0	0.9	0	0.9
IL2RB	IL7R	9606.ENSP00000216223	9606.ENSP00000306157	0	0	0	0	0.535	0	0	0.805	0.905
IL2RB	SOCS3	9606.ENSP00000216223	9606.ENSP00000330341	0	0	0	0	0.062	0.27	0.9	0.236	0.94
IL2RB	SYK	9606.ENSP00000216223	9606.ENSP00000364907	0	0	0	0	0.205	0.213	0.9	0.188	0.942
IL2RB	STAT1	9606.ENSP00000216223	9606.ENSP00000354394	0	0	0	0	0.064	0.27	0.9	0.365	0.95
IL2RB	LCK	9606.ENSP00000216223	9606.ENSP00000337825	0	0	0	0	0.187	0.462	0.9	0.723	0.986
IL2RB	IL2RG	9606.ENSP00000216223	9606.ENSP00000363318	0	0	0	0	0.299	0.939	0.9	0.988	0.999
IL2RG	IL7	9606.ENSP00000363318	9606.ENSP00000263851	0	0	0	0	0.062	0.676	0.8	0.883	0.991
IL2RG	IL7R	9606.ENSP00000363318	9606.ENSP00000306157	0	0	0	0	0.139	0.42	0.8	0.989	0.998
IL2RG	SOCS3	9606.ENSP00000363318	9606.ENSP00000330341	0	0	0	0	0.063	0	0.9	0.25	0.923
IL2RG	LCK	9606.ENSP00000363318	9606.ENSP00000337825	0	0	0	0	0.228	0	0.9	0.396	0.949
IL2RG	STAT1	9606.ENSP00000363318	9606.ENSP00000354394	0	0	0	0	0.066	0.213	0.9	0.436	0.953
IL2RG	SOS1	9606.ENSP00000363318	9606.ENSP00000387784	0	0	0	0	0	0	0.9	0.046	0.9
IL2RG	PTPN6	9606.ENSP00000363318	9606.ENSP00000391592	0	0	0	0	0.273	0	0.9	0.096	0.928
IL2RG	INPP5D	9606.ENSP00000363318	9606.ENSP00000405338	0	0	0	0	0.308	0	0.9	0.096	0.932
IL2RG	SYK	9606.ENSP00000363318	9606.ENSP00000364907	0	0	0	0	0.174	0	0.9	0.271	0.934
IL6	OSM	9606.ENSP00000385675	9606.ENSP00000215781	0	0	0	0	0.097	0.27	0.9	0.76	0.982
IL6	TGFB1	9606.ENSP00000385675	9606.ENSP00000221930	0	0	0	0	0.065	0	0.9	0.901	0.99
IL6	SOCS3	9606.ENSP00000385675	9606.ENSP00000330341	0	0	0	0	0.209	0	0.9	0.814	0.984
IL6	STAT1	9606.ENSP00000385675	9606.ENSP00000354394	0	0	0	0	0.062	0.117	0.9	0.846	0.985
IL6	MMP9	9606.ENSP00000385675	9606.ENSP00000361405	0	0	0	0	0.075	0	0.9	0.861	0.986
IL6	TLR4	9606.ENSP00000385675	9606.ENSP00000363089	0	0	0	0	0.081	0	0	0.937	0.94
IL6	SOS1	9606.ENSP00000385675	9606.ENSP00000387784	0	0	0	0	0	0	0.9	0.151	0.911
IL6	VAV1	9606.ENSP00000385675	9606.ENSP00000472929	0	0	0	0	0	0	0.9	0.395	0.936
IL6	TNF	9606.ENSP00000385675	9606.ENSP00000398698	0	0	0	0	0.125	0	0.9	0.941	0.994
IL7	IL7R	9606.ENSP00000263851	9606.ENSP00000306157	0	0	0	0	0.081	0.973	0.8	0.989	0.999
INPP5D	PIK3CG	9606.ENSP00000405338	9606.ENSP00000352121	0	0	0	0	0.172	0.057	0.9	0.535	0.958
INPP5D	PIK3CD	9606.ENSP00000405338	9606.ENSP00000366563	0	0	0	0	0.127	0.057	0.9	0.391	0.943
IRF1	IRF5	9606.ENSP00000245414	9606.ENSP00000349770	0	0	0	0.698	0.098	0	0.9	0.783	0.927
IRF1	IRF7	9606.ENSP00000245414	9606.ENSP00000380697	0	0	0	0.599	0.211	0	0.9	0.882	0.946
IRF1	PSMB8	9606.ENSP00000245414	9606.ENSP00000364016	0	0	0	0	0.195	0	0.9	0.544	0.96
IRF1	OAS1	9606.ENSP00000245414	9606.ENSP00000388001	0	0	0	0	0.137	0	0.9	0.593	0.961
IRF1	ISG20	9606.ENSP00000245414	9606.ENSP00000306565	0	0	0	0	0.178	0	0.9	0.577	0.962
IRF1	OASL	9606.ENSP00000245414	9606.ENSP00000257570	0	0	0	0	0.211	0	0.9	0.606	0.966
IRF1	ISG15	9606.ENSP00000245414	9606.ENSP00000368699	0	0	0	0	0.111	0	0.9	0.714	0.972
IRF1	RSAD2	9606.ENSP00000245414	9606.ENSP00000371471	0	0	0	0	0.141	0	0.9	0.7	0.972
IRF1	MX1	9606.ENSP00000245414	9606.ENSP00000381601	0	0	0	0	0.177	0	0.9	0.745	0.977
IRF1	STAT1	9606.ENSP00000245414	9606.ENSP00000354394	0	0	0	0	0.381	0.878	0.9	0.983	0.999
IRF5	OASL	9606.ENSP00000349770	9606.ENSP00000257570	0	0	0	0	0.096	0.105	0.9	0.288	0.934
IRF5	ISG20	9606.ENSP00000349770	9606.ENSP00000306565	0	0	0	0	0.07	0	0.9	0.338	0.933
IRF5	PSMB8	9606.ENSP00000349770	9606.ENSP00000364016	0	0	0	0	0.092	0	0.9	0.18	0.919
IRF5	IRF7	9606.ENSP00000349770	9606.ENSP00000380697	0	0	0	0.678	0.117	0	0.9	0.973	0.936
IRF5	RSAD2	9606.ENSP00000349770	9606.ENSP00000371471	0	0	0	0	0.077	0	0.9	0.403	0.94
IRF5	OAS1	9606.ENSP00000349770	9606.ENSP00000388001	0	0	0	0	0.088	0	0.9	0.457	0.946
IRF5	MX1	9606.ENSP00000349770	9606.ENSP00000381601	0	0	0	0	0.09	0	0.9	0.478	0.948
IRF5	ISG15	9606.ENSP00000349770	9606.ENSP00000368699	0	0	0	0	0.062	0.105	0.9	0.501	0.952
IRF5	STAT1	9606.ENSP00000349770	9606.ENSP00000354394	0	0	0	0	0.062	0	0.9	0.699	0.969
IRF7	OASL	9606.ENSP00000380697	9606.ENSP00000257570	0	0	0	0	0.825	0	0.9	0.714	0.994
IRF7	TLR3	9606.ENSP00000380697	9606.ENSP00000296795	0	0	0	0	0.065	0	0.6	0.88	0.951
IRF7	ISG20	9606.ENSP00000380697	9606.ENSP00000306565	0	0	0	0	0.312	0	0.9	0.675	0.975
IRF7	STAT1	9606.ENSP00000380697	9606.ENSP00000354394	0	0	0	0	0.653	0	0.9	0.867	0.995
IRF7	PSMB8	9606.ENSP00000380697	9606.ENSP00000364016	0	0	0	0	0.231	0	0.9	0.294	0.941
IRF7	ISG15	9606.ENSP00000380697	9606.ENSP00000368699	0	0	0	0	0.788	0	0.9	0.844	0.996
IRF7	TLR7	9606.ENSP00000380697	9606.ENSP00000370034	0	0	0	0	0.063	0	0.6	0.862	0.944
IRF7	RSAD2	9606.ENSP00000380697	9606.ENSP00000371471	0	0	0	0	0.789	0.182	0.9	0.836	0.996
IRF7	OAS1	9606.ENSP00000380697	9606.ENSP00000388001	0	0	0	0	0.688	0	0.9	0.71	0.99
IRF7	MX1	9606.ENSP00000380697	9606.ENSP00000381601	0	0	0	0	0.815	0	0.9	0.824	0.996
ISG15	OASL	9606.ENSP00000368699	9606.ENSP00000257570	0	0	0	0	0.833	0	0.9	0.718	0.994
ISG15	ISG20	9606.ENSP00000368699	9606.ENSP00000306565	0	0	0	0	0.567	0	0.9	0.718	0.986
ISG15	STAT1	9606.ENSP00000368699	9606.ENSP00000354394	0	0	0	0	0.783	0.07	0.6	0.84	0.985
ISG15	PSMB8	9606.ENSP00000368699	9606.ENSP00000364016	0	0	0	0	0.128	0.243	0.9	0.379	0.953
ISG15	MX1	9606.ENSP00000368699	9606.ENSP00000381601	0	0	0	0	0.882	0.149	0.6	0.88	0.994
ISG15	OAS1	9606.ENSP00000368699	9606.ENSP00000388001	0	0	0	0	0.891	0	0.9	0.804	0.997
ISG15	RSAD2	9606.ENSP00000368699	9606.ENSP00000371471	0	0	0	0	0.825	0	0.9	0.883	0.997
ISG20	OASL	9606.ENSP00000306565	9606.ENSP00000257570	0	0	0	0	0.541	0	0.9	0.641	0.982
ISG20	PSMB8	9606.ENSP00000306565	9606.ENSP00000364016	0	0	0	0	0.098	0	0.9	0.226	0.924
ISG20	STAT1	9606.ENSP00000306565	9606.ENSP00000354394	0	0	0	0	0.191	0	0.9	0.574	0.962
ISG20	RSAD2	9606.ENSP00000306565	9606.ENSP00000371471	0	0	0	0	0.245	0	0.9	0.67	0.972
ISG20	OAS1	9606.ENSP00000306565	9606.ENSP00000388001	0	0	0	0	0.229	0	0.9	0.681	0.973
ISG20	MX1	9606.ENSP00000306565	9606.ENSP00000381601	0	0	0	0	0.327	0	0.9	0.698	0.977
ITGAL	VCAM1	9606.ENSP00000349252	9606.ENSP00000294728	0	0	0	0	0.062	0	0	0.949	0.951
ITGAL	VAV1	9606.ENSP00000349252	9606.ENSP00000472929	0	0	0	0	0.291	0	0.8	0.377	0.904
ITGAL	PTPRC	9606.ENSP00000349252	9606.ENSP00000411355	0	0	0	0	0.648	0.313	0	0.796	0.946
ITGAL	ITGB2	9606.ENSP00000349252	9606.ENSP00000380948	0	0	0	0	0.418	0.87	0.9	0.989	0.999
ITGB2	PROC	9606.ENSP00000380948	9606.ENSP00000234071	0	0	0	0	0.082	0	0.9	0.075	0.907
ITGB2	TYROBP	9606.ENSP00000380948	9606.ENSP00000262629	0	0	0	0	0.851	0	0	0.451	0.915
ITGB2	VCAM1	9606.ENSP00000380948	9606.ENSP00000294728	0	0	0	0	0.45	0	0.9	0.935	0.996
ITGB2	PLAUR	9606.ENSP00000380948	9606.ENSP00000339328	0	0	0	0	0.071	0.27	0.9	0.338	0.949
ITGB2	MMP9	9606.ENSP00000380948	9606.ENSP00000361405	0	0	0	0	0.29	0.069	0.9	0.399	0.955
ITGB2	PLAU	9606.ENSP00000380948	9606.ENSP00000361850	0	0	0	0	0.063	0	0.9	0.219	0.92
ITGB2	VAV1	9606.ENSP00000380948	9606.ENSP00000472929	0	0	0	0	0.307	0.27	0.8	0.417	0.933
ITK	LCP2	9606.ENSP00000398655	9606.ENSP00000046794	0	0	0	0	0.636	0.882	0.9	0.989	0.999
ITK	ZAP70	9606.ENSP00000398655	9606.ENSP00000264972	0	0	0	0.675	0.684	0	0.9	0.807	0.975
ITK	LCK	9606.ENSP00000398655	9606.ENSP00000337825	0	0	0	0.856	0.408	0.213	0.9	0.826	0.955
ITK	SYK	9606.ENSP00000398655	9606.ENSP00000364907	0	0	0	0.665	0.203	0	0.9	0.771	0.938
ITK	LYN	9606.ENSP00000398655	9606.ENSP00000428924	0	0	0	0.858	0.062	0	0.9	0.519	0.909
ITK	PLCG2	9606.ENSP00000398655	9606.ENSP00000482457	0	0	0	0.548	0.064	0.258	0.9	0.564	0.943
ITK	VAV1	9606.ENSP00000398655	9606.ENSP00000472929	0	0	0	0	0.119	0.121	0.9	0.963	0.996
LCK	LCP2	9606.ENSP00000337825	9606.ENSP00000046794	0	0	0	0	0.16	0.683	0.9	0.954	0.998
LCK	PDGFRB	9606.ENSP00000337825	9606.ENSP00000261799	0	0	0	0.685	0	0.122	0.9	0.406	0.919
LCK	ZAP70	9606.ENSP00000337825	9606.ENSP00000264972	0	0	0	0.751	0.535	0.882	0.9	0.991	0.995
LCK	SOCS3	9606.ENSP00000337825	9606.ENSP00000330341	0	0	0	0	0.062	0.317	0.9	0.27	0.946
LCK	PDGFB	9606.ENSP00000337825	9606.ENSP00000330382	0	0	0	0	0	0	0.9	0.114	0.907
LCK	LYN	9606.ENSP00000337825	9606.ENSP00000428924	0	0	0.438	0.967	0.078	0.27	0.9	0.804	0.929
LCK	SOS1	9606.ENSP00000337825	9606.ENSP00000387784	0	0	0	0	0.062	0.1	0.9	0.315	0.934
LCK	PLCG2	9606.ENSP00000337825	9606.ENSP00000482457	0	0	0	0.553	0.062	0.258	0.9	0.528	0.941
LCK	TNFRSF9	9606.ENSP00000337825	9606.ENSP00000478699	0	0	0	0	0	0	0	0.948	0.948
LCK	STAT1	9606.ENSP00000337825	9606.ENSP00000354394	0	0	0	0	0	0.294	0.9	0.467	0.959
LCK	SYK	9606.ENSP00000337825	9606.ENSP00000364907	0	0	0	0.762	0.096	0.787	0.9	0.921	0.983
LCK	PTPN6	9606.ENSP00000337825	9606.ENSP00000391592	0	0	0	0.556	0.117	0.837	0.9	0.587	0.988
LCK	VAV1	9606.ENSP00000337825	9606.ENSP00000472929	0	0	0	0	0.172	0.47	0.9	0.837	0.991
LCK	PTPRC	9606.ENSP00000337825	9606.ENSP00000411355	0	0	0	0	0.195	0.88	0.9	0.988	0.999
LCP2	TYROBP	9606.ENSP00000046794	9606.ENSP00000262629	0	0	0	0	0.572	0	0.6	0.752	0.953
LCP2	PTPRC	9606.ENSP00000046794	9606.ENSP00000411355	0	0	0	0	0.915	0.213	0	0.5	0.963
LCP2	PTPN6	9606.ENSP00000046794	9606.ENSP00000391592	0	0	0	0	0.367	0.678	0.8	0.519	0.977
LCP2	PLCG2	9606.ENSP00000046794	9606.ENSP00000482457	0	0	0	0	0.213	0.226	0.8	0.887	0.984
LCP2	SYK	9606.ENSP00000046794	9606.ENSP00000364907	0	0	0	0	0.272	0.47	0.8	0.961	0.996
LCP2	VAV1	9606.ENSP00000046794	9606.ENSP00000472929	0	0	0	0	0.391	0.874	0.9	0.989	0.999
LCP2	ZAP70	9606.ENSP00000046794	9606.ENSP00000264972	0	0	0	0	0.509	0.87	0.9	0.987	0.999
LEPR	SOCS3	9606.ENSP00000330393	9606.ENSP00000330341	0	0	0	0	0	0.505	0.9	0.965	0.998
LGMN	TLR7	9606.ENSP00000376911	9606.ENSP00000370034	0	0	0	0	0.062	0	0.9	0.181	0.916
LTA	TNFRSF14	9606.ENSP00000403495	9606.ENSP00000347948	0	0	0	0	0.087	0.462	0.8	0.97	0.996
LTA	TNFRSF1B	9606.ENSP00000403495	9606.ENSP00000365435	0	0	0	0	0.111	0.852	0.9	0.811	0.997
LTA	TNF	9606.ENSP00000403495	9606.ENSP00000398698	0	0	0	0.759	0.282	0.27	0.8	0.83	0.908
LTA	LTB	9606.ENSP00000403495	9606.ENSP00000410481	0	0	0	0.647	0.215	0.951	0.8	0.957	0.994
LYN	PDGFRB	9606.ENSP00000428924	9606.ENSP00000261799	0	0	0	0.701	0	0.122	0.9	0.492	0.921
LYN	ZAP70	9606.ENSP00000428924	9606.ENSP00000264972	0	0	0	0.742	0.063	0	0.9	0.687	0.919
LYN	PDGFB	9606.ENSP00000428924	9606.ENSP00000330382	0	0	0	0	0	0	0.9	0.113	0.907
LYN	STAT1	9606.ENSP00000428924	9606.ENSP00000354394	0	0	0	0	0.063	0.14	0.9	0.398	0.945
LYN	SYK	9606.ENSP00000428924	9606.ENSP00000364907	0	0	0	0.723	0.244	0.462	0.9	0.99	0.967
LYN	SOS1	9606.ENSP00000428924	9606.ENSP00000387784	0	0	0	0	0.062	0.1	0.9	0.409	0.943
LYN	PTPN6	9606.ENSP00000428924	9606.ENSP00000391592	0	0	0	0	0.107	0.87	0.9	0.6	0.994
LYN	PTPRC	9606.ENSP00000428924	9606.ENSP00000411355	0	0	0	0	0.177	0.482	0.9	0.819	0.991
LYN	PLCG2	9606.ENSP00000428924	9606.ENSP00000482457	0	0	0	0.558	0.161	0.696	0.9	0.944	0.983
LYN	VAV1	9606.ENSP00000428924	9606.ENSP00000472929	0	0	0	0	0.133	0.056	0.9	0.871	0.988
MAPT	S100B	9606.ENSP00000340820	9606.ENSP00000291700	0	0	0	0	0.13	0.968	0	0.66	0.989
MMP9	OSM	9606.ENSP00000361405	9606.ENSP00000215781	0	0	0	0	0.176	0	0.9	0.458	0.951
MMP9	TGFB1	9606.ENSP00000361405	9606.ENSP00000221930	0	0	0	0	0.085	0.634	0.9	0.762	0.991
MX1	OASL	9606.ENSP00000381601	9606.ENSP00000257570	0	0	0	0	0.962	0.149	0.9	0.794	0.999
MX1	STAT1	9606.ENSP00000381601	9606.ENSP00000354394	0	0	0	0	0.791	0	0.5	0.811	0.978
MX1	PSMB8	9606.ENSP00000381601	9606.ENSP00000364016	0	0	0	0	0.102	0.057	0.9	0.434	0.945
MX1	RSAD2	9606.ENSP00000381601	9606.ENSP00000371471	0	0	0	0	0.871	0	0.9	0.831	0.997
MX1	OAS1	9606.ENSP00000381601	9606.ENSP00000388001	0	0	0	0	0.879	0	0.9	0.857	0.998
NCOR2	THRA	9606.ENSP00000384018	9606.ENSP00000264637	0	0	0	0	0.07	0.732	0.9	0.605	0.988
NCOR2	PGR	9606.ENSP00000384018	9606.ENSP00000325120	0	0	0	0	0	0.943	0	0.62	0.977
NCOR2	THRB	9606.ENSP00000384018	9606.ENSP00000379904	0	0	0	0	0	0.896	0.9	0.442	0.993
NCOR2	NR1H3	9606.ENSP00000384018	9606.ENSP00000477707	0	0	0	0	0.062	0.531	0.6	0.68	0.936
NCOR2	RARG	9606.ENSP00000384018	9606.ENSP00000388510	0	0	0	0	0.084	0.413	0.9	0.327	0.959
NOD2	TLR2	9606.ENSP00000300589	9606.ENSP00000260010	0	0	0	0	0.314	0	0	0.978	0.985
NOD2	TLR4	9606.ENSP00000300589	9606.ENSP00000363089	0	0	0	0	0.093	0	0	0.922	0.927
NOX4	TLR4	9606.ENSP00000263317	9606.ENSP00000363089	0	0	0	0	0	0.495	0	0.989	0.994
NR1H3	PLTP	9606.ENSP00000477707	9606.ENSP00000417138	0	0	0	0	0.062	0	0.9	0.53	0.952
NR2C2	TGFB1	9606.ENSP00000483059	9606.ENSP00000221930	0	0	0	0	0	0	0.9	0	0.9
NR2C2	TGFBR2	9606.ENSP00000483059	9606.ENSP00000351905	0	0	0	0	0	0.077	0.9	0.052	0.904
NR2C2	TGFB2	9606.ENSP00000483059	9606.ENSP00000355896	0	0	0	0	0	0	0.9	0	0.9
NRP2	PLXNB1	9606.ENSP00000353582	9606.ENSP00000351338	0	0	0	0	0.062	0.25	0.72	0.614	0.913
NRP2	PLXNA4	9606.ENSP00000353582	9606.ENSP00000352882	0	0	0	0	0.062	0.111	0.54	0.829	0.926
NRP2	VEGFC	9606.ENSP00000353582	9606.ENSP00000480043	0	0	0	0	0.077	0.063	0.9	0.989	0.999
NTF3	SOS1	9606.ENSP00000397297	9606.ENSP00000387784	0	0	0	0	0	0	0.9	0.045	0.9
OAS1	STAT1	9606.ENSP00000388001	9606.ENSP00000354394	0	0	0	0	0.68	0	0.9	0.69	0.989
OAS1	PSMB8	9606.ENSP00000388001	9606.ENSP00000364016	0	0	0	0	0.117	0	0.9	0.37	0.939
OAS1	RSAD2	9606.ENSP00000388001	9606.ENSP00000371471	0	0	0	0	0.795	0	0.9	0.71	0.993
OASL	PSMB8	9606.ENSP00000257570	9606.ENSP00000364016	0	0	0	0	0.135	0.243	0.9	0.221	0.942
OASL	STAT1	9606.ENSP00000257570	9606.ENSP00000354394	0	0	0	0	0.393	0.07	0.9	0.577	0.972
OASL	RSAD2	9606.ENSP00000257570	9606.ENSP00000371471	0	0	0	0	0.801	0	0.9	0.715	0.993
OSM	TGFB1	9606.ENSP00000215781	9606.ENSP00000221930	0	0	0	0	0.076	0	0.9	0.33	0.932
OSM	OSMR	9606.ENSP00000215781	9606.ENSP00000274276	0	0	0	0	0.062	0.493	0.8	0.975	0.997
PDCD1	PTPN6	9606.ENSP00000335062	9606.ENSP00000391592	0	0	0	0	0.14	0.27	0.8	0.454	0.922
PDGFB	PDGFRB	9606.ENSP00000330382	9606.ENSP00000261799	0	0	0	0	0	0.975	0.9	0.986	0.999
PDGFB	SOS1	9606.ENSP00000330382	9606.ENSP00000387784	0	0	0	0	0	0	0.9	0.112	0.907
PDGFB	TEK	9606.ENSP00000330382	9606.ENSP00000369375	0	0	0	0	0.074	0.149	0.6	0.776	0.92
PDGFB	STAT1	9606.ENSP00000330382	9606.ENSP00000354394	0	0	0	0	0	0	0.9	0.247	0.921
PDGFB	PIK3CG	9606.ENSP00000330382	9606.ENSP00000352121	0	0	0	0	0	0	0.9	0.321	0.929
PDGFRB	PLAU	9606.ENSP00000261799	9606.ENSP00000361850	0	0	0	0	0.069	0	0.9	0.232	0.922
PDGFRB	PIK3CG	9606.ENSP00000261799	9606.ENSP00000352121	0	0	0	0	0	0.097	0.9	0.307	0.931
PDGFRB	PIK3R3	9606.ENSP00000261799	9606.ENSP00000262741	0	0	0	0	0	0.658	0.8	0.181	0.939
PDGFRB	PLAUR	9606.ENSP00000261799	9606.ENSP00000339328	0	0	0	0	0	0	0.9	0.463	0.944
PDGFRB	SOS1	9606.ENSP00000261799	9606.ENSP00000387784	0	0	0	0	0	0.103	0.9	0.439	0.945
PDGFRB	STAT1	9606.ENSP00000261799	9606.ENSP00000354394	0	0	0	0	0	0.706	0.9	0.292	0.977
PIK3CD	PIK3R3	9606.ENSP00000366563	9606.ENSP00000262741	0	0	0	0	0.064	0.606	0.8	0.82	0.984
PIK3CD	SYK	9606.ENSP00000366563	9606.ENSP00000364907	0	0	0	0	0.097	0.104	0.8	0.5	0.908
PIK3CD	PIK3R5	9606.ENSP00000366563	9606.ENSP00000392812	0	0	0	0	0.113	0.13	0.8	0.935	0.988
PIK3CG	PIK3R3	9606.ENSP00000352121	9606.ENSP00000262741	0	0	0	0	0.063	0.392	0.8	0.743	0.966
PIK3CG	SOS1	9606.ENSP00000352121	9606.ENSP00000387784	0	0	0	0	0.062	0.057	0.9	0.372	0.937
PIK3CG	SYK	9606.ENSP00000352121	9606.ENSP00000364907	0	0	0	0	0.148	0.317	0.9	0.461	0.964
PIK3CG	PIK3R5	9606.ENSP00000352121	9606.ENSP00000392812	0	0	0	0	0.165	0.82	0.8	0.989	0.999
PIK3R3	PIK3R5	9606.ENSP00000262741	9606.ENSP00000392812	0	0	0	0	0	0	0.8	0.76	0.95
PIK3R5	SYK	9606.ENSP00000392812	9606.ENSP00000364907	0	0	0	0	0.181	0	0.9	0.214	0.93
PLAU	PLAUR	9606.ENSP00000361850	9606.ENSP00000339328	0	0	0	0	0.221	0.975	0.9	0.989	0.999
PLCG2	ZAP70	9606.ENSP00000482457	9606.ENSP00000264972	0	0	0	0	0.065	0.097	0.9	0.748	0.975
PLCG2	TLR4	9606.ENSP00000482457	9606.ENSP00000363089	0	0	0	0	0	0.057	0.9	0.391	0.937
PLCG2	SYK	9606.ENSP00000482457	9606.ENSP00000364907	0	0	0	0.548	0.237	0.493	0.9	0.965	0.976
PLCG2	PTPN6	9606.ENSP00000482457	9606.ENSP00000391592	0	0	0	0.55	0.066	0.363	0.9	0.417	0.946
PLCG2	VAV1	9606.ENSP00000482457	9606.ENSP00000472929	0	0	0	0.546	0.108	0.27	0.8	0.886	0.915
PLXNA4	SEMA6A	9606.ENSP00000352882	9606.ENSP00000257414	0	0	0	0	0.062	0.759	0.6	0.99	0.998
PLXNA4	SEMA6C	9606.ENSP00000352882	9606.ENSP00000357909	0	0	0	0	0.09	0.397	0	0.882	0.93
PLXNB1	SEMA7A	9606.ENSP00000351338	9606.ENSP00000261918	0	0	0	0	0.062	0.213	0	0.891	0.913
PLXNB1	RAC3	9606.ENSP00000351338	9606.ENSP00000304283	0	0	0	0	0.087	0.821	0.8	0.29	0.973
PLXNB1	SEMA4F	9606.ENSP00000351338	9606.ENSP00000350547	0	0	0	0	0	0.213	0.6	0.86	0.952
PLXNB3	RAC3	9606.ENSP00000442736	9606.ENSP00000304283	0	0	0	0	0.098	0.344	0.8	0.281	0.903
PLXNB3	SEMA6D	9606.ENSP00000442736	9606.ENSP00000324857	0	0	0	0	0.062	0.397	0	0.882	0.927
PLXNB3	SEMA4F	9606.ENSP00000442736	9606.ENSP00000350547	0	0	0	0	0.062	0.213	0.6	0.86	0.953
PLXNB3	SEMA6C	9606.ENSP00000442736	9606.ENSP00000357909	0	0	0	0	0.111	0.397	0	0.882	0.931
PLXNB3	SEMA5A	9606.ENSP00000442736	9606.ENSP00000371936	0	0	0	0.542	0.062	0.369	0.8	0.99	0.929
PROC	PROCR	9606.ENSP00000234071	9606.ENSP00000216968	0	0	0	0	0	0.887	0.6	0.975	0.998
PSMB8	PSME2	9606.ENSP00000364016	9606.ENSP00000216802	0	0	0	0	0.263	0.501	0.8	0.733	0.977
PSMB8	TAP1	9606.ENSP00000364016	9606.ENSP00000346206	0	0.066	0	0	0.843	0.204	0	0.712	0.962
PSMB8	STAT1	9606.ENSP00000364016	9606.ENSP00000354394	0	0	0	0	0.453	0	0.9	0.521	0.971
PSMB8	RSAD2	9606.ENSP00000364016	9606.ENSP00000371471	0	0	0	0	0.087	0	0.9	0.251	0.925
PTAFR	TNFRSF1B	9606.ENSP00000362965	9606.ENSP00000365435	0	0	0	0	0.118	0	0.9	0.143	0.917
PTPN6	ZAP70	9606.ENSP00000391592	9606.ENSP00000264972	0	0	0	0.547	0.13	0.482	0.9	0.596	0.963
PTPN6	SOCS3	9606.ENSP00000391592	9606.ENSP00000330341	0	0	0	0	0.062	0.056	0.9	0.325	0.932
PTPN6	STAT1	9606.ENSP00000391592	9606.ENSP00000354394	0	0	0	0	0.062	0.062	0.9	0.399	0.94
PTPN6	SYK	9606.ENSP00000391592	9606.ENSP00000364907	0	0	0	0	0.23	0.87	0.9	0.689	0.996
PTPN6	VAV1	9606.ENSP00000391592	9606.ENSP00000472929	0	0	0	0.547	0.187	0.282	0.8	0.532	0.902
RAC2	RAC3	9606.ENSP00000249071	9606.ENSP00000304283	0	0	0.449	0.983	0	0.676	0.8	0.42	0.933
RAC2	VAV1	9606.ENSP00000249071	9606.ENSP00000472929	0	0	0	0	0.35	0.283	0.8	0.767	0.975
RAC3	VAV1	9606.ENSP00000304283	9606.ENSP00000472929	0	0	0	0	0.09	0.85	0.8	0.642	0.988
RARG	THRA	9606.ENSP00000388510	9606.ENSP00000264637	0	0	0	0.8	0	0	0.9	0.36	0.906
RARG	THRB	9606.ENSP00000388510	9606.ENSP00000379904	0	0	0	0.814	0	0	0.9	0.431	0.907
RARG	VDR	9606.ENSP00000388510	9606.ENSP00000447173	0	0	0	0.705	0.062	0	0.9	0.588	0.918
RETN	TLR4	9606.ENSP00000221515	9606.ENSP00000363089	0	0	0	0	0.111	0	0	0.988	0.989
RNASE2	TLR2	9606.ENSP00000303276	9606.ENSP00000260010	0	0	0	0	0.285	0	0	0.908	0.931
ROBO1	SLIT1	9606.ENSP00000420321	9606.ENSP00000266058	0	0	0	0	0.062	0.648	0.9	0.925	0.997
ROBO2	SLIT1	9606.ENSP00000417335	9606.ENSP00000266058	0	0	0	0	0.096	0.572	0.8	0.97	0.997
RSAD2	STAT1	9606.ENSP00000371471	9606.ENSP00000354394	0	0	0	0	0.675	0	0.9	0.69	0.989
S100A12	S100A8	9606.ENSP00000357726	9606.ENSP00000357722	0	0	0	0.851	0.983	0.057	0	0.812	0.985
S100A12	S100A9	9606.ENSP00000357726	9606.ENSP00000357727	0	0	0	0.911	0.927	0.941	0	0.717	0.995
S100A8	TLR4	9606.ENSP00000357722	9606.ENSP00000363089	0	0	0	0	0.152	0	0.9	0.703	0.972
S100A8	S100A9	9606.ENSP00000357722	9606.ENSP00000357727	0	0	0	0.801	0.995	0.95	0.9	0.987	0.999
S100A9	TLR4	9606.ENSP00000357727	9606.ENSP00000363089	0	0	0	0	0.183	0	0.9	0.883	0.989
SEMA5A	SEMA5B	9606.ENSP00000371936	9606.ENSP00000389588	0	0	0	0.963	0.067	0	0.9	0.529	0.904
SFTPD	TLR4	9606.ENSP00000361366	9606.ENSP00000363089	0	0	0	0	0	0.056	0	0.939	0.94
SOCS3	STAT1	9606.ENSP00000330341	9606.ENSP00000354394	0	0	0	0	0.062	0.161	0.9	0.808	0.982
SOS1	SYK	9606.ENSP00000387784	9606.ENSP00000364907	0	0	0	0	0.062	0.1	0.9	0.354	0.938
SOS1	VEGFC	9606.ENSP00000387784	9606.ENSP00000480043	0	0	0	0	0	0	0.9	0.091	0.905
SOS1	VAV1	9606.ENSP00000387784	9606.ENSP00000472929	0	0	0	0	0.062	0.142	0.3	0.901	0.937
SPP1	SYK	9606.ENSP00000378517	9606.ENSP00000364907	0	0	0	0	0.062	0.06	0.9	0.208	0.92
STAT1	TNF	9606.ENSP00000354394	9606.ENSP00000398698	0	0	0	0	0.062	0	0.9	0.802	0.979
SYK	TYROBP	9606.ENSP00000364907	9606.ENSP00000262629	0	0	0	0	0.349	0.678	0.8	0.989	0.999
SYK	ZAP70	9606.ENSP00000364907	9606.ENSP00000264972	0	0	0	0.955	0.07	0	0.9	0.916	0.907
SYK	TLR4	9606.ENSP00000364907	9606.ENSP00000363089	0	0	0	0	0.124	0.488	0	0.988	0.994
SYK	VAV1	9606.ENSP00000364907	9606.ENSP00000472929	0	0	0	0	0.18	0.969	0.9	0.989	0.999
TAP1	TAPBP	9606.ENSP00000346206	9606.ENSP00000404833	0	0	0	0	0.179	0.875	0.9	0.752	0.997
TAP1	TAP2	9606.ENSP00000346206	9606.ENSP00000364034	0	0	0.294	0.858	0.259	0.974	0.9	0.991	0.998
TAP2	TAPBP	9606.ENSP00000364034	9606.ENSP00000404833	0	0	0	0	0.243	0.683	0.9	0.73	0.992
TGFB1	TGFB2	9606.ENSP00000221930	9606.ENSP00000355896	0	0	0	0.902	0	0.27	0.9	0.804	0.929
TGFB1	TGFBR2	9606.ENSP00000221930	9606.ENSP00000351905	0	0	0	0	0.111	0.976	0.9	0.939	0.999
TGFB2	TGFBR2	9606.ENSP00000355896	9606.ENSP00000351905	0	0	0	0	0	0.523	0.9	0.975	0.998
THRA	THRB	9606.ENSP00000264637	9606.ENSP00000379904	0	0	0	0.963	0.062	0	0.9	0.895	0.905
TLR1	TLR2	9606.ENSP00000354932	9606.ENSP00000260010	0	0	0	0.771	0.508	0.651	0.9	0.996	0.985
TLR2	TLR4	9606.ENSP00000260010	9606.ENSP00000363089	0	0	0	0.624	0.263	0	0.8	0.991	0.903
TLR2	TNF	9606.ENSP00000260010	9606.ENSP00000398698	0	0	0	0	0.17	0	0	0.909	0.921
TLR3	UNC93B1	9606.ENSP00000296795	9606.ENSP00000227471	0	0	0	0	0.062	0.486	0.6	0.967	0.992
TLR4	TNFSF9	9606.ENSP00000363089	9606.ENSP00000245817	0	0	0	0	0	0.27	0	0.953	0.964
TLR4	TNF	9606.ENSP00000363089	9606.ENSP00000398698	0	0	0	0	0.083	0	0	0.925	0.929
TLR7	UNC93B1	9606.ENSP00000370034	9606.ENSP00000227471	0	0	0	0	0.073	0	0.6	0.988	0.995
TLR8	UNC93B1	9606.ENSP00000312082	9606.ENSP00000227471	0	0	0	0	0.109	0.27	0.6	0.865	0.96
TNF	TNFRSF10A	9606.ENSP00000398698	9606.ENSP00000221132	0	0	0	0	0	0.059	0	0.948	0.95
TNF	VCAM1	9606.ENSP00000398698	9606.ENSP00000294728	0	0	0	0	0	0	0.9	0.884	0.987
TNF	TNFRSF12A	9606.ENSP00000398698	9606.ENSP00000326737	0	0	0	0	0	0	0.6	0.975	0.989
TNF	TNFRSF14	9606.ENSP00000398698	9606.ENSP00000347948	0	0	0	0	0.12	0	0	0.912	0.919
TNF	TNFSF13B	9606.ENSP00000398698	9606.ENSP00000365048	0	0	0	0	0.084	0	0.6	0.755	0.902
TNF	TNFRSF1B	9606.ENSP00000398698	9606.ENSP00000365435	0	0	0	0	0.161	0.978	0.9	0.994	0.999
TNFRSF10A	TNFRSF10C	9606.ENSP00000221132	9606.ENSP00000349324	0	0	0	0.884	0.065	0	0.9	0.872	0.912
TNFRSF10A	TNFSF10	9606.ENSP00000221132	9606.ENSP00000241261	0	0	0	0	0	0.974	0.9	0.994	0.999
TNFRSF10C	TNFSF10	9606.ENSP00000349324	9606.ENSP00000241261	0	0	0	0	0	0.698	0.9	0.907	0.996
TNFRSF14	TNFSF14	9606.ENSP00000347948	9606.ENSP00000469049	0	0	0	0	0.063	0.958	0.8	0.988	0.999
TNFRSF17	TNFSF13	9606.ENSP00000053243	9606.ENSP00000343505	0	0	0	0	0	0.213	0.9	0.721	0.976
TNFRSF17	TNFSF13B	9606.ENSP00000053243	9606.ENSP00000365048	0	0	0	0	0.062	0.949	0.9	0.989	0.999
TNFRSF8	TNFSF8	9606.ENSP00000263932	9606.ENSP00000223795	0	0	0	0	0.08	0.487	0.8	0.989	0.998
TNFRSF9	TNFSF9	9606.ENSP00000478699	9606.ENSP00000245817	0	0	0	0	0	0.939	0.9	0.989	0.999
TYROBP	ZAP70	9606.ENSP00000262629	9606.ENSP00000264972	0	0	0	0	0.128	0	0.8	0.902	0.981
VAV1	ZAP70	9606.ENSP00000472929	9606.ENSP00000264972	0	0	0	0	0.118	0.869	0.9	0.987	0.999
XCL1	XCR1	9606.ENSP00000356792	9606.ENSP00000310405	0	0	0	0	0.435	0.226	0.8	0.994	0.999
XCL1	XCL2	9606.ENSP00000356792	9606.ENSP00000356793	0	0	0	0.984	0.558	0	0.8	0.906	0.909
XCL2	XCR1	9606.ENSP00000356793	9606.ENSP00000310405	0	0	0	0	0.448	0.226	0.8	0.961	0.996
