# Supplementary material for: A New Signature of Sarcoma Based on the Tumor Microenvironment Benefits Prognostic Prediction
Source: Int J Mol Sci. 2023 Feb 3;24(3):2961. doi: 10.3390/ijms24032961 (PMC9918054; doi:10.3390/ijms24032961)
Supplement: Supplementary file 1 [file ijms-24-02961-s001.zip › Table S7 top10 MCC.csv]

Table S7: Top 10 in network string_interactions_short.tsv ranked by MCC method
Top 10 in network string_interactions_short.tsv ranked by MCC method
Rank	Name	Score
1	STAT1	7.11E+14
2	IRF7	7.11E+14
3	RSAD2	7.11E+14
3	MX1	7.11E+14
3	ISG15	7.11E+14
6	PSMB8	7.11E+14
7	IRF1	7.11E+14
7	IFITM1	7.11E+14
9	BST2	7.11E+14
9	IRF5	7.11E+14
