# Supplementary material for: A New Signature of Sarcoma Based on the Tumor Microenvironment Benefits Prognostic Prediction
Source: Int J Mol Sci. 2023 Feb 3;24(3):2961. doi: 10.3390/ijms24032961 (PMC9918054; doi:10.3390/ijms24032961)
Supplement: Supplementary file 1 [file ijms-24-02961-s001.zip › Table S8 immune circumstance of hub gene.xlsx]

## Sheet: BST2
Table S8: Immune circumstance of hub genes.
sample_id	id_rnaseq	duplicated_rnaseq	BST2	aDC	B cells	CD8 T cells	Cytotoxic cells	DC	Eosinophils	iDC	Macrophages	Mast cells	Neutrophils	NK CD56bright cells	NK CD56dim cells	NK cells	pDC	T cells	T helper cells	Tcm	Tem	TFH	Tgd	Th1 cells	Th17 cells	Th2 cells	TReg
TCGA-3B-A9HI-01	TCGA-3B-A9HI-01A-11R-A38C-07	No	8.7667	0.426602	0.170406	0.523385	0.413457	0.502514	0.33874	0.419863	0.484268	0.318781	0.35323	0.264988	0.301502	0.479421	0.722065	0.390736	0.513153	0.373745	0.438987	0.332146	0.271103	0.373441	-0.0565583	0.368918	0.38303
TCGA-3B-A9HJ-01	TCGA-3B-A9HJ-01A-11R-A38C-07	No	8.24058	0.353501	0.510355	0.550982	0.515703	0.523853	0.330788	0.426178	0.47103	0.393776	0.298767	0.373958	0.24335	0.433399	0.673156	0.597332	0.572517	0.431586	0.455274	0.443859	0.310146	0.383168	0.184499	0.336733	0.49986
TCGA-3B-A9HL-01	TCGA-3B-A9HL-01A-11R-A38C-07	No	8.66954	0.293198	0.0564093	0.520164	0.342845	0.38393	0.347502	0.374652	0.435484	0.0842284	0.306698	0.265349	0.225147	0.476367	0.646873	0.239648	0.508787	0.389409	0.424973	0.274787	0.32518	0.372387	-0.0610395	0.363352	0.171143
TCGA-3B-A9HO-01	TCGA-3B-A9HO-01A-11R-A38C-07	No	10.5857	0.491414	0.235301	0.551876	0.500063	0.530693	0.363112	0.407993	0.474392	0.194917	0.336616	0.3359	0.230527	0.484739	0.641673	0.481002	0.494445	0.360554	0.409084	0.350239	0.372103	0.412631	0.00551864	0.372319	0.314621
TCGA-3B-A9HP-01	TCGA-3B-A9HP-01A-11R-A38C-07	No	8.05094	0.274705	0.161056	0.517318	0.373016	0.380523	0.356457	0.378477	0.465498	0.251771	0.266342	0.33843	0.258383	0.478463	0.671653	0.258488	0.480746	0.328084	0.379226	0.271582	0.310232	0.335466	0.0397546	0.352569	0.205387
TCGA-3B-A9HQ-01	TCGA-3B-A9HQ-01A-11R-A38C-07	No	9.39044	0.351385	0.206903	0.503295	0.411632	0.474963	0.308472	0.408909	0.430285	0.418288	0.216647	0.318894	0.174842	0.477177	0.549216	0.401634	0.519119	0.351252	0.414451	0.249289	0.359465	0.307358	0.0544064	0.359988	0.3563
TCGA-3B-A9HR-01	TCGA-3B-A9HR-01A-11R-A38C-07	No	5.42239	0.161219	0.0746208	0.462229	0.128846	0.228483	0.275595	0.31644	0.326777	0.226865	0.125799	0.248828	0.0639201	0.452589	0.623881	0.114713	0.499	0.321721	0.327123	0.201722	0.341951	0.207353	-0.277935	0.379236	0.0686927
TCGA-3B-A9HS-01	TCGA-3B-A9HS-01A-11R-A39D-07	No	7.66975	0.372668	0.205216	0.541181	0.456284	0.464648	0.323411	0.444768	0.451617	0.125219	0.262174	0.36436	0.196381	0.499175	0.577205	0.42884	0.526548	0.398183	0.39246	0.352131	0.284988	0.405766	0.0810911	0.419784	0.447538
TCGA-3B-A9HT-01	TCGA-3B-A9HT-01A-11R-A39D-07	No	9.14032	0.480736	0.244392	0.536885	0.482551	0.359855	0.350681	0.393939	0.52271	0.110763	0.366056	0.383578	0.364867	0.435509	0.504085	0.497773	0.53825	0.385785	0.421383	0.33182	0.289821	0.371418	0.00675162	0.427513	0.386604
TCGA-3B-A9HU-01	TCGA-3B-A9HU-01A-11R-A39D-07	No	9.43515	0.459429	0.251866	0.52605	0.470836	0.396574	0.31512	0.404775	0.446875	0.28622	0.260895	0.354058	0.209761	0.470128	0.636555	0.462613	0.520881	0.339932	0.396923	0.289634	0.416365	0.343823	-0.00888104	0.363456	0.454444
TCGA-3B-A9HV-01	TCGA-3B-A9HV-01A-11R-A39D-07	No	9.70413	0.178588	0.0617156	0.484877	0.245851	0.211206	0.302547	0.265356	0.326378	0.19398	0.189927	0.307792	0.0718978	0.432868	0.418534	0.114869	0.480153	0.302884	0.359408	0.228296	0.353913	0.229778	0.088783	0.395132	0.135517
TCGA-3B-A9HX-01	TCGA-3B-A9HX-01A-11R-A39D-07	No	9.61687	0.344373	0.140566	0.505352	0.354947	0.533738	0.338451	0.370101	0.493059	0.165894	0.400857	0.339226	0.236316	0.454427	0.612872	0.295549	0.513548	0.34254	0.365782	0.283498	0.353518	0.381405	0.206299	0.387158	0.395704
TCGA-3B-A9HY-01	TCGA-3B-A9HY-01A-11R-A39D-07	No	8.24227	0.341897	0.0866468	0.481348	0.375448	0.272836	0.27585	0.327042	0.419591	0.285281	0.216807	0.253529	0.251609	0.453712	0.650082	0.287619	0.521061	0.419107	0.411661	0.229474	0.363988	0.284877	-0.110996	0.411891	0.157575
TCGA-3B-A9HZ-01	TCGA-3B-A9HZ-01A-11R-A39D-07	No	8.0587	0.409286	0.170223	0.501953	0.406155	0.46515	0.331996	0.420782	0.517699	0.384595	0.305245	0.351836	0.220666	0.472859	0.63753	0.36973	0.504253	0.378057	0.428129	0.272073	0.345115	0.355868	0.0622106	0.377638	0.3628
TCGA-3B-A9I0-01	TCGA-3B-A9I0-01A-11R-A39D-07	No	9.1078	0.346043	0.129655	0.51349	0.432975	0.486141	0.321195	0.415116	0.37845	0.354593	0.243961	0.348898	0.177539	0.466525	0.604788	0.391762	0.508883	0.366311	0.437664	0.272076	0.341116	0.313982	0.0169026	0.359599	0.379455
TCGA-3B-A9I1-01	TCGA-3B-A9I1-01A-11R-A39D-07	No	8.86702	0.346989	0.0762273	0.483835	0.242981	0.324868	0.312974	0.35574	0.431093	0.161223	0.234918	0.357209	0.12562	0.471056	0.413862	0.209119	0.489216	0.356524	0.360977	0.263225	0.324919	0.291038	0.0437613	0.387007	0.263478
TCGA-3B-A9I3-01	TCGA-3B-A9I3-01A-11R-A39D-07	No	8.64473	0.181462	0.203363	0.505597	0.406627	0.286221	0.337521	0.392367	0.423895	0.293772	0.309333	0.37132	0.2335	0.459048	0.614659	0.313255	0.495881	0.335321	0.383288	0.275861	0.32123	0.324306	0.189169	0.361663	0.17228
TCGA-3R-A8YX-01	TCGA-3R-A8YX-01A-11R-A37L-07	No	6.27159	0.256255	0.0954382	0.504019	0.27074	0.331427	0.285682	0.353305	0.410519	0.137737	0.308631	0.271491	0.114713	0.425536	0.575296	0.275254	0.519286	0.392342	0.390841	0.253732	0.21952	0.32924	-0.0303992	0.425447	0.265752
TCGA-DX-A1KU-01	TCGA-DX-A1KU-01A-32R-A24X-07	No	9.12557	0.323717	0.11223	0.533153	0.425601	0.41871	0.350294	0.366503	0.562236	0.1076	0.346327	0.215059	0.255425	0.453997	0.521552	0.32714	0.515308	0.361666	0.411933	0.322268	0.365667	0.406539	0.00366496	0.40817	0.171305
TCGA-DX-A1KW-01	TCGA-DX-A1KW-01A-22R-A24X-07	No	7.82614	0.335364	0.0287437	0.503026	0.292853	0.366628	0.307601	0.387277	0.428042	0.161959	0.275295	0.295109	0.162736	0.467421	0.626683	0.147836	0.486247	0.342096	0.388382	0.278586	0.300103	0.353833	-0.0942457	0.365178	0.191698
TCGA-DX-A1KX-01	TCGA-DX-A1KX-01A-22R-A24X-07	No	7.53603	0.297624	0.184672	0.476964	0.324862	0.456509	0.323173	0.38595	0.478372	0.208292	0.303585	0.297582	0.237334	0.470119	0.58208	0.284719	0.501352	0.325594	0.383038	0.30254	0.26473	0.389687	-0.0213352	0.374558	0.212415
TCGA-DX-A1KY-01	TCGA-DX-A1KY-01A-11R-A24X-07	No	4.1752	0.121743	0.0220674	0.49929	0.250443	0.258549	0.270568	0.343963	0.405147	0.13732	0.171307	0.307573	0.0771473	0.436343	0.403585	0.171469	0.511139	0.409218	0.37645	0.287424	0.459349	0.26657	0.0528125	0.340828	0.150872
TCGA-DX-A1KZ-01	TCGA-DX-A1KZ-01A-11R-A24X-07	No	7.80722	0.210618	0.0385682	0.515989	0.351213	0.41069	0.302294	0.393774	0.512446	0.320099	0.28493	0.274082	0.124578	0.469304	0.459237	0.345234	0.520914	0.39677	0.419927	0.302654	0.290574	0.376101	-0.0966284	0.3108	0.13706
TCGA-DX-A1L0-01	TCGA-DX-A1L0-01A-11R-A24X-07	No	7.50685	0.248519	0.0711187	0.521011	0.33415	0.373275	0.337173	0.360589	0.435424	0.182805	0.246903	0.278357	0.201872	0.461127	0.571924	0.209458	0.524947	0.389321	0.38809	0.268643	0.331277	0.353606	-0.115601	0.365899	0.235367
TCGA-DX-A1L1-01	TCGA-DX-A1L1-01A-11R-A24X-07	No	10.3884	0.531095	0.265725	0.534604	0.423798	0.41473	0.323774	0.349292	0.463126	0.306626	0.318182	0.247302	0.261625	0.447309	0.456678	0.420425	0.538042	0.395732	0.424355	0.30986	0.367883	0.363453	-0.049261	0.400641	0.487795
TCGA-DX-A1L2-01	TCGA-DX-A1L2-01A-22R-A24X-07	No	8.67447	0.345104	0.0234282	0.524941	0.376596	0.478568	0.311317	0.398969	0.493971	0.172028	0.265536	0.236526	0.218748	0.474305	0.583299	0.284529	0.507451	0.427311	0.441764	0.257501	0.484597	0.288064	0.0254414	0.31232	0.0972909
TCGA-DX-A1L3-01	TCGA-DX-A1L3-01A-11R-A24X-07	No	8.63968	0.398275	0.0991786	0.510499	0.3665	0.527454	0.342537	0.409133	0.500572	0.347187	0.344327	0.324339	0.177406	0.451636	0.581471	0.347615	0.51807	0.336187	0.37725	0.31238	0.315307	0.384356	-0.088211	0.412043	0.301744
TCGA-DX-A1L4-01	TCGA-DX-A1L4-01A-12R-A26T-07	No	7.95251	0.320241	0.160938	0.496083	0.309867	0.597786	0.361109	0.492017	0.591339	0.340112	0.490511	0.282199	0.254148	0.4389	0.650854	0.305474	0.50612	0.358193	0.456671	0.318599	0.269508	0.411794	0.0259801	0.366496	0.42479
TCGA-DX-A23R-01	TCGA-DX-A23R-01A-11R-A26T-07	No	8.39558	0.294258	0.0857495	0.50893	0.266691	0.269029	0.307792	0.373738	0.428772	0.221086	0.219277	0.256328	0.112897	0.460172	0.306131	0.247429	0.529843	0.353343	0.368449	0.312078	0.267234	0.290315	-0.0380404	0.355373	0.248163
TCGA-DX-A23T-01	TCGA-DX-A23T-01A-11R-A26T-07	No	8.13647	0.335138	0.258921	0.542454	0.423347	0.492544	0.319539	0.456098	0.523337	0.260566	0.386605	0.295231	0.278434	0.429147	0.652357	0.416201	0.503505	0.33697	0.37603	0.332674	0.361809	0.332618	0.066123	0.366274	0.351994
TCGA-DX-A23U-01	TCGA-DX-A23U-01A-11R-A26T-07	No	7.308	0.32913	0.0766022	0.495616	0.317687	0.325691	0.285675	0.390279	0.476544	0.148215	0.309325	0.324011	0.201033	0.478883	0.499007	0.202185	0.481296	0.351423	0.380747	0.261113	0.336833	0.33306	-0.067064	0.356763	0.162734
TCGA-DX-A23V-01	TCGA-DX-A23V-01A-11R-A29R-07	No	8.9584	0.367567	0.154395	0.514719	0.386475	0.4829	0.340571	0.407629	0.495334	0.160462	0.348237	0.265293	0.14658	0.44792	0.570746	0.380323	0.521776	0.342864	0.380361	0.336345	0.372092	0.339267	-0.0348015	0.36237	0.25974
TCGA-DX-A23Y-01	TCGA-DX-A23Y-01A-11R-A27Q-07	No	8.78896	0.423757	0.208444	0.528393	0.470331	0.426653	0.307278	0.406928	0.464932	0.100973	0.329097	0.325282	0.271869	0.436144	0.49462	0.490978	0.543891	0.418964	0.433007	0.338165	0.323	0.401156	-0.0198895	0.428047	0.356788
TCGA-DX-A23Z-01	TCGA-DX-A23Z-01A-11R-A27Q-07	No	7.21646	0.348357	0.164147	0.500064	0.334927	0.444641	0.321047	0.43719	0.482617	0.372907	0.262457	0.272111	0.162458	0.469924	0.576718	0.311615	0.503633	0.360662	0.389657	0.275568	0.369575	0.38621	-0.0619605	0.37067	0.361947
TCGA-DX-A240-01	TCGA-DX-A240-01A-32R-A27Q-07	No	5.21212	0.120931	-0.0214118	0.474675	0.234694	0.15582	0.260737	0.320835	0.407826	0.136804	0.226157	0.290936	0.164849	0.457634	0.541295	0.144959	0.491341	0.357416	0.360401	0.264587	0.312602	0.326238	0.000818197	0.347078	0.137995
TCGA-DX-A2IZ-01	TCGA-DX-A2IZ-01A-11R-A21T-07	No	5.64738	0.188983	0.0557039	0.475021	0.196104	0.130978	0.310863	0.245953	0.282397	0.112503	0.131116	0.304108	0.0697508	0.441445	0.542554	0.0488326	0.488637	0.377047	0.32968	0.228725	0.241851	0.272104	-0.168144	0.312731	0.255922
TCGA-DX-A2J0-01	TCGA-DX-A2J0-01A-11R-A21T-07	No	6.87701	0.199251	0.183709	0.514568	0.325637	0.304971	0.335601	0.353614	0.435875	0.280425	0.238233	0.241344	0.181725	0.455546	0.65646	0.269606	0.479343	0.360594	0.401863	0.282463	0.306407	0.3597	-0.101025	0.355834	0.277817
TCGA-DX-A2J1-01	TCGA-DX-A2J1-01A-11R-A21T-07	No	8.8156	0.381601	0.184782	0.537784	0.443791	0.535206	0.340521	0.448894	0.542862	0.326	0.402252	0.32385	0.244052	0.440036	0.710731	0.395807	0.514115	0.355601	0.436037	0.321588	0.315974	0.388329	0.0117361	0.363035	0.42743
TCGA-DX-A2J4-01	TCGA-DX-A2J4-01A-32R-A21T-07	No	9.08167	0.357183	0.278148	0.5251	0.460901	0.498964	0.343121	0.42413	0.516605	0.620289	0.314521	0.369671	0.22289	0.45718	0.648579	0.396524	0.503518	0.37295	0.42978	0.347967	0.279006	0.339518	0.175013	0.309121	0.204697
TCGA-DX-A3LS-01	TCGA-DX-A3LS-01A-11R-A21T-07	No	7.74693	0.341451	0.145475	0.518584	0.418642	0.363542	0.340196	0.377294	0.457721	0.218773	0.333416	0.326387	0.254351	0.468246	0.652763	0.38828	0.507285	0.34155	0.437608	0.340062	0.321348	0.348148	-0.0959204	0.341067	0.349394
TCGA-DX-A3LT-01	TCGA-DX-A3LT-01A-12R-A21T-07	No	9.27937	0.306446	0.144802	0.509832	0.419118	0.32448	0.322462	0.391342	0.473471	0.439503	0.302084	0.292049	0.18238	0.437399	0.456556	0.384565	0.502437	0.353135	0.414195	0.30225	0.286172	0.349199	-2.99417e-05	0.361985	0.262421
TCGA-DX-A3LU-01	TCGA-DX-A3LU-01A-11R-A21T-07	No	10.7786	0.457928	0.274669	0.532352	0.468118	0.515543	0.313571	0.372496	0.482064	0.155323	0.31252	0.365672	0.234204	0.448071	0.55925	0.485099	0.48585	0.366048	0.41264	0.341468	0.422155	0.430798	0.00398013	0.355504	0.390423
TCGA-DX-A3LW-01	TCGA-DX-A3LW-01A-21R-A21T-07	No	10.6248	0.298685	0.109592	0.498615	0.309216	0.404898	0.364802	0.406392	0.468308	0.266035	0.261323	0.273678	0.15486	0.478844	0.634686	0.222219	0.488665	0.346553	0.400455	0.275383	0.300729	0.350438	-0.0397183	0.294733	0.31974
TCGA-DX-A3LY-01	TCGA-DX-A3LY-01B-11R-A27Q-07	No	8.8077	0.334173	0.0573267	0.528472	0.417334	0.461982	0.297906	0.361256	0.470738	0.300595	0.333955	0.293794	0.294154	0.474258	0.54682	0.251943	0.521247	0.398405	0.424092	0.274097	0.372087	0.332243	0.00153185	0.368581	0.136167
TCGA-DX-A3M1-01	TCGA-DX-A3M1-01A-11R-A22K-07	No	10.645	0.336144	0.103458	0.507291	0.30074	0.329363	0.358142	0.362091	0.448866	0.20889	0.286527	0.276558	0.233287	0.453588	0.670028	0.290472	0.493495	0.345124	0.434611	0.252024	0.316607	0.382302	-0.110624	0.356818	0.253891
TCGA-DX-A3M2-01	TCGA-DX-A3M2-01A-21R-A22K-07	No	10.7712	0.456736	0.162063	0.54008	0.475425	0.525631	0.291884	0.376575	0.528781	0.313677	0.38297	0.268609	0.273531	0.455499	0.504897	0.402548	0.47049	0.347582	0.423706	0.309258	0.333392	0.372413	0.0479397	0.361845	0.375758
TCGA-DX-A3U5-01	TCGA-DX-A3U5-01A-11R-A22K-07	No	8.21439	0.363051	0.0446325	0.522882	0.356054	0.467436	0.30408	0.382076	0.471532	0.112924	0.324864	0.284148	0.218099	0.454162	0.543326	0.259976	0.525627	0.386146	0.378632	0.273778	0.33652	0.377293	-0.00339957	0.419072	0.223627
TCGA-DX-A3U6-01	TCGA-DX-A3U6-01A-11R-A29R-07	No	9.19712	0.442631	0.295042	0.572332	0.558442	0.535066	0.356851	0.455404	0.530365	0.334767	0.357724	0.312237	0.306615	0.432999	0.627943	0.55329	0.534219	0.352914	0.381838	0.377011	0.359509	0.408525	0.0218082	0.350954	0.462772
TCGA-DX-A3U7-01	TCGA-DX-A3U7-01A-11R-A29R-07	No	7.45043	0.175796	0.0973488	0.491049	0.32479	0.293166	0.254933	0.320542	0.362697	0.151092	0.176623	0.319406	0.225632	0.455823	0.567375	0.266707	0.487819	0.369707	0.422553	0.236126	0.404366	0.24847	-0.00883185	0.400384	0.179551
TCGA-DX-A3U8-01	TCGA-DX-A3U8-01A-11R-A29R-07	No	10.0775	0.294711	0.122919	0.504722	0.414102	0.265875	0.342967	0.32759	0.480474	0.117252	0.310485	0.319425	0.217866	0.454306	0.494782	0.392365	0.530175	0.392194	0.412552	0.28076	0.348062	0.328042	0.0466937	0.367423	0.334892
TCGA-DX-A3U9-01	TCGA-DX-A3U9-01A-11R-A30C-07	No	6.48438	0.0905023	0.0054624	0.499483	0.265875	0.267338	0.279218	0.339777	0.361597	0.262165	0.194878	0.23981	0.212319	0.46003	0.457694	0.176712	0.489303	0.35596	0.362334	0.246318	0.340786	0.283718	-0.091204	0.436722	0.0422474
TCGA-DX-A3UA-01	TCGA-DX-A3UA-01A-12R-A30C-07	No	6.52508	0.202825	-0.0161935	0.484628	0.251481	0.31087	0.279754	0.40908	0.409971	0.0939681	0.190237	0.317977	0.181085	0.472765	0.399197	0.215226	0.499957	0.350743	0.455815	0.281105	0.240863	0.316335	-0.0371675	0.340767	0.188773
TCGA-DX-A3UB-01	TCGA-DX-A3UB-01A-11R-A30C-07	No	5.84726	0.216175	0.103295	0.478938	0.244548	0.20853	0.312389	0.352371	0.380859	0.303579	0.206056	0.30848	0.127217	0.481625	0.695782	0.189809	0.498147	0.353125	0.402226	0.291796	0.334096	0.296582	0.282385	0.291931	0.264859
TCGA-DX-A3UC-01	TCGA-DX-A3UC-01A-11R-A30C-07	No	6.34042	0.231194	0.101146	0.473258	0.338848	0.323515	0.226937	0.360386	0.3654	0.25325	0.203778	0.318844	0.136811	0.472566	0.609622	0.283551	0.480414	0.30665	0.352457	0.22948	0.415409	0.236018	-0.0149611	0.356055	0.0476096
TCGA-DX-A3UD-01	TCGA-DX-A3UD-01A-11R-A30C-07	No	9.85032	0.198107	0.0958554	0.489495	0.336712	0.497674	0.323284	0.363612	0.360373	0.214273	0.170976	0.331406	0.149137	0.48466	0.60816	0.266208	0.498092	0.358652	0.39748	0.214176	0.348772	0.282016	0.0504661	0.374515	0.296544
TCGA-DX-A3UE-01	TCGA-DX-A3UE-01A-11R-A30C-07	No	5.88804	0.144538	0.0238884	0.475642	0.212085	0.269603	0.304896	0.346053	0.363028	0.115464	0.168837	0.290441	0.104391	0.477837	0.581227	0.109712	0.474302	0.304773	0.352009	0.22127	0.354275	0.295973	-0.0901923	0.341213	0.11029
TCGA-DX-A3UF-01	TCGA-DX-A3UF-01A-11R-A30C-07	No	8.40369	0.375619	0.0419455	0.490886	0.389358	0.309424	0.315966	0.351208	0.400758	0.16638	0.228158	0.314536	0.243155	0.47925	0.695904	0.281587	0.490222	0.34564	0.387154	0.248174	0.344693	0.337431	-0.0697998	0.37267	0.179958
TCGA-DX-A48J-01	TCGA-DX-A48J-01A-21R-A30C-07	No	6.60591	0.219836	0.0625987	0.487724	0.308524	0.325311	0.334117	0.333993	0.387236	0.370809	0.183506	0.30046	0.112916	0.501642	0.661741	0.266064	0.498591	0.406723	0.409243	0.228207	0.347967	0.278557	-0.0858951	0.276096	0.0549216
TCGA-DX-A48K-01	TCGA-DX-A48K-01A-11R-A30C-07	No	6.74427	0.246549	0.0491377	0.489524	0.300304	0.312262	0.3036	0.389084	0.478656	0.248592	0.259894	0.317076	0.16587	0.47881	0.567618	0.289527	0.516386	0.377078	0.44468	0.30568	0.308891	0.340776	0.0410039	0.408244	0.27213
TCGA-DX-A48L-01	TCGA-DX-A48L-01A-11R-A30C-07	No	8.22836	0.189119	-0.00423302	0.470668	0.190137	0.248128	0.295077	0.309576	0.345976	0.152987	0.164776	0.278977	0.167759	0.459519	0.606819	0.10876	0.479347	0.322134	0.37799	0.213567	0.318981	0.272151	-0.176959	0.346178	0.0608525
TCGA-DX-A48N-01	TCGA-DX-A48N-01A-11R-A30C-07	No	8.81324	0.311364	-0.00258599	0.526134	0.328515	0.255059	0.328306	0.332688	0.383686	0.164329	0.214307	0.252727	0.120251	0.463573	0.554416	0.150895	0.532685	0.399312	0.397053	0.254281	0.318356	0.290919	-0.0213182	0.379615	0.00511844
TCGA-DX-A48O-01	TCGA-DX-A48O-01A-11R-A30C-07	No	5.9978	0.235533	0.117422	0.492053	0.3067	0.305765	0.281626	0.317476	0.342436	0.373418	0.121112	0.307759	0.149211	0.482064	0.630543	0.27558	0.487255	0.316405	0.368083	0.233476	0.352469	0.255256	-0.133687	0.374641	0.154528
TCGA-DX-A48P-01	TCGA-DX-A48P-01A-11R-A30C-07	No	9.45128	0.285827	0.132634	0.502997	0.326848	0.35742	0.317216	0.389766	0.438012	0.367391	0.220049	0.319055	0.223271	0.494533	0.620428	0.298805	0.487971	0.337371	0.398697	0.255829	0.354421	0.27484	-0.0460742	0.345639	0.236789
TCGA-DX-A48R-01	TCGA-DX-A48R-01A-11R-A30C-07	No	5.01362	0.288155	-0.0359908	0.471166	0.172239	0.078736	0.254876	0.277339	0.351559	0.107041	0.0771658	0.285188	0.0791409	0.435688	0.633264	0.137351	0.464592	0.356404	0.444418	0.176805	0.311943	0.265555	-0.0317138	0.376489	0.179998
TCGA-DX-A48U-01	TCGA-DX-A48U-01A-11R-A30C-07	No	9.29641	0.185927	0.0297854	0.49494	0.267072	0.355742	0.300077	0.314902	0.378614	0.304648	0.139995	0.268777	0.0945102	0.485678	0.570706	0.231925	0.464422	0.376748	0.397819	0.186894	0.339749	0.229413	-0.0439293	0.330769	0.0690583
TCGA-DX-A6B7-01	TCGA-DX-A6B7-01A-11R-A30C-07	No	8.43315	0.178248	0.025572	0.502841	0.29703	0.308252	0.310573	0.320924	0.383913	0.326466	0.176892	0.244154	0.111438	0.513071	0.539751	0.163037	0.46881	0.391784	0.420407	0.20977	0.34076	0.240034	-0.086881	0.320295	0.11943
TCGA-DX-A6B8-01	TCGA-DX-A6B8-01A-11R-A30C-07	No	4.7578	0.0806139	-0.0275792	0.479157	0.235254	0.126007	0.273247	0.382231	0.481489	0.126999	0.288112	0.233305	0.0924478	0.43071	0.42418	0.125634	0.483836	0.339305	0.390278	0.298436	0.343209	0.322262	-0.0441052	0.4341	0.090182
TCGA-DX-A6B9-01	TCGA-DX-A6B9-01A-12R-A32Q-07	No	9.40916	0.234025	0.060975	0.501204	0.30612	0.224356	0.315678	0.356245	0.351205	0.367812	0.232934	0.353407	0.159746	0.459201	0.650448	0.274306	0.48643	0.335182	0.380477	0.287777	0.371815	0.230011	-0.0448424	0.296878	0.0964378
TCGA-DX-A6BA-01	TCGA-DX-A6BA-01A-11R-A30C-07	No	7.53289	0.25299	0.105572	0.48535	0.287877	0.27066	0.286028	0.368017	0.412513	0.268005	0.260542	0.259269	0.141692	0.477626	0.513103	0.207567	0.491614	0.323278	0.402604	0.238873	0.375918	0.305186	-0.0262402	0.346036	0.169477
TCGA-DX-A6BB-01	TCGA-DX-A6BB-01A-12R-A32Q-07	No	9.29492	0.254027	0.0673818	0.480612	0.268213	0.294076	0.285533	0.353448	0.424733	0.294538	0.185017	0.316301	0.0959495	0.472388	0.662391	0.154439	0.443783	0.366041	0.368126	0.217527	0.377965	0.279742	0.00495856	0.34373	0.116059
TCGA-DX-A6BE-01	TCGA-DX-A6BE-01A-41R-A32Q-07	No	8.86544	0.393058	0.24095	0.541288	0.473844	0.479655	0.35983	0.454792	0.511639	0.303043	0.322885	0.271256	0.164394	0.463397	0.617584	0.428865	0.512499	0.376777	0.441687	0.36491	0.349268	0.384712	-0.0182101	0.327523	0.425927
TCGA-DX-A6BF-01	TCGA-DX-A6BF-01A-11R-A30C-07	No	10.3826	0.355643	0.118368	0.532895	0.486125	0.564861	0.374096	0.399722	0.480736	0.194726	0.365882	0.270342	0.216932	0.439229	0.619493	0.374857	0.49584	0.353946	0.375056	0.266686	0.380314	0.400289	0.014549	0.360218	0.287526
TCGA-DX-A6BG-01	TCGA-DX-A6BG-01A-11R-A30C-07	No	8.03759	0.417464	0.204679	0.534888	0.432279	0.368008	0.315246	0.391507	0.529202	0.20844	0.303587	0.250409	0.254563	0.448157	0.677827	0.4196	0.53367	0.374848	0.435845	0.32241	0.343342	0.374352	-7.24402e-05	0.371752	0.396029
TCGA-DX-A6BH-01	TCGA-DX-A6BH-01A-12R-A30C-07	No	6.73013	0.262968	0.0921668	0.518569	0.393707	0.405985	0.301631	0.439646	0.451459	0.330822	0.24474	0.225482	0.211956	0.466758	0.611856	0.3072	0.491934	0.370399	0.415489	0.302541	0.321982	0.376881	-0.0707421	0.35098	0.279077
TCGA-DX-A6YQ-01	TCGA-DX-A6YQ-01A-12R-A33J-07	No	8.641	0.43008	0.0575426	0.517104	0.361243	0.341818	0.30676	0.356442	0.457247	0.162488	0.295698	0.275309	0.16705	0.460217	0.460822	0.363802	0.543068	0.34283	0.334086	0.271159	0.294579	0.322312	0.0837969	0.439115	0.26234
TCGA-DX-A6YR-01	TCGA-DX-A6YR-01A-33R-A355-07	No	7.09675	0.255585	0.0224312	0.511099	0.360592	0.409616	0.327939	0.374912	0.443749	0.202819	0.257574	0.26721	0.170533	0.45468	0.617747	0.279041	0.517356	0.383531	0.389582	0.258395	0.303562	0.331825	0.0670188	0.389243	0.202138
TCGA-DX-A6YS-01	TCGA-DX-A6YS-01A-12R-A355-07	No	5.85134	0.192133	0.0321757	0.498851	0.250726	0.349995	0.301623	0.327437	0.395021	0.203758	0.198833	0.233454	0.145956	0.462712	0.581796	0.27723	0.503693	0.355199	0.388061	0.255791	0.368186	0.317483	0.0847099	0.341945	0.239754
TCGA-DX-A6YT-01	TCGA-DX-A6YT-01A-21R-A355-07	No	7.51992	0.297472	0.00425405	0.495624	0.261069	0.44697	0.2855	0.398338	0.434364	0.0924147	0.28323	0.235138	0.132062	0.46532	0.57684	0.259778	0.503997	0.379967	0.377261	0.250836	0.332853	0.343058	-0.0428493	0.407133	0.192794
TCGA-DX-A6YU-01	TCGA-DX-A6YU-01A-12R-A33J-07	No	9.50801	0.412127	0.106442	0.525067	0.438665	0.44811	0.346566	0.409671	0.491333	0.0769559	0.312643	0.293321	0.223595	0.432588	0.682052	0.434573	0.540823	0.365093	0.404466	0.323887	0.321714	0.36761	-0.0851607	0.400375	0.215827
TCGA-DX-A6YV-01	TCGA-DX-A6YV-01A-12R-A355-07	No	7.74363	0.157774	-0.0313998	0.471236	0.230591	0.280003	0.287619	0.305445	0.419078	0.0322898	0.236008	0.241356	0.118309	0.425686	0.506035	0.184836	0.497003	0.374038	0.41813	0.205072	0.363902	0.280815	-0.0831955	0.428469	0.241338
TCGA-DX-A6YX-01	TCGA-DX-A6YX-01A-11R-A41I-07	No	7.48056	0.280797	0.0436102	0.483231	0.237975	0.406186	0.282164	0.354672	0.480081	0.130808	0.285353	0.254435	0.177528	0.41398	0.355406	0.209768	0.505967	0.342123	0.367884	0.225511	0.263501	0.376672	-0.0868473	0.388701	0.262909
TCGA-DX-A6YZ-01	TCGA-DX-A6YZ-01A-12R-A355-07	No	8.43911	0.380596	0.116121	0.53046	0.370875	0.55521	0.322882	0.41372	0.442087	0.381744	0.254319	0.26059	0.14498	0.479257	0.702323	0.293257	0.524588	0.411477	0.427152	0.289651	0.338133	0.335751	0.00746729	0.318536	0.308162
TCGA-DX-A6Z0-01	TCGA-DX-A6Z0-01A-13R-A36F-07	No	7.39204	0.302223	0.1614	0.493184	0.32631	0.388481	0.321852	0.391088	0.463972	0.306293	0.234023	0.25045	0.191651	0.459472	0.569731	0.353823	0.525426	0.325968	0.391008	0.28362	0.34706	0.347735	-0.120171	0.379137	0.291873
TCGA-DX-A6Z2-01	TCGA-DX-A6Z2-01A-12R-A36F-07	No	10.3715	0.43139	0.17331	0.530906	0.459615	0.452272	0.331402	0.409879	0.4542	0.318048	0.277846	0.334981	0.216954	0.49198	0.583867	0.433526	0.51018	0.362375	0.417871	0.273004	0.359415	0.3226	-0.0761318	0.35751	0.352685
TCGA-DX-A7EF-01	TCGA-DX-A7EF-01A-11R-A33J-07	No	4.50949	0.159252	-0.000486023	0.455768	0.228195	0.230071	0.311838	0.327182	0.427834	0.111021	0.219527	0.278806	0.151942	0.42531	0.389367	0.145841	0.482308	0.321989	0.360501	0.223113	0.292062	0.267276	0.0267254	0.415818	0.212171
TCGA-DX-A7EI-01	TCGA-DX-A7EI-01A-11R-A33J-07	No	6.25455	0.162262	0.146776	0.506037	0.325587	0.142378	0.296925	0.290583	0.366051	0.166047	0.115467	0.259311	0.150422	0.425997	0.340579	0.218238	0.500475	0.316024	0.391352	0.286606	0.337807	0.299775	-0.000568891	0.343293	0.286348
TCGA-DX-A7EL-01	TCGA-DX-A7EL-01A-12R-A36F-07	No	8.01264	0.425375	0.240556	0.536336	0.481274	0.404344	0.323161	0.409009	0.434543	0.410489	0.247767	0.3278	0.272104	0.482098	0.580821	0.421508	0.53053	0.338793	0.389251	0.286352	0.350456	0.34514	-0.0828303	0.343683	0.350816
TCGA-DX-A7EM-01	TCGA-DX-A7EM-01A-11R-A36F-07	No	7.32582	0.281127	0.158375	0.505354	0.348964	0.393114	0.296561	0.383052	0.396551	0.289136	0.234145	0.293592	0.148194	0.45935	0.69757	0.31525	0.511442	0.406927	0.443543	0.255293	0.348313	0.326417	-0.0234116	0.392196	0.168177
TCGA-DX-A7EN-01	TCGA-DX-A7EN-01A-11R-A39D-07	No	9.20165	0.181663	0.0318887	0.465096	0.181657	0.328461	0.281042	0.273918	0.31197	0.149251	0.141362	0.317469	0.0932352	0.475823	0.629771	0.119921	0.471323	0.334578	0.35372	0.148318	0.38454	0.201733	0.00559059	0.383532	0.105781
TCGA-DX-A7EO-01	TCGA-DX-A7EO-01A-11R-A36F-07	No	2.02575	0.0103776	0.0254937	0.493128	0.230369	0.112976	0.258433	0.291296	0.333667	0.082514	0.0921543	0.356681	0.16573	0.450768	0.509894	0.0702292	0.470039	0.272853	0.375948	0.275352	0.189895	0.167605	-0.0477223	0.323832	0.247635
TCGA-DX-A7EQ-01	TCGA-DX-A7EQ-01A-11R-A466-07	No	9.09838	0.0375105	0.0657456	0.489099	0.334431	0.258437	0.269782	0.326455	0.383761	0.148474	0.137253	0.337758	0.207872	0.46504	0.683717	0.111646	0.445324	0.299989	0.397131	0.317467	0.248369	0.222237	0.175261	0.261973	0.310681
TCGA-DX-A7ER-01	TCGA-DX-A7ER-01A-11R-A36F-07	No	3.96377	0.0900282	0.0621789	0.503897	0.267224	0.0587124	0.305028	0.253536	0.321223	0.0414918	0.0955898	0.365519	0.196402	0.504848	0.568918	0.12543	0.445891	0.309817	0.431491	0.264297	0.30078	0.208454	0.0947772	0.281074	0.340254
TCGA-DX-A7ES-01	TCGA-DX-A7ES-01A-31R-A39D-07	No	9.28839	0.442439	0.34669	0.515873	0.477701	0.50973	0.370067	0.427383	0.512258	0.329358	0.357268	0.338156	0.320787	0.463563	0.674415	0.463811	0.504513	0.334824	0.395456	0.360521	0.379678	0.410027	-0.0114706	0.286762	0.252794
TCGA-DX-A7ET-01	TCGA-DX-A7ET-01A-11R-A36F-07	No	10.6652	0.466252	0.177828	0.53113	0.488905	0.44656	0.315679	0.40382	0.496715	0.124481	0.362086	0.401192	0.318534	0.456449	0.643257	0.494838	0.485369	0.347724	0.417211	0.301672	0.281753	0.416978	0.00423143	0.413941	0.394526
TCGA-DX-A7EU-01	TCGA-DX-A7EU-01A-22R-A36F-07	No	7.91164	0.284067	0.0878679	0.515384	0.337062	0.459002	0.348867	0.395251	0.461607	0.242104	0.263957	0.300266	0.124611	0.469767	0.551857	0.313255	0.499067	0.300499	0.384667	0.277007	0.308095	0.370287	-0.00413566	0.366309	0.245766
TCGA-DX-A8BG-01	TCGA-DX-A8BG-01A-12R-A41I-07	No	9.32462	0.56059	0.262251	0.524261	0.484208	0.470418	0.31917	0.371088	0.518084	0.145133	0.312309	0.3664	0.201276	0.441873	0.499616	0.523542	0.540941	0.381405	0.40048	0.339386	0.318379	0.427928	0.153597	0.40994	0.480808
TCGA-DX-A8BH-01	TCGA-DX-A8BH-01A-11R-A37L-07	No	8.05734	0.393396	0.190908	0.518244	0.395156	0.43339	0.306759	0.394752	0.463914	0.280426	0.298304	0.376881	0.170037	0.425096	0.551247	0.384676	0.512486	0.36702	0.382001	0.299077	0.293004	0.368234	-0.0136013	0.437112	0.444816
TCGA-DX-A8BJ-01	TCGA-DX-A8BJ-01A-11R-A41I-07	No	8.87431	0.242689	0.093219	0.506901	0.270961	0.223441	0.294719	0.351574	0.469097	0.164742	0.289057	0.346263	0.141131	0.413964	0.505832	0.278764	0.487602	0.327039	0.402986	0.295827	0.272192	0.330661	-0.0150822	0.394449	0.317749
TCGA-DX-A8BK-01	TCGA-DX-A8BK-01A-11R-A37L-07	No	9.87441	0.386207	0.157283	0.509939	0.409916	0.553167	0.320748	0.41472	0.472409	0.307121	0.387337	0.32908	0.298121	0.440382	0.684814	0.369987	0.483805	0.337681	0.426201	0.290396	0.316288	0.403168	-0.0387434	0.380805	0.389286
TCGA-DX-A8BL-01	TCGA-DX-A8BL-01A-11R-A41I-07	No	10.6824	0.466294	0.287887	0.525294	0.500709	0.479023	0.304612	0.369362	0.43846	0.292007	0.250751	0.391374	0.247396	0.483131	0.557341	0.449174	0.492232	0.338887	0.415206	0.302349	0.370376	0.35145	-0.019837	0.376329	0.505019
TCGA-DX-A8BM-01	TCGA-DX-A8BM-01A-11R-A41I-07	No	6.6097	0.402505	0.0154624	0.486283	0.28222	0.293928	0.339124	0.342666	0.455358	0.155551	0.296541	0.281096	0.094867	0.417121	0.521674	0.152848	0.513388	0.351588	0.348924	0.262862	0.322919	0.357565	-0.0413837	0.389838	0.23622
TCGA-DX-A8BN-01	TCGA-DX-A8BN-01A-11R-A37L-07	No	7.79008	0.308875	0.0255143	0.486568	0.272021	0.367368	0.274237	0.366364	0.453901	0.117434	0.285896	0.264999	0.173179	0.431434	0.493523	0.218574	0.49057	0.289775	0.368016	0.202771	0.365677	0.33734	-0.00345381	0.352115	0.107812
TCGA-DX-A8BO-01	TCGA-DX-A8BO-01A-11R-A41I-07	No	7.82723	0.474242	0.11399	0.515392	0.405856	0.589284	0.281069	0.457258	0.533521	0.327973	0.3248	0.334013	0.216347	0.441279	0.575743	0.38988	0.493797	0.30852	0.380468	0.272837	0.272967	0.382851	0.0249672	0.364728	0.511722
TCGA-DX-A8BP-01	TCGA-DX-A8BP-01A-11R-A37L-07	No	9.0394	0.433345	0.15971	0.515585	0.451371	0.388007	0.304321	0.40777	0.55115	0.175564	0.31922	0.351676	0.24091	0.455826	0.498032	0.46875	0.515413	0.357676	0.423602	0.296919	0.280816	0.383972	0.0445281	0.430407	0.312468
TCGA-DX-A8BQ-01	TCGA-DX-A8BQ-01A-11R-A37L-07	No	9.41308	0.501296	0.245181	0.520519	0.511905	0.501012	0.311288	0.435055	0.50709	0.357696	0.300673	0.367907	0.266516	0.439461	0.613156	0.489439	0.522029	0.382646	0.434243	0.349626	0.293991	0.415354	-0.0097601	0.410453	0.40915
TCGA-DX-A8BR-01	TCGA-DX-A8BR-01A-11R-A41I-07	No	8.84509	0.312753	0.139118	0.509102	0.324292	0.458433	0.310526	0.419974	0.49468	0.315014	0.357607	0.25786	0.175392	0.45444	0.607672	0.279998	0.510549	0.320955	0.388581	0.280028	0.317914	0.336036	0.00234513	0.396921	0.234108
TCGA-DX-A8BS-01	TCGA-DX-A8BS-01A-11R-A37L-07	No	6.8047	0.220569	0.0795347	0.500372	0.318832	0.359606	0.311523	0.411279	0.495822	0.201985	0.339707	0.29406	0.230828	0.443256	0.528336	0.256988	0.498224	0.314835	0.373631	0.266902	0.262904	0.377738	0.00846345	0.459278	0.13247
TCGA-DX-A8BT-01	TCGA-DX-A8BT-01A-11R-A37L-07	No	7.83492	0.306576	0.158933	0.503773	0.348412	0.394712	0.307206	0.371689	0.424299	0.25665	0.254651	0.236086	0.240479	0.474294	0.624002	0.262448	0.504241	0.34323	0.348257	0.273202	0.322396	0.356623	-0.04396	0.413633	0.232645
TCGA-DX-A8BU-01	TCGA-DX-A8BU-01A-11R-A37L-07	No	6.51087	0.197342	0.125809	0.505071	0.274661	0.133734	0.301932	0.333029	0.406936	0.134932	0.228431	0.350446	0.136119	0.457354	0.377139	0.271316	0.532548	0.365648	0.394992	0.282595	0.352684	0.299953	0.0434165	0.426413	0.235692
TCGA-DX-A8BV-01	TCGA-DX-A8BV-01A-11R-A37L-07	No	9.04002	0.278056	0.103342	0.503849	0.310231	0.426359	0.308036	0.350538	0.441367	0.265037	0.313307	0.217697	0.254202	0.478157	0.706791	0.231427	0.515409	0.382077	0.446525	0.303639	0.297059	0.330608	-0.0198141	0.37796	0.205916
TCGA-DX-A8BX-01	TCGA-DX-A8BX-01A-11R-A37L-07	No	10.3693	0.373409	-0.0106042	0.509373	0.31221	0.229749	0.33337	0.341127	0.462945	0.0893917	0.332186	0.254347	0.176743	0.436793	0.551694	0.162242	0.48103	0.399936	0.391113	0.252393	0.27451	0.315771	-0.0410606	0.342387	0.169152
TCGA-DX-A8BZ-01	TCGA-DX-A8BZ-01A-11R-A37L-07	No	9.35285	0.324995	0.0498378	0.501619	0.374299	0.4181	0.267676	0.376986	0.52356	0.331152	0.372293	0.364221	0.220589	0.436466	0.652357	0.21231	0.460942	0.280871	0.381758	0.266216	0.303509	0.357108	0.00353311	0.347923	0.241907
TCGA-DX-AATS-01	TCGA-DX-AATS-01A-12R-A41I-07	No	6.73621	0.306866	0.0575866	0.48559	0.318099	0.146596	0.317853	0.355411	0.46285	0.206991	0.295394	0.286904	0.220587	0.464226	0.432142	0.225677	0.479354	0.335501	0.412656	0.313015	0.302772	0.291524	-0.0644121	0.399174	0.248935
TCGA-DX-AB2E-01	TCGA-DX-AB2E-01A-11R-A39D-07	No	9.79142	0.323628	0.112982	0.498966	0.34855	0.334109	0.314061	0.354446	0.477063	0.291548	0.287549	0.354237	0.263315	0.394208	0.531017	0.311752	0.505151	0.358833	0.444336	0.298186	0.279468	0.347881	-0.0254729	0.371413	0.195638
TCGA-DX-AB2F-01	TCGA-DX-AB2F-01A-11R-A38C-07	No	9.0167	0.310886	0.0453872	0.511458	0.326416	0.482409	0.35277	0.402447	0.474737	0.100506	0.318746	0.298156	0.197039	0.473508	0.595567	0.240475	0.509514	0.326566	0.356516	0.259128	0.315836	0.373327	-0.096684	0.36186	0.124752
TCGA-DX-AB2G-01	TCGA-DX-AB2G-01A-11R-A39D-07	No	10.2484	0.401677	0.123674	0.525528	0.393663	0.437743	0.352842	0.3579	0.472397	0.0521039	0.352274	0.300942	0.157835	0.458109	0.647604	0.348775	0.506181	0.366318	0.415748	0.278965	0.346397	0.371321	-0.0176318	0.359763	0.204372
TCGA-DX-AB2H-01	TCGA-DX-AB2H-01A-11R-A39D-07	No	7.86064	0.1051	0.0668776	0.52513	0.251246	0.180073	0.35282	0.267361	0.339812	0.0894968	0.204054	0.321962	0.104107	0.455698	0.552791	0.134876	0.490252	0.341174	0.309033	0.261125	0.332595	0.29755	-0.11106	0.330673	0.271805
TCGA-DX-AB2J-01	TCGA-DX-AB2J-01A-11R-A38C-07	No	10.5257	0.174207	0.0307862	0.499305	0.211785	0.263927	0.328372	0.377214	0.397208	0.180898	0.17519	0.289369	0.10422	0.468482	0.540726	0.0878999	0.479724	0.32715	0.353501	0.24334	0.292031	0.250839	0.0553097	0.284545	0.229152
TCGA-DX-AB2L-01	TCGA-DX-AB2L-01A-32R-A41I-07	No	7.24847	0.179341	0.162482	0.514517	0.339395	0.337007	0.310429	0.42062	0.485318	0.256265	0.290432	0.242665	0.240633	0.471968	0.699032	0.304923	0.495296	0.355116	0.450578	0.276703	0.294723	0.355005	-0.00740024	0.298423	0.127839
TCGA-DX-AB2O-01	TCGA-DX-AB2O-01A-12R-A39D-07	No	8.0493	0.293462	0.124282	0.503356	0.362632	0.344882	0.285741	0.316581	0.424908	0.171592	0.203239	0.312965	0.179749	0.433163	0.444248	0.290759	0.503536	0.319402	0.376618	0.263703	0.343961	0.321807	0.00848504	0.415406	0.251656
TCGA-DX-AB2P-01	TCGA-DX-AB2P-01A-11R-A38C-07	No	7.4689	0.308316	0.162975	0.490374	0.326146	0.309897	0.270908	0.402059	0.477629	0.234304	0.300461	0.286491	0.239917	0.447565	0.521756	0.293153	0.511544	0.341362	0.421957	0.290169	0.325873	0.328199	-0.0355062	0.421969	0.290735
TCGA-DX-AB2Q-01	TCGA-DX-AB2Q-01A-11R-A39D-07	No	5.80529	0.188268	0.1002	0.503832	0.286627	0.360613	0.285099	0.352004	0.417924	0.173411	0.309377	0.274508	0.275243	0.433895	0.514281	0.209202	0.49306	0.284562	0.360769	0.235818	0.236849	0.304969	-0.00909517	0.402621	0.230452
TCGA-DX-AB2S-01	TCGA-DX-AB2S-01A-11R-A39D-07	No	10.2829	0.613505	0.398261	0.549367	0.514541	0.635096	0.324071	0.454519	0.535111	0.250299	0.317577	0.379341	0.341942	0.449177	0.694564	0.608366	0.558387	0.373422	0.417948	0.385536	0.336154	0.416853	0.0743225	0.397266	0.692695
TCGA-DX-AB2T-01	TCGA-DX-AB2T-01A-11R-A38C-07	No	9.09681	0.395778	0.116934	0.533156	0.457968	0.480229	0.327714	0.390224	0.468567	0.313693	0.29766	0.318958	0.245885	0.478461	0.637245	0.451392	0.532241	0.348374	0.408001	0.308914	0.378322	0.384922	-0.0199016	0.429391	0.37064
TCGA-DX-AB2V-01	TCGA-DX-AB2V-01A-11R-A41I-07	No	8.80093	0.31307	0.157477	0.535118	0.41122	0.446962	0.349031	0.436879	0.413988	0.23909	0.318327	0.269101	0.25054	0.485314	0.636352	0.283511	0.472345	0.402059	0.428279	0.280521	0.27902	0.275765	-0.0644896	0.302786	0.138645
TCGA-DX-AB2W-01	TCGA-DX-AB2W-01A-11R-A39D-07	No	7.86174	0.300922	0.19201	0.502442	0.340915	0.496361	0.307316	0.406009	0.51989	0.232477	0.359995	0.299756	0.200933	0.440095	0.529839	0.272207	0.482043	0.295702	0.403017	0.295834	0.247035	0.40402	0.0481847	0.416338	0.32234
TCGA-DX-AB2X-01	TCGA-DX-AB2X-01A-11R-A38C-07	No	5.36272	0.175001	0.0387373	0.496532	0.25899	0.392158	0.263981	0.368515	0.478447	0.12975	0.283522	0.327396	0.135999	0.422823	0.488648	0.199365	0.472946	0.284314	0.371605	0.234596	0.315347	0.295448	0.0020059	0.37352	0.220986
TCGA-DX-AB2Z-01	TCGA-DX-AB2Z-01A-11R-A38C-07	No	9.21217	0.433592	0.174557	0.514106	0.50058	0.372602	0.311129	0.369555	0.496057	0.138471	0.328469	0.349946	0.314344	0.446236	0.506644	0.528607	0.552404	0.346039	0.404933	0.342826	0.303082	0.400179	-0.00024941	0.442454	0.258684
TCGA-DX-AB30-01	TCGA-DX-AB30-01A-11R-A39D-07	No	9.87968	0.242071	0.0417582	0.486333	0.180898	0.190803	0.283842	0.321399	0.429756	0.170121	0.160962	0.343684	0.118757	0.462964	0.3628	0.145136	0.503676	0.354108	0.409177	0.311465	0.271069	0.309652	0.0682631	0.390658	0.180201
TCGA-DX-AB32-01	TCGA-DX-AB32-01A-11R-A41I-07	No	9.80425	0.464812	0.30893	0.518627	0.466916	0.533992	0.325601	0.453404	0.477408	0.268408	0.328158	0.304519	0.246244	0.459194	0.679533	0.511865	0.533549	0.362899	0.440315	0.353298	0.305237	0.386086	0.180118	0.367079	0.630015
TCGA-DX-AB35-01	TCGA-DX-AB35-01A-21R-A41I-07	No	7.89481	0.320166	0.04967	0.528213	0.353479	0.349664	0.336417	0.34941	0.433551	0.0925304	0.293119	0.317875	0.229363	0.488868	0.678762	0.292826	0.499937	0.328125	0.378269	0.279276	0.30182	0.353893	-0.0339344	0.375353	0.268352
TCGA-DX-AB36-01	TCGA-DX-AB36-01A-11R-A41I-07	No	6.45036	0.214869	0.0593501	0.49709	0.20566	0.095087	0.29145	0.34313	0.462111	0.0656475	0.258017	0.348582	0.175171	0.428445	0.420037	0.17268	0.491175	0.345934	0.369467	0.291354	0.276691	0.27359	-0.0386701	0.443652	0.139213
TCGA-DX-AB37-01	TCGA-DX-AB37-01A-11R-A41I-07	No	8.68231	0.423965	0.270871	0.536837	0.469466	0.548359	0.305401	0.408583	0.47671	0.239545	0.337905	0.326679	0.22188	0.444196	0.63363	0.454852	0.503393	0.323611	0.415366	0.319782	0.352538	0.364861	0.0245814	0.357884	0.406469
TCGA-DX-AB3A-01	TCGA-DX-AB3A-01A-11R-A41I-07	No	9.35115	0.311361	0.0766308	0.520544	0.355273	0.395612	0.350585	0.370642	0.416278	0.195894	0.251166	0.250049	0.190065	0.464713	0.682133	0.249827	0.5064	0.370379	0.381006	0.289221	0.285506	0.327616	-0.0385592	0.319463	0.240282
TCGA-DX-AB3B-01	TCGA-DX-AB3B-01A-11R-A41I-07	No	4.63811	0.0350977	0.150535	0.487678	0.290724	0.000201981	0.292699	0.301258	0.406193	0.233665	0.155731	0.409343	0.159189	0.490274	0.466062	0.211759	0.512584	0.313683	0.366081	0.300674	0.297169	0.237896	-0.0958843	0.28173	0.235529
TCGA-DX-AB3C-01	TCGA-DX-AB3C-01A-11R-A41I-07	No	3.72936	0.0295783	-0.0530612	0.507629	0.192779	-0.0386434	0.247228	0.238774	0.35523	0.0265754	0.02653	0.383897	0.089523	0.46713	0.489379	-0.0728963	0.473236	0.334807	0.384825	0.259996	0.293454	0.216249	-0.0565976	0.311439	0.248407
TCGA-FX-A2QS-01	TCGA-FX-A2QS-01A-11R-A21T-07	No	6.34196	0.318132	0.101835	0.484959	0.314239	0.273189	0.312552	0.372323	0.434705	0.111669	0.250755	0.235686	0.148103	0.454207	0.321243	0.282956	0.521657	0.362799	0.391028	0.3005	0.264848	0.340859	-0.0066937	0.373008	0.251697
TCGA-FX-A3NJ-01	TCGA-FX-A3NJ-01A-11R-A21T-07	No	9.34733	0.306396	0.163951	0.488164	0.297117	0.323914	0.313743	0.343206	0.441326	0.381661	0.22413	0.254806	0.126027	0.491745	0.529758	0.285705	0.505338	0.401617	0.413612	0.223766	0.365801	0.286621	-0.0776728	0.349728	0.209409
TCGA-FX-A3NK-01	TCGA-FX-A3NK-01A-11R-A21T-07	No	6.8074	0.213129	0.240568	0.513231	0.365024	0.384201	0.363098	0.430209	0.481466	0.320008	0.263134	0.25141	0.174176	0.485142	0.638545	0.266132	0.495014	0.351594	0.408585	0.317685	0.355778	0.33013	0.00261661	0.358488	0.296016
TCGA-FX-A3RE-01	TCGA-FX-A3RE-01A-11R-A22K-07	No	7.36818	0.158898	0.124031	0.508236	0.258176	0.308199	0.318928	0.387128	0.468751	0.264162	0.233497	0.287933	0.118273	0.458904	0.541539	0.217455	0.495201	0.326906	0.389838	0.309365	0.357318	0.343047	-0.0447255	0.356126	0.112402
TCGA-FX-A3TO-01	TCGA-FX-A3TO-01A-11R-A22K-07	No	8.54107	0.352621	0.0659536	0.475171	0.273566	0.382345	0.334958	0.366398	0.420293	0.153929	0.313426	0.326849	0.207517	0.437354	0.534389	0.170783	0.483301	0.332608	0.363741	0.269589	0.248377	0.343466	-0.0717644	0.432258	0.171711
TCGA-FX-A48G-01	TCGA-FX-A48G-01A-11R-A24X-07	No	8.06025	0.1732	0.177252	0.503921	0.384524	0.305845	0.274031	0.347114	0.378895	0.300063	0.229409	0.355211	0.217476	0.480738	0.672018	0.288091	0.443384	0.309343	0.348855	0.294788	0.374783	0.328963	-0.0605113	0.340287	0.339035
TCGA-FX-A76Y-01	TCGA-FX-A76Y-01A-11R-A355-07	No	8.30868	0.246035	0.0850923	0.501406	0.33739	0.28732	0.301274	0.331448	0.379195	0.372528	0.162692	0.308462	0.0960558	0.493976	0.60231	0.2248	0.502664	0.34889	0.344105	0.240644	0.359849	0.299663	-0.0699737	0.352117	0.110087
TCGA-FX-A8OO-01	TCGA-FX-A8OO-01A-11R-A36F-07	No	4.45641	0.087987	0.0252498	0.493364	0.266134	0.161346	0.282175	0.271755	0.341675	0.0600953	0.0995097	0.359439	0.112406	0.460235	0.506319	0.102724	0.48493	0.349982	0.389288	0.263938	0.294226	0.218881	-0.0749224	0.299253	0.247107
TCGA-HB-A2OT-01	TCGA-HB-A2OT-01A-11R-A21T-07	No	7.33975	0.243623	0.118468	0.50899	0.266	0.348745	0.297728	0.397497	0.56211	0.175876	0.418388	0.302965	0.231	0.423711	0.578018	0.204351	0.491074	0.300741	0.383602	0.248126	0.238563	0.33975	-0.0818613	0.387143	0.19576
TCGA-HB-A3L4-01	TCGA-HB-A3L4-01A-11R-A21T-07	No	5.70378	0.224438	0.0333586	0.489211	0.253234	0.20834	0.292239	0.2924	0.371068	0.0825865	0.14764	0.318684	0.0550904	0.461453	0.508594	0.129394	0.479867	0.290358	0.368342	0.235926	0.416848	0.249606	-0.0511585	0.401749	0.149572
TCGA-HB-A3YV-01	TCGA-HB-A3YV-01A-11R-A24X-07	No	6.05033	0.266586	0.00153756	0.533506	0.30947	-0.00746362	0.333777	0.335446	0.357055	0.117213	0.2502	0.208041	0.110018	0.470415	0.486942	0.238652	0.50352	0.36583	0.372291	0.33724	0.248623	0.277704	-0.00741079	0.390174	0.177033
TCGA-HB-A43Z-01	TCGA-HB-A43Z-01A-11R-A24X-07	No	8.42935	0.240107	0.0599849	0.490753	0.30149	0.292793	0.321624	0.338466	0.409526	0.268741	0.210734	0.27046	0.0827018	0.454933	0.426821	0.141118	0.479723	0.356977	0.37116	0.241367	0.421959	0.227033	-0.00536562	0.430866	0.16964
TCGA-HB-A5W3-01	TCGA-HB-A5W3-01A-11R-A29R-07	No	7.70062	0.248048	0.110948	0.484142	0.315118	0.419951	0.321562	0.383864	0.470307	0.303299	0.243923	0.24901	0.132426	0.458945	0.585898	0.246849	0.492398	0.33985	0.36083	0.225795	0.325361	0.325969	0.00412149	0.338406	0.0820981
TCGA-HS-A5N7-01	TCGA-HS-A5N7-01A-21R-A26T-07	No	8.98424	0.219112	0.150322	0.496449	0.411377	0.448444	0.307281	0.400343	0.481607	0.200143	0.304931	0.353703	0.238208	0.462052	0.671693	0.271395	0.489794	0.317041	0.377906	0.263532	0.374438	0.331056	-0.0367551	0.324824	0.155097
TCGA-HS-A5N8-01	TCGA-HS-A5N8-01A-11R-A26T-07	No	8.07102	0.403708	0.0420483	0.522962	0.339622	0.306463	0.3004	0.359177	0.521185	0.0822647	0.24909	0.296459	0.203734	0.426519	0.54751	0.272492	0.499866	0.314163	0.393529	0.324575	0.368078	0.322101	0.00923582	0.341113	0.077264
TCGA-HS-A5N9-01	TCGA-HS-A5N9-01A-11R-A26T-07	No	7.77341	0.164224	-0.00694314	0.461791	0.230473	0.152666	0.253717	0.256501	0.356566	0.0631797	0.10017	0.234813	0.0731396	0.449706	0.32888	0.137252	0.508025	0.349598	0.371017	0.196959	0.301092	0.24117	-0.214996	0.376159	0.188285
TCGA-HS-A5NA-01	TCGA-HS-A5NA-01A-11R-A26T-07	No	7.33951	0.248239	0.0811635	0.505826	0.313539	0.27557	0.270126	0.328873	0.438744	0.210603	0.183889	0.324593	0.154356	0.469111	0.39477	0.26882	0.534793	0.312284	0.351	0.217092	0.370222	0.2983	-0.0764312	0.41945	0.240973
TCGA-IE-A3OV-01	TCGA-IE-A3OV-01A-11R-A22K-07	No	9.23981	0.347299	0.214337	0.518803	0.38523	0.386184	0.348785	0.385233	0.429256	0.200515	0.248595	0.329988	0.175505	0.470313	0.486901	0.393568	0.506756	0.357686	0.405309	0.281466	0.384093	0.322788	-0.0142844	0.419661	0.455378
TCGA-IE-A4EH-01	TCGA-IE-A4EH-01A-11R-A24X-07	No	6.58979	0.159337	-0.0327984	0.501594	0.288236	0.118089	0.30321	0.291721	0.380346	0.183076	0.189747	0.268238	0.133497	0.460047	0.626358	0.133136	0.46644	0.320687	0.362555	0.240006	0.360328	0.262329	-0.0477969	0.364578	-0.0438317
TCGA-IE-A4EI-01	TCGA-IE-A4EI-01A-11R-A24X-07	No	4.85651	0.0242297	0.064938	0.483034	0.219419	0.0250779	0.279966	0.289213	0.39824	0.157281	0.206463	0.292413	0.11256	0.454979	0.386239	0.0959901	0.467201	0.359642	0.317683	0.206432	0.341193	0.291554	-0.0592359	0.370261	0.1018
TCGA-IE-A4EJ-01	TCGA-IE-A4EJ-01A-11R-A24X-07	No	7.89244	0.426436	0.201837	0.523975	0.416447	0.442764	0.321226	0.354672	0.463452	0.20168	0.251255	0.268133	0.236674	0.465322	0.480646	0.34715	0.495472	0.350573	0.359579	0.257151	0.310268	0.337452	-0.0608567	0.399646	0.291751
TCGA-IE-A4EK-01	TCGA-IE-A4EK-01A-11R-A24X-07	No	5.91822	0.185289	0.0325214	0.477104	0.209834	0.284964	0.310634	0.311992	0.382504	0.255031	0.174814	0.249945	0.0883534	0.493131	0.539467	0.123273	0.487857	0.393224	0.383559	0.217534	0.379208	0.217471	-0.0123441	0.337349	0.0513469
TCGA-IE-A6BZ-01	TCGA-IE-A6BZ-01A-11R-A30C-07	No	5.93595	0.215267	0.0411786	0.491831	0.265644	0.321397	0.280573	0.309818	0.436746	0.191001	0.244608	0.275932	0.154135	0.481498	0.409069	0.245376	0.491847	0.36143	0.378074	0.277912	0.340675	0.302073	-0.128421	0.410308	0.223993
TCGA-IF-A3RQ-01	TCGA-IF-A3RQ-01A-11R-A22K-07	No	6.94925	0.242356	-0.000617326	0.492994	0.359957	0.422058	0.334723	0.395594	0.427268	0.0598885	0.227565	0.261736	0.195533	0.44852	0.39156	0.208868	0.494516	0.336768	0.322139	0.23316	0.356552	0.301529	-0.046828	0.389387	0.104075
TCGA-IF-A4AJ-01	TCGA-IF-A4AJ-01A-11R-A24X-07	No	9.58123	0.32497	0.0788155	0.501959	0.384168	0.229173	0.291404	0.338168	0.371069	0.083092	0.201478	0.328585	0.152642	0.471437	0.719587	0.344274	0.508257	0.391039	0.443336	0.26277	0.319219	0.331155	-0.0438266	0.390086	0.271399
TCGA-IF-A4AK-01	TCGA-IF-A4AK-01A-21R-A24X-07	No	6.26813	0.253109	0.12472	0.482691	0.303856	0.199361	0.280507	0.346739	0.404022	0.146647	0.19633	0.263079	0.144709	0.474385	0.660603	0.244428	0.529515	0.369214	0.422576	0.22238	0.37454	0.298525	-0.0856717	0.419078	0.148069
TCGA-IS-A3K6-01	TCGA-IS-A3K6-01A-11R-A21T-07	No	7.84187	0.304124	0.135261	0.516512	0.334932	0.30841	0.251582	0.323949	0.386251	0.146075	0.170301	0.388634	0.199595	0.440761	0.455947	0.304396	0.498287	0.321769	0.380784	0.298347	0.335087	0.339825	0.0588081	0.417214	0.372143
TCGA-IS-A3K7-01	TCGA-IS-A3K7-01A-11R-A21T-07	No	7.08015	0.32186	0.0982089	0.522667	0.411885	0.230378	0.264036	0.362525	0.529788	0.0978567	0.254107	0.309812	0.221311	0.456881	0.525412	0.348132	0.497565	0.308754	0.377463	0.286831	0.301613	0.324322	-0.018983	0.37003	0.330058
TCGA-IS-A3K8-01	TCGA-IS-A3K8-01A-11R-A21T-07	No	5.58028	0.11923	0.129222	0.502551	0.268406	0.271196	0.292767	0.363243	0.376833	0.309162	0.146992	0.313069	0.146673	0.480452	0.591586	0.21128	0.481934	0.313131	0.335074	0.294286	0.353991	0.248399	0.101511	0.329684	0.130601
TCGA-IS-A3KA-01	TCGA-IS-A3KA-01A-11R-A21T-07	No	7.19707	0.212158	0.145504	0.526294	0.425442	0.229789	0.282505	0.375665	0.395213	0.143717	0.184279	0.448635	0.225718	0.427741	0.602676	0.382997	0.493437	0.284165	0.353688	0.336016	0.264428	0.356489	0.140835	0.364778	0.349557
TCGA-IW-A3M4-01	TCGA-IW-A3M4-01A-11R-A21T-07	No	4.68988	0.103671	0.136593	0.513467	0.273563	0.257712	0.286971	0.336967	0.41553	0.334235	0.184938	0.288465	0.105596	0.465229	0.481864	0.200023	0.498927	0.348483	0.347679	0.275032	0.295815	0.272972	-0.0323255	0.320822	0.1566
TCGA-IW-A3M5-01	TCGA-IW-A3M5-01A-22R-A21T-07	No	10.4101	0.291972	0.0804121	0.496781	0.262641	0.277731	0.314101	0.396061	0.494842	0.171933	0.218367	0.384627	0.182381	0.43726	0.466265	0.200606	0.491941	0.293723	0.355788	0.306282	0.212365	0.299041	0.108614	0.370721	0.176058
TCGA-IW-A3M6-01	TCGA-IW-A3M6-01A-11R-A21T-07	No	7.00275	0.284216	0.158893	0.517384	0.316205	0.315564	0.307855	0.350621	0.48477	0.152296	0.227074	0.300343	0.183266	0.470682	0.578668	0.331552	0.486361	0.31808	0.354024	0.263656	0.336439	0.337211	-0.0670862	0.322264	0.313525
TCGA-JV-A5VE-01	TCGA-JV-A5VE-01A-11R-A29R-07	No	8.01305	0.297851	0.108734	0.493851	0.353154	0.355401	0.270571	0.330435	0.456018	0.109304	0.193639	0.345286	0.200241	0.456819	0.3524	0.367163	0.523202	0.343177	0.322004	0.281907	0.304708	0.345449	-0.0726265	0.40487	0.28322
TCGA-JV-A5VF-01	TCGA-JV-A5VF-01A-11R-A29R-07	No	6.16458	0.0727472	0.11176	0.502602	0.200895	0.158838	0.286386	0.335184	0.460357	0.10142	0.260432	0.300352	0.142396	0.413676	0.3602	0.0525049	0.48729	0.294076	0.351182	0.305002	0.340539	0.318691	-0.141173	0.375919	0.0835605
TCGA-JV-A75J-01	TCGA-JV-A75J-01A-11R-A32Q-07	No	5.02883	-0.0375604	0.067735	0.504863	0.174873	0.0434647	0.278427	0.246402	0.366546	0.0318392	0.0973956	0.311451	0.0629808	0.417733	0.380836	0.0827244	0.494111	0.316593	0.386856	0.275312	0.275405	0.183057	-0.163074	0.352369	0.263112
TCGA-K1-A3PN-01	TCGA-K1-A3PN-01A-11R-A22K-07	No	6.045	0.276057	0.107495	0.471983	0.28185	0.253611	0.271593	0.355729	0.374411	0.225807	0.207319	0.271791	0.0826826	0.464868	0.589351	0.213104	0.476385	0.321959	0.392765	0.210117	0.356225	0.251623	-0.0143992	0.37609	0.231142
	TCGA-K1-A3PN-02A-11R-A22K-07	Yes	7.18508	0.255154	0.0322424	0.461242	0.269493	0.275157	0.307131	0.343053	0.383859	0.236278	0.211748	0.326592	0.0907719	0.469181	0.616609	0.231807	0.473898	0.272754	0.360867	0.206734	0.351471	0.277009	0.0205601	0.377046	0.259456
TCGA-K1-A3PO-01	TCGA-K1-A3PO-01A-11R-A21T-07	No	9.63786	0.303391	0.251252	0.549113	0.509922	0.395505	0.337082	0.423073	0.427634	0.394719	0.297149	0.370838	0.308841	0.472083	0.719668	0.411735	0.478355	0.371199	0.448289	0.326168	0.380323	0.325276	0.0414756	0.269208	0.12922
TCGA-K1-A42W-01	TCGA-K1-A42W-01A-11R-A24X-07	No	7.88238	0.252613	0.063045	0.512679	0.35598	0.351837	0.351481	0.375415	0.375599	0.29327	0.251808	0.326719	0.212518	0.46549	0.638626	0.265942	0.494155	0.327954	0.356734	0.25231	0.286349	0.26389	-0.0104962	0.36552	0.161515
TCGA-K1-A42X-01	TCGA-K1-A42X-01A-11R-A24X-07	No	4.7179	0.145607	0.122075	0.499229	0.214487	0.211878	0.299036	0.226087	0.360598	0.352894	0.0768546	0.243711	0.117332	0.464021	0.643542	0.192315	0.473083	0.32715	0.349088	0.237042	0.378928	0.235409	0.0179525	0.330954	0.0434255
	TCGA-K1-A42X-02A-11R-A24X-07	Yes	4.74796	0.169884	0.155907	0.510713	0.243819	0.217449	0.301015	0.259775	0.359241	0.369809	0.131097	0.281421	0.10331	0.468286	0.584436	0.213011	0.476919	0.322392	0.36132	0.252156	0.375138	0.245571	0.0127055	0.344256	-0.0319293
TCGA-K1-A6RT-01	TCGA-K1-A6RT-01A-32R-A33J-07	No	8.36981	0.509561	0.427222	0.538201	0.535639	0.458904	0.322174	0.382122	0.457307	0.213383	0.243562	0.372904	0.295957	0.462304	0.680711	0.573357	0.55321	0.41489	0.405957	0.34321	0.299272	0.394106	0.305655	0.383254	0.51294
TCGA-K1-A6RU-01	TCGA-K1-A6RU-01A-11R-A32Q-07	No	9.23908	0.374074	0.158097	0.51309	0.349173	0.407859	0.301063	0.409769	0.454323	0.280439	0.307966	0.284282	0.205126	0.451524	0.645289	0.268625	0.499908	0.325537	0.383916	0.292015	0.323793	0.365578	0.00208192	0.373654	0.312062
TCGA-K1-A6RV-01	TCGA-K1-A6RV-01A-11R-A32Q-07	No	7.99612	0.0973135	0.0435175	0.484143	0.312076	0.160851	0.275115	0.393866	0.480265	0.177351	0.33587	0.273891	0.234211	0.430436	0.559616	0.179514	0.496416	0.336309	0.391958	0.242476	0.162023	0.34616	-0.0146188	0.382112	0.238454
TCGA-KD-A5QS-01	TCGA-KD-A5QS-01A-11R-A27Q-07	No	6.53779	0.241197	0.0200984	0.491784	0.269525	0.302901	0.314404	0.378243	0.416988	0.265149	0.295733	0.217986	0.117684	0.448043	0.511803	0.244081	0.513507	0.353502	0.346087	0.237644	0.282738	0.251239	-0.0504235	0.385979	0.261812
TCGA-KD-A5QT-01	TCGA-KD-A5QT-01A-11R-A27Q-07	No	6.83696	0.290046	0.131797	0.49496	0.256798	0.189728	0.289503	0.280585	0.35385	0.256048	0.201644	0.307245	0.174737	0.494286	0.499535	0.214139	0.515502	0.351218	0.304398	0.272473	0.363965	0.252476	-0.0523615	0.438058	0.173499
TCGA-KD-A5QU-01	TCGA-KD-A5QU-01A-11R-A27Q-07	No	5.55633	0.169628	0.146923	0.472706	0.24461	0.331684	0.283575	0.327521	0.39381	0.264484	0.165833	0.318933	0.0993496	0.449753	0.374418	0.236568	0.491611	0.319742	0.361947	0.275607	0.383445	0.271332	-0.160791	0.431828	0.278061
TCGA-KF-A41W-01	TCGA-KF-A41W-01A-11R-A24X-07	No	7.14327	0.216265	0.087224	0.489471	0.306167	0.262986	0.292315	0.338238	0.473978	0.239422	0.279821	0.290461	0.150442	0.436672	0.577368	0.205835	0.528987	0.313077	0.361894	0.246084	0.242694	0.332386	-0.0199083	0.37659	0.255881
TCGA-LI-A67I-01	TCGA-LI-A67I-01A-31R-A30C-07	No	7.2161	0.163133	0.0259388	0.471218	0.242942	0.380061	0.271578	0.385703	0.480188	0.114812	0.260791	0.282657	0.202439	0.435284	0.435839	0.208908	0.494354	0.310373	0.356046	0.273815	0.241864	0.357768	0.0040333	0.416599	0.118333
TCGA-LI-A9QH-01	TCGA-LI-A9QH-01A-11R-A37L-07	No	7.94099	0.192109	0.0290483	0.497577	0.237356	0.357299	0.286818	0.365426	0.428201	0.244155	0.20838	0.202909	0.116839	0.452303	0.470977	0.211656	0.535487	0.362404	0.344478	0.236675	0.318815	0.293893	-0.00474891	0.385305	0.196897
TCGA-MB-A5Y8-01	TCGA-MB-A5Y8-01A-11R-A29R-07	No	6.80037	0.297493	0.0705703	0.520098	0.345542	0.348352	0.278119	0.42138	0.514822	0.238135	0.273633	0.359091	0.190675	0.452482	0.487754	0.22921	0.48537	0.323765	0.362272	0.259891	0.280128	0.317495	-0.0688406	0.390598	0.103303
TCGA-MB-A5Y9-01	TCGA-MB-A5Y9-01A-11R-A29R-07	No	9.57427	0.396146	0.244203	0.523605	0.528574	0.519069	0.312813	0.448362	0.551586	0.323374	0.397138	0.364965	0.266822	0.416828	0.671084	0.468182	0.474715	0.339701	0.448122	0.309713	0.306329	0.414683	0.0695348	0.362777	0.398832
TCGA-MB-A5YA-01	TCGA-MB-A5YA-01A-11R-A29R-07	No	10.1501	0.27776	0.127067	0.508758	0.350462	0.413124	0.332534	0.319736	0.358811	0.34508	0.242064	0.315224	0.188439	0.477151	0.641754	0.260918	0.494417	0.359137	0.420941	0.222311	0.328764	0.29219	-0.0158306	0.342809	0.0617056
TCGA-MB-A8JK-01	TCGA-MB-A8JK-01A-11R-A36F-07	No	6.78351	0.247048	0.0742718	0.504145	0.34488	0.429999	0.300688	0.338523	0.430626	0.393989	0.25045	0.269486	0.263948	0.441921	0.651544	0.304121	0.504073	0.38219	0.432444	0.288495	0.320377	0.30485	-0.0208074	0.374145	0.314378
TCGA-MB-A8JL-01	TCGA-MB-A8JL-01A-11R-A36F-07	No	6.02453	0.252741	0.156227	0.495836	0.290029	0.228648	0.301001	0.380397	0.443659	0.157286	0.201175	0.293117	0.245502	0.449657	0.432061	0.267984	0.513533	0.344446	0.432806	0.291306	0.205365	0.285215	-0.0504172	0.342128	0.308325
TCGA-MJ-A68H-01	TCGA-MJ-A68H-01A-11R-A30C-07	No	9.42936	0.220279	0.125247	0.49247	0.242026	0.35126	0.275694	0.342446	0.382376	0.179492	0.256424	0.342535	0.131444	0.498152	0.619453	0.17914	0.508976	0.342408	0.415266	0.235368	0.351881	0.340305	-0.0147362	0.387955	0.258034
TCGA-MJ-A68J-01	TCGA-MJ-A68J-01A-11R-A30C-07	No	6.61668	0.340955	0.114231	0.508403	0.323879	0.649429	0.325322	0.479335	0.463981	0.455639	0.280174	0.299584	0.138544	0.456878	0.642283	0.362014	0.496246	0.362266	0.416991	0.281215	0.289841	0.364563	-0.0256559	0.310894	0.41045
TCGA-MJ-A850-01	TCGA-MJ-A850-01A-11R-A355-07	No	3.98473	0.176247	0.0447821	0.504226	0.24884	0.200952	0.296668	0.321585	0.418258	0.126792	0.248085	0.399569	0.152154	0.487	0.545113	0.0870013	0.456528	0.322743	0.401594	0.251982	0.220225	0.274972	-0.0584699	0.311533	0.168177
TCGA-MO-A47P-01	TCGA-MO-A47P-01A-11R-A24X-07	No	5.63727	0.20833	0.142778	0.526316	0.377281	0.330475	0.306497	0.378235	0.40226	0.193449	0.204863	0.347318	0.240364	0.460991	0.369909	0.319598	0.506204	0.337586	0.373492	0.295566	0.292474	0.257512	0.113433	0.270396	0.0879071
TCGA-MO-A47R-01	TCGA-MO-A47R-01A-11R-A24X-07	No	10.7	0.328065	0.0255516	0.50039	0.278077	0.195898	0.292807	0.314143	0.364566	0.0536266	0.193268	0.319231	0.136107	0.437716	0.567943	0.167093	0.520054	0.366001	0.398158	0.255133	0.215409	0.193828	-0.194415	0.319429	0.15664
TCGA-N1-A6IA-01	TCGA-N1-A6IA-01A-12R-A32Q-07	No	5.85767	0.226595	0.0428588	0.495691	0.289124	0.192218	0.270879	0.331115	0.458327	0.164975	0.233684	0.250437	0.26861	0.462999	0.494457	0.197556	0.493376	0.304518	0.336341	0.277404	0.351971	0.307659	-0.11896	0.443425	0.225496
TCGA-PC-A5DK-01	TCGA-PC-A5DK-01A-11R-A27Q-07	No	7.6246	0.292513	0.175135	0.523377	0.412528	0.344325	0.330948	0.371336	0.412817	0.37198	0.167351	0.315323	0.120855	0.499617	0.633996	0.404225	0.53428	0.423002	0.417392	0.268502	0.334296	0.273001	-0.056112	0.340386	0.263762
TCGA-PC-A5DL-01	TCGA-PC-A5DL-01A-11R-A26T-07	No	10.0278	0.334527	0.153108	0.505376	0.361901	0.338835	0.311158	0.385716	0.398856	0.355555	0.216245	0.304273	0.121376	0.488864	0.66755	0.325238	0.497227	0.397063	0.433508	0.256552	0.371228	0.273489	-0.0407993	0.348939	0.0945286
TCGA-PC-A5DM-01	TCGA-PC-A5DM-01A-11R-A27Q-07	No	6.14388	0.106391	-0.0336697	0.493246	0.207503	0.368403	0.278899	0.407504	0.420617	0.116718	0.263483	0.320497	0.145425	0.395331	0.508838	0.133433	0.503089	0.357923	0.447319	0.221488	0.314094	0.32711	-0.00849136	0.420715	0.284967
TCGA-PC-A5DN-01	TCGA-PC-A5DN-01A-12R-A27Q-07	No	8.56085	0.219466	0.150133	0.548642	0.362309	0.301432	0.320341	0.410609	0.430977	0.137423	0.283814	0.361453	0.179971	0.498007	0.649432	0.284206	0.507034	0.348162	0.405172	0.298363	0.274737	0.301993	-0.0403694	0.347052	0.145022
TCGA-PC-A5DO-01	TCGA-PC-A5DO-01A-11R-A26T-07	No	6.65123	0.252905	0.0576049	0.525233	0.391236	0.443978	0.320451	0.395638	0.400813	0.115193	0.232544	0.314225	0.269118	0.491824	0.601213	0.31349	0.520599	0.321463	0.427676	0.228783	0.326987	0.278123	-0.144853	0.346562	0.390748
TCGA-PC-A5DP-01	TCGA-PC-A5DP-01A-11R-A26T-07	No	4.22236	0.146448	0.106443	0.488364	0.278545	0.100587	0.286196	0.262597	0.368412	0.216684	0.184599	0.252205	0.0751024	0.463478	0.557178	0.183847	0.501972	0.322624	0.367305	0.221684	0.406142	0.273538	0.00356626	0.347403	0.131617
TCGA-PT-A8TR-01	TCGA-PT-A8TR-01A-11R-A37L-07	No	6.36258	0.122743	-0.0252215	0.484605	0.233892	0.15811	0.299533	0.276501	0.32738	0.11428	0.133053	0.366213	0.0742185	0.448736	0.597476	0.0778878	0.483247	0.353981	0.347658	0.254185	0.332994	0.215702	0.172	0.311614	0.0347729
TCGA-QC-A6FX-01	TCGA-QC-A6FX-01A-11R-A32Q-07	No	9.2514	0.462022	0.0923212	0.517357	0.353391	0.422735	0.297026	0.329555	0.490463	0.241126	0.325005	0.297201	0.220509	0.457587	0.518871	0.284596	0.484963	0.351615	0.395035	0.269476	0.333456	0.344304	-0.00629737	0.381092	0.246497
TCGA-QC-A7B5-01	TCGA-QC-A7B5-01A-11R-A33J-07	No	6.40596	0.235051	0.0825411	0.490763	0.445755	0.351804	0.279923	0.404869	0.468223	0.253751	0.29279	0.309783	0.207368	0.437827	0.574159	0.289591	0.478369	0.327954	0.399836	0.25232	0.249157	0.317096	0.00835293	0.374391	0.379374
TCGA-QC-AA9N-01	TCGA-QC-AA9N-01A-11R-A39D-07	No	7.16957	0.202346	0.0827953	0.52532	0.287176	0.451559	0.332271	0.433448	0.477498	0.163826	0.330409	0.302216	0.183334	0.445346	0.585005	0.156332	0.503914	0.317232	0.359105	0.244873	0.250599	0.341399	-0.0182487	0.385837	0.223058
TCGA-QQ-A5V2-01	TCGA-QQ-A5V2-01A-11R-A32Q-07	No	10.3393	0.172992	0.13355	0.531219	0.463048	0.460754	0.296429	0.396923	0.493668	0.171272	0.286208	0.278414	0.163569	0.451965	0.663041	0.264116	0.47883	0.334527	0.435848	0.26608	0.178905	0.318027	-0.039911	0.269694	0.113215
TCGA-QQ-A5V9-01	TCGA-QQ-A5V9-01A-11R-A32Q-07	No	8.57629	0.376629	0.135133	0.544701	0.430671	0.440153	0.372068	0.388048	0.502739	0.242976	0.350455	0.2993	0.22859	0.466072	0.673765	0.325823	0.468352	0.341477	0.415822	0.262504	0.308252	0.365892	0.00388926	0.333174	0.298494
TCGA-QQ-A5VA-01	TCGA-QQ-A5VA-01A-12R-A32Q-07	No	8.90961	0.45474	0.347175	0.542793	0.503941	0.417415	0.33922	0.463467	0.502278	0.24746	0.272767	0.306452	0.199579	0.440615	0.593495	0.54086	0.532522	0.380512	0.452726	0.357541	0.243592	0.431126	0.011267	0.356814	0.623352
TCGA-QQ-A5VB-01	TCGA-QQ-A5VB-01A-11R-A36F-07	No	11.195	0.376374	0.126061	0.503641	0.394843	0.220295	0.285318	0.373681	0.481707	0.13145	0.330522	0.316626	0.257724	0.42597	0.51684	0.406866	0.513979	0.291108	0.399102	0.317336	0.25605	0.402848	0.0145414	0.412214	0.431614
TCGA-QQ-A5VC-01	TCGA-QQ-A5VC-01A-31R-A32Q-07	No	5.9081	0.150278	0.0449707	0.478856	0.259498	0.233044	0.260553	0.293099	0.453693	0.104442	0.252897	0.298358	0.20743	0.431885	0.352075	0.211975	0.493256	0.29062	0.367055	0.251375	0.336939	0.275165	-0.0776922	0.389603	0.0274608
TCGA-QQ-A5VD-01	TCGA-QQ-A5VD-01A-21R-A32Q-07	No	7.77824	0.251177	0.160888	0.503838	0.398605	0.48581	0.293774	0.467082	0.525582	0.381081	0.276427	0.346889	0.170239	0.475091	0.691192	0.361799	0.483933	0.347493	0.43393	0.300958	0.33385	0.352428	0.0397383	0.352398	0.377302
TCGA-QQ-A8VB-01	TCGA-QQ-A8VB-01A-11R-A37L-07	No	6.16699	0.0797331	0.1043	0.519329	0.264364	0.198987	0.31533	0.354509	0.411429	0.280264	0.151957	0.305675	0.152018	0.442953	0.409028	0.173813	0.497034	0.324521	0.393514	0.299798	0.343246	0.317102	-0.0615728	0.311941	0.114393
TCGA-QQ-A8VD-01	TCGA-QQ-A8VD-01A-42R-A39D-07	No	5.9779	0.178378	0.0350256	0.505893	0.288048	0.25194	0.283483	0.409149	0.393835	0.282156	0.210783	0.211408	0.157294	0.454955	0.640779	0.183917	0.483909	0.362601	0.435529	0.301865	0.343128	0.302066	-0.0743021	0.287543	0.0734455
TCGA-QQ-A8VF-01	TCGA-QQ-A8VF-01A-11R-A37L-07	No	7.54285	0.346763	0.182177	0.513206	0.414235	0.185318	0.281722	0.31159	0.428024	0.103693	0.254346	0.355553	0.313136	0.428809	0.364871	0.406176	0.538039	0.414779	0.407123	0.312474	0.333056	0.284405	-0.0817901	0.409769	0.235245
TCGA-QQ-A8VG-01	TCGA-QQ-A8VG-01A-11R-A37L-07	No	8.91124	0.353599	0.170946	0.508659	0.344056	0.362028	0.326972	0.421217	0.48818	0.18191	0.274987	0.347326	0.162833	0.45701	0.528133	0.343358	0.520044	0.404122	0.445508	0.310256	0.342491	0.353087	0.163653	0.337371	0.271074
TCGA-QQ-A8VH-01	TCGA-QQ-A8VH-01A-11R-A37L-07	No	7.90876	0.186962	0.104108	0.483002	0.224988	0.177067	0.31506	0.347815	0.332501	0.0930238	0.138876	0.305024	0.150416	0.456031	0.38242	0.189162	0.493136	0.338928	0.396695	0.306599	0.295838	0.246922	-0.0460849	0.359812	0.23098
TCGA-RN-A68Q-01	TCGA-RN-A68Q-01A-11R-A30C-07	No	8.80957	0.43917	0.189101	0.510349	0.347557	0.146246	0.342261	0.380585	0.459348	0.1136	0.27083	0.287541	0.250721	0.449819	0.490761	0.302468	0.501707	0.312222	0.418857	0.288911	0.382562	0.294423	0.174947	0.272655	0.162653
TCGA-RN-AAAQ-01	TCGA-RN-AAAQ-01A-21R-A39D-07	No	7.72082	0.290662	0.0579908	0.49757	0.367792	0.209919	0.333664	0.393852	0.477115	0.117908	0.306095	0.352901	0.317805	0.449702	0.473983	0.169696	0.459169	0.35299	0.407624	0.289319	0.303453	0.325934	0.00367693	0.285509	0.201244
TCGA-SG-A6Z4-01	TCGA-SG-A6Z4-01A-22R-A33J-07	No	6.46553	0.164693	0.0681988	0.491826	0.202562	0.247557	0.280688	0.358526	0.461976	0.216108	0.269174	0.249743	0.207802	0.445556	0.559738	0.195392	0.504537	0.365919	0.422672	0.296647	0.359683	0.296603	-0.0317515	0.409471	0.233458
TCGA-SG-A6Z7-01	TCGA-SG-A6Z7-01A-12R-A32Q-07	No	6.16003	0.154911	0.0222157	0.51123	0.317227	0.295295	0.33333	0.360391	0.436963	0.226877	0.205468	0.293696	0.102744	0.426936	0.346185	0.178247	0.468861	0.303474	0.364538	0.318339	0.363251	0.333898	-0.0280978	0.366215	0.228339
TCGA-SG-A849-01	TCGA-SG-A849-01A-11R-A355-07	No	9.07467	0.494642	0.216187	0.523566	0.460717	0.474909	0.3198	0.440866	0.517808	0.242541	0.33639	0.357088	0.285877	0.424847	0.626277	0.485468	0.519827	0.358475	0.426136	0.337426	0.298495	0.410652	0.118409	0.437231	0.479671
TCGA-SI-A71O-01	TCGA-SI-A71O-01A-12R-A33J-07	No	5.5456	0.137831	0.0593206	0.492777	0.230042	0.153277	0.311421	0.372183	0.448642	0.223356	0.242268	0.297602	0.141083	0.450199	0.418859	0.240359	0.486694	0.358387	0.382966	0.273509	0.308591	0.302781	-0.0402102	0.377244	0.212578
	TCGA-SI-A71O-06A-11R-A38C-07	Yes	8.84059	0.395186	0.202175	0.521251	0.425488	0.345404	0.29489	0.388514	0.504955	0.323028	0.324581	0.355713	0.203209	0.424434	0.448107	0.42733	0.535668	0.386627	0.406493	0.325407	0.270288	0.412958	0.134973	0.383418	0.221393
TCGA-SI-A71P-01	TCGA-SI-A71P-01A-12R-A33J-07	No	9.20771	0.363655	0.174289	0.509112	0.346985	0.165238	0.338325	0.345963	0.431179	0.150861	0.2723	0.331581	0.205818	0.459919	0.533374	0.295833	0.498642	0.377309	0.411348	0.280908	0.335733	0.34876	0.178042	0.281022	0.233579
TCGA-SI-A71Q-01	TCGA-SI-A71Q-01A-12R-A33J-07	No	6.2703	0.204301	0.043476	0.479168	0.215984	0.217453	0.317001	0.351683	0.425746	0.121768	0.147784	0.323726	0.128751	0.442093	0.30211	0.182764	0.529069	0.323572	0.375303	0.31284	0.309555	0.305695	-0.0527108	0.401813	0.147053
TCGA-SI-AA8B-01	TCGA-SI-AA8B-01A-11R-A38C-07	No	5.65335	0.110651	0.0627142	0.481872	0.24835	0.250647	0.284947	0.407919	0.484687	0.166312	0.302842	0.272038	0.189066	0.450061	0.354188	0.158664	0.48896	0.316113	0.363332	0.294258	0.328526	0.310126	-0.126095	0.389368	0.17358
TCGA-SI-AA8C-01	TCGA-SI-AA8C-01A-11R-A38C-07	No	6.40444	0.262718	0.0983878	0.502194	0.293682	0.231744	0.321567	0.36581	0.504145	0.242744	0.206346	0.301423	0.121799	0.442255	0.569974	0.306985	0.520647	0.349942	0.426226	0.318521	0.29461	0.336192	-0.0135076	0.335345	0.207744
TCGA-UE-A6QT-01	TCGA-UE-A6QT-01A-12R-A32Q-07	No	10.5691	0.494582	0.305491	0.543854	0.52161	0.550984	0.315285	0.440494	0.463159	0.35571	0.317364	0.351224	0.314763	0.459502	0.638423	0.533734	0.526405	0.37874	0.417582	0.327135	0.368003	0.390508	0.0431776	0.346759	0.472684
TCGA-UE-A6QU-01	TCGA-UE-A6QU-01A-12R-A32Q-07	No	8.61028	0.522043	0.215657	0.522324	0.493198	0.461491	0.300153	0.412256	0.495212	0.0983772	0.316613	0.325689	0.315669	0.460959	0.523299	0.516691	0.525577	0.356074	0.431294	0.344486	0.367738	0.405258	0.0241366	0.405012	0.532074
TCGA-VT-A80G-01	TCGA-VT-A80G-01A-11R-A36F-07	No	5.96664	0.233188	0.0559673	0.49786	0.289086	0.143431	0.316997	0.335456	0.465243	0.228168	0.268138	0.294957	0.190956	0.465968	0.414228	0.257425	0.480713	0.326886	0.420448	0.28723	0.358807	0.372241	-0.0166822	0.383185	0.224318
TCGA-VT-A80J-01	TCGA-VT-A80J-01A-11R-A36F-07	No	8.3213	0.422567	0.223138	0.523903	0.424731	0.430181	0.305259	0.473092	0.534057	0.21172	0.355854	0.288018	0.256488	0.43044	0.601985	0.431795	0.534071	0.339152	0.412775	0.309674	0.301958	0.400301	0.0132427	0.41069	0.407809
	TCGA-VT-A80J-02A-11R-A41I-07	Yes	7.27622	0.269395	0.204415	0.514494	0.334744	0.325248	0.300551	0.404555	0.444074	0.160744	0.246274	0.297961	0.188794	0.436885	0.517734	0.304087	0.496166	0.304196	0.377672	0.265562	0.272531	0.350742	0.010459	0.381255	0.423977
TCGA-VT-AB3D-01	TCGA-VT-AB3D-01A-12R-A41I-07	No	10.4727	0.559691	0.278464	0.552528	0.541368	0.512614	0.312716	0.405803	0.464379	0.17758	0.320965	0.396969	0.319992	0.460083	0.690745	0.571264	0.540236	0.393182	0.452842	0.376003	0.396763	0.420499	-0.0270661	0.392256	0.589067
TCGA-WK-A8XO-01	TCGA-WK-A8XO-01A-11R-A37L-07	No	8.35476	0.307162	0.20153	0.517589	0.403412	0.495262	0.393452	0.427466	0.499548	0.435565	0.351833	0.29034	0.204816	0.441417	0.619168	0.351157	0.493698	0.334513	0.389894	0.283671	0.275405	0.400556	-0.0182031	0.394198	0.3106
TCGA-WK-A8XQ-01	TCGA-WK-A8XQ-01A-11R-A37L-07	No	7.27902	0.273636	0.117662	0.517202	0.324156	0.31906	0.30862	0.339619	0.371495	0.0815434	0.202068	0.378453	0.176197	0.432286	0.594754	0.218287	0.524567	0.413354	0.467745	0.289143	0.368791	0.305453	-0.0380908	0.358638	0.216193
TCGA-WK-A8XS-01	TCGA-WK-A8XS-01A-11R-A37L-07	No	7.46615	0.199638	0.114357	0.473831	0.242041	0.203152	0.310935	0.310033	0.419452	0.194954	0.204019	0.328744	0.121412	0.462043	0.497301	0.232989	0.500515	0.355673	0.364119	0.230564	0.363504	0.298306	0.0909787	0.406472	0.206525
TCGA-WK-A8XT-01	TCGA-WK-A8XT-01A-11R-A37L-07	No	3.87144	-0.0392551	0.0141544	0.494771	0.21559	0.0596375	0.274382	0.206762	0.346168	0.0896732	0.0636411	0.348787	0.11229	0.484231	0.541945	0.0276379	0.502491	0.361135	0.395896	0.264638	0.2342	0.165548	-0.0887389	0.319707	0.207094
TCGA-WK-A8XX-01	TCGA-WK-A8XX-01A-11R-A37L-07	No	8.76026	0.188041	0.118204	0.493019	0.280246	0.560589	0.332318	0.41796	0.452341	0.293766	0.271316	0.32144	0.148562	0.473304	0.646507	0.285625	0.518307	0.375589	0.413243	0.219974	0.363714	0.322685	-0.0495389	0.338023	0.234839
TCGA-WK-A8XY-01	TCGA-WK-A8XY-01A-11R-A37L-07	No	8.8176	0.184242	0.0577457	0.475954	0.262225	0.149229	0.284094	0.318893	0.318535	0.105095	0.237746	0.267617	0.1268	0.453973	0.607916	0.111821	0.482814	0.320869	0.351112	0.205224	0.401429	0.224023	-0.0382274	0.316209	0.0478939
TCGA-WK-A8XZ-01	TCGA-WK-A8XZ-01A-11R-A37L-07	No	6.79571	0.222391	0.0679433	0.478548	0.28683	0.281896	0.311596	0.341794	0.408057	0.284276	0.225941	0.260706	0.167755	0.465677	0.624246	0.242564	0.515412	0.359289	0.408158	0.200157	0.335429	0.295107	0.141013	0.333767	0.138523
TCGA-WK-A8Y0-01	TCGA-WK-A8Y0-01A-11R-A41I-07	No	8.13215	0.322625	0.133442	0.534794	0.495703	0.337089	0.274972	0.384488	0.464451	0.160196	0.341967	0.377034	0.343218	0.417636	0.575865	0.420364	0.525663	0.320364	0.407413	0.313125	0.346459	0.401043	-0.0290447	0.426747	0.34192
TCGA-WP-A9GB-01	TCGA-WP-A9GB-01A-11R-A37L-07	No	6.62187	0.138455	0.0725002	0.485233	0.210219	0.112224	0.231286	0.219031	0.350576	0.11882	0.117733	0.398425	0.086738	0.474919	0.555594	0.0373603	0.479477	0.308344	0.360031	0.212377	0.32771	0.250202	0.0601637	0.367177	0.113377
TCGA-X2-A95T-01	TCGA-X2-A95T-01A-11R-A37L-07	No	6.49727	0.229193	0.114289	0.489429	0.257994	0.222854	0.272996	0.281298	0.369632	0.164858	0.155668	0.288668	0.101865	0.473345	0.422352	0.225814	0.514647	0.369503	0.351033	0.233272	0.287484	0.284453	-0.115809	0.374743	0.229842
TCGA-X6-A7W8-01	TCGA-X6-A7W8-01A-21R-A355-07	No	8.75982	0.28483	0.138865	0.509273	0.317351	0.394061	0.297949	0.380134	0.488955	0.340284	0.352272	0.31244	0.213755	0.428012	0.582933	0.25438	0.462386	0.339824	0.408005	0.219745	0.224973	0.398309	-0.0583951	0.407476	0.329164
TCGA-X6-A7WA-01	TCGA-X6-A7WA-01A-12R-A355-07	No	7.41668	0.27503	0.0697778	0.485202	0.300288	0.366983	0.307157	0.392103	0.441065	0.203383	0.268618	0.287353	0.172623	0.468274	0.567903	0.289899	0.5036	0.353591	0.401608	0.218242	0.401962	0.298266	0.125358	0.364213	0.186498
TCGA-X6-A7WB-01	TCGA-X6-A7WB-01A-11R-A355-07	No	9.53566	0.201397	0.13566	0.494761	0.224784	0.125909	0.28115	0.286398	0.350123	0.169356	0.188539	0.276485	0.134502	0.463414	0.404356	0.145992	0.490992	0.330483	0.305415	0.242794	0.388423	0.27989	0.0500595	0.416812	0.0752329
TCGA-X6-A7WC-01	TCGA-X6-A7WC-01A-12R-A355-07	No	7.63089	0.306801	0.0490153	0.518132	0.445168	0.185365	0.287888	0.381406	0.433039	0.138777	0.281931	0.291054	0.318688	0.450985	0.54621	0.41685	0.517726	0.35677	0.432603	0.300744	0.24454	0.398179	0.00940087	0.372957	0.45615
TCGA-X6-A7WD-01	TCGA-X6-A7WD-01A-21R-A355-07	No	5.19892	0.143559	0.0523737	0.487449	0.204718	0.240585	0.288395	0.346101	0.434518	0.258782	0.195947	0.277086	0.125228	0.440073	0.44567	0.0977424	0.506445	0.338834	0.386357	0.198856	0.35303	0.236094	-0.11123	0.390425	0.0274608
TCGA-X6-A8C2-01	TCGA-X6-A8C2-01A-11R-A36F-07	No	6.45352	0.202742	0.0745254	0.485771	0.231276	0.270252	0.276559	0.401583	0.479989	0.151211	0.304264	0.282066	0.226291	0.426773	0.42154	0.228179	0.520055	0.371241	0.432091	0.266581	0.357739	0.321408	-0.066541	0.444298	0.319293
TCGA-X6-A8C3-01	TCGA-X6-A8C3-01A-11R-A36F-07	No	7.54091	0.325857	0.167367	0.492002	0.344128	0.324529	0.305156	0.379917	0.448581	0.233408	0.279045	0.35493	0.224313	0.422912	0.419834	0.308553	0.515212	0.327843	0.390422	0.29847	0.230145	0.327453	-0.0127679	0.429019	0.353619
TCGA-X6-A8C4-01	TCGA-X6-A8C4-01A-11R-A36F-07	No	5.60875	0.226698	-0.00112257	0.486127	0.240031	0.152371	0.243271	0.316071	0.436888	0.0629786	0.233461	0.255072	0.0752038	0.438091	0.37588	0.185805	0.502414	0.290776	0.36635	0.222723	0.227481	0.273991	0.0143835	0.415739	0.293457
TCGA-X6-A8C5-01	TCGA-X6-A8C5-01A-11R-A36F-07	No	8.49768	0.305972	0.180822	0.507721	0.449782	0.414014	0.361271	0.396569	0.464876	0.352743	0.279437	0.293444	0.126001	0.487652	0.705126	0.365794	0.504153	0.344521	0.414798	0.239166	0.373738	0.294009	-0.0613499	0.29398	0.197547
TCGA-X6-A8C6-01	TCGA-X6-A8C6-01A-11R-A36F-07	No	7.70036	0.278427	0.0713786	0.50614	0.325839	0.368878	0.312292	0.392702	0.445347	0.255451	0.249206	0.309026	0.180557	0.471209	0.665234	0.251657	0.493921	0.38193	0.423048	0.268022	0.290008	0.32385	0.0107392	0.402893	0.248935
TCGA-X6-A8C7-01	TCGA-X6-A8C7-01A-11R-A36F-07	No	2.58216	-0.0317349	0.0474231	0.476043	0.199989	0.0985676	0.270208	0.236165	0.332377	0.241002	0.0656806	0.324797	0.0915205	0.458651	0.389204	0.0753909	0.499913	0.312729	0.364607	0.288176	0.263529	0.170386	-0.0410228	0.266555	0.205834
TCGA-X9-A971-01	TCGA-X9-A971-01A-11R-A38C-07	No	8.31761	0.13325	0.0421099	0.470774	0.206266	0.292494	0.284694	0.307256	0.343656	0.215003	0.162065	0.28021	0.129951	0.437997	0.530002	0.14052	0.513943	0.343132	0.373428	0.207495	0.3844	0.284597	0.0353725	0.382292	0.134948
TCGA-X9-A973-01	TCGA-X9-A973-01A-11R-A38C-07	No	10.8655	0.289868	0.0344091	0.506024	0.274241	0.250235	0.353605	0.361075	0.510598	0.112431	0.28961	0.279807	0.131028	0.433996	0.474837	0.202652	0.481482	0.373409	0.415784	0.260293	0.339661	0.309281	-0.0386879	0.344982	0.225333
TCGA-Z4-A8JB-01	TCGA-Z4-A8JB-01A-23R-A37L-07	No	6.34371	0.211599	0.158916	0.495891	0.304015	0.147995	0.305228	0.428907	0.429033	0.341468	0.232011	0.283995	0.170506	0.459999	0.508513	0.271674	0.488648	0.349768	0.407362	0.303504	0.347278	0.326001	-0.0379307	0.326159	0.206931
TCGA-Z4-A9VC-01	TCGA-Z4-A9VC-01A-11R-A37L-07	No	8.56056	0.325262	0.164086	0.518523	0.288487	0.256428	0.336416	0.343793	0.343453	0.216564	0.218665	0.313082	0.138379	0.457864	0.67608	0.21999	0.51465	0.381533	0.411582	0.281681	0.20943	0.246776	-0.0772549	0.291222	0.161962
TCGA-Z4-AAPF-01	TCGA-Z4-AAPF-01A-11R-A39D-07	No	6.51198	0.0976315	0.0529087	0.505093	0.309641	0.234679	0.317135	0.367017	0.420784	0.160946	0.200028	0.404407	0.165669	0.478149	0.63034	0.218038	0.473632	0.293055	0.364285	0.300963	0.245335	0.320155	0.0886047	0.346791	0.172158
TCGA-Z4-AAPG-01	TCGA-Z4-AAPG-01A-11R-A39D-07	No	9.82064	0.281913	0.0687166	0.506506	0.31829	0.433276	0.279984	0.434783	0.45458	0.207305	0.27176	0.329047	0.190282	0.44464	0.513712	0.194193	0.475737	0.292248	0.364557	0.268485	0.208347	0.33244	-0.160852	0.383338	0.262421

## Sheet: IFITM1
sample_id	id_rnaseq	duplicated_rnaseq	IFITM1	aDC	B cells	CD8 T cells	Cytotoxic cells	DC	Eosinophils	iDC	Macrophages	Mast cells	Neutrophils	NK CD56bright cells	NK CD56dim cells	NK cells	pDC	T cells	T helper cells	Tcm	Tem	TFH	Tgd	Th1 cells	Th17 cells	Th2 cells	TReg
TCGA-3B-A9HI-01	TCGA-3B-A9HI-01A-11R-A38C-07	No	9.57037	0.426602	0.170406	0.523385	0.413457	0.502514	0.33874	0.419863	0.484268	0.318781	0.35323	0.264988	0.301502	0.479421	0.722065	0.390736	0.513153	0.373745	0.438987	0.332146	0.271103	0.373441	-0.0565583	0.368918	0.38303
TCGA-3B-A9HJ-01	TCGA-3B-A9HJ-01A-11R-A38C-07	No	8.10276	0.353501	0.510355	0.550982	0.515703	0.523853	0.330788	0.426178	0.47103	0.393776	0.298767	0.373958	0.24335	0.433399	0.673156	0.597332	0.572517	0.431586	0.455274	0.443859	0.310146	0.383168	0.184499	0.336733	0.49986
TCGA-3B-A9HL-01	TCGA-3B-A9HL-01A-11R-A38C-07	No	7.29477	0.293198	0.0564093	0.520164	0.342845	0.38393	0.347502	0.374652	0.435484	0.0842284	0.306698	0.265349	0.225147	0.476367	0.646873	0.239648	0.508787	0.389409	0.424973	0.274787	0.32518	0.372387	-0.0610395	0.363352	0.171143
TCGA-3B-A9HO-01	TCGA-3B-A9HO-01A-11R-A38C-07	No	8.50781	0.491414	0.235301	0.551876	0.500063	0.530693	0.363112	0.407993	0.474392	0.194917	0.336616	0.3359	0.230527	0.484739	0.641673	0.481002	0.494445	0.360554	0.409084	0.350239	0.372103	0.412631	0.00551864	0.372319	0.314621
TCGA-3B-A9HP-01	TCGA-3B-A9HP-01A-11R-A38C-07	No	7.45183	0.274705	0.161056	0.517318	0.373016	0.380523	0.356457	0.378477	0.465498	0.251771	0.266342	0.33843	0.258383	0.478463	0.671653	0.258488	0.480746	0.328084	0.379226	0.271582	0.310232	0.335466	0.0397546	0.352569	0.205387
TCGA-3B-A9HQ-01	TCGA-3B-A9HQ-01A-11R-A38C-07	No	9.01982	0.351385	0.206903	0.503295	0.411632	0.474963	0.308472	0.408909	0.430285	0.418288	0.216647	0.318894	0.174842	0.477177	0.549216	0.401634	0.519119	0.351252	0.414451	0.249289	0.359465	0.307358	0.0544064	0.359988	0.3563
TCGA-3B-A9HR-01	TCGA-3B-A9HR-01A-11R-A38C-07	No	5.5162	0.161219	0.0746208	0.462229	0.128846	0.228483	0.275595	0.31644	0.326777	0.226865	0.125799	0.248828	0.0639201	0.452589	0.623881	0.114713	0.499	0.321721	0.327123	0.201722	0.341951	0.207353	-0.277935	0.379236	0.0686927
TCGA-3B-A9HS-01	TCGA-3B-A9HS-01A-11R-A39D-07	No	7.98031	0.372668	0.205216	0.541181	0.456284	0.464648	0.323411	0.444768	0.451617	0.125219	0.262174	0.36436	0.196381	0.499175	0.577205	0.42884	0.526548	0.398183	0.39246	0.352131	0.284988	0.405766	0.0810911	0.419784	0.447538
TCGA-3B-A9HT-01	TCGA-3B-A9HT-01A-11R-A39D-07	No	8.68869	0.480736	0.244392	0.536885	0.482551	0.359855	0.350681	0.393939	0.52271	0.110763	0.366056	0.383578	0.364867	0.435509	0.504085	0.497773	0.53825	0.385785	0.421383	0.33182	0.289821	0.371418	0.00675162	0.427513	0.386604
TCGA-3B-A9HU-01	TCGA-3B-A9HU-01A-11R-A39D-07	No	10.3001	0.459429	0.251866	0.52605	0.470836	0.396574	0.31512	0.404775	0.446875	0.28622	0.260895	0.354058	0.209761	0.470128	0.636555	0.462613	0.520881	0.339932	0.396923	0.289634	0.416365	0.343823	-0.00888104	0.363456	0.454444
TCGA-3B-A9HV-01	TCGA-3B-A9HV-01A-11R-A39D-07	No	7.44815	0.178588	0.0617156	0.484877	0.245851	0.211206	0.302547	0.265356	0.326378	0.19398	0.189927	0.307792	0.0718978	0.432868	0.418534	0.114869	0.480153	0.302884	0.359408	0.228296	0.353913	0.229778	0.088783	0.395132	0.135517
TCGA-3B-A9HX-01	TCGA-3B-A9HX-01A-11R-A39D-07	No	6.70225	0.344373	0.140566	0.505352	0.354947	0.533738	0.338451	0.370101	0.493059	0.165894	0.400857	0.339226	0.236316	0.454427	0.612872	0.295549	0.513548	0.34254	0.365782	0.283498	0.353518	0.381405	0.206299	0.387158	0.395704
TCGA-3B-A9HY-01	TCGA-3B-A9HY-01A-11R-A39D-07	No	8.79927	0.341897	0.0866468	0.481348	0.375448	0.272836	0.27585	0.327042	0.419591	0.285281	0.216807	0.253529	0.251609	0.453712	0.650082	0.287619	0.521061	0.419107	0.411661	0.229474	0.363988	0.284877	-0.110996	0.411891	0.157575
TCGA-3B-A9HZ-01	TCGA-3B-A9HZ-01A-11R-A39D-07	No	7.90661	0.409286	0.170223	0.501953	0.406155	0.46515	0.331996	0.420782	0.517699	0.384595	0.305245	0.351836	0.220666	0.472859	0.63753	0.36973	0.504253	0.378057	0.428129	0.272073	0.345115	0.355868	0.0622106	0.377638	0.3628
TCGA-3B-A9I0-01	TCGA-3B-A9I0-01A-11R-A39D-07	No	7.56522	0.346043	0.129655	0.51349	0.432975	0.486141	0.321195	0.415116	0.37845	0.354593	0.243961	0.348898	0.177539	0.466525	0.604788	0.391762	0.508883	0.366311	0.437664	0.272076	0.341116	0.313982	0.0169026	0.359599	0.379455
TCGA-3B-A9I1-01	TCGA-3B-A9I1-01A-11R-A39D-07	No	6.53852	0.346989	0.0762273	0.483835	0.242981	0.324868	0.312974	0.35574	0.431093	0.161223	0.234918	0.357209	0.12562	0.471056	0.413862	0.209119	0.489216	0.356524	0.360977	0.263225	0.324919	0.291038	0.0437613	0.387007	0.263478
TCGA-3B-A9I3-01	TCGA-3B-A9I3-01A-11R-A39D-07	No	7.3053	0.181462	0.203363	0.505597	0.406627	0.286221	0.337521	0.392367	0.423895	0.293772	0.309333	0.37132	0.2335	0.459048	0.614659	0.313255	0.495881	0.335321	0.383288	0.275861	0.32123	0.324306	0.189169	0.361663	0.17228
TCGA-3R-A8YX-01	TCGA-3R-A8YX-01A-11R-A37L-07	No	8.0143	0.256255	0.0954382	0.504019	0.27074	0.331427	0.285682	0.353305	0.410519	0.137737	0.308631	0.271491	0.114713	0.425536	0.575296	0.275254	0.519286	0.392342	0.390841	0.253732	0.21952	0.32924	-0.0303992	0.425447	0.265752
TCGA-DX-A1KU-01	TCGA-DX-A1KU-01A-32R-A24X-07	No	6.96986	0.323717	0.11223	0.533153	0.425601	0.41871	0.350294	0.366503	0.562236	0.1076	0.346327	0.215059	0.255425	0.453997	0.521552	0.32714	0.515308	0.361666	0.411933	0.322268	0.365667	0.406539	0.00366496	0.40817	0.171305
TCGA-DX-A1KW-01	TCGA-DX-A1KW-01A-22R-A24X-07	No	5.89213	0.335364	0.0287437	0.503026	0.292853	0.366628	0.307601	0.387277	0.428042	0.161959	0.275295	0.295109	0.162736	0.467421	0.626683	0.147836	0.486247	0.342096	0.388382	0.278586	0.300103	0.353833	-0.0942457	0.365178	0.191698
TCGA-DX-A1KX-01	TCGA-DX-A1KX-01A-22R-A24X-07	No	7.15636	0.297624	0.184672	0.476964	0.324862	0.456509	0.323173	0.38595	0.478372	0.208292	0.303585	0.297582	0.237334	0.470119	0.58208	0.284719	0.501352	0.325594	0.383038	0.30254	0.26473	0.389687	-0.0213352	0.374558	0.212415
TCGA-DX-A1KY-01	TCGA-DX-A1KY-01A-11R-A24X-07	No	4.21135	0.121743	0.0220674	0.49929	0.250443	0.258549	0.270568	0.343963	0.405147	0.13732	0.171307	0.307573	0.0771473	0.436343	0.403585	0.171469	0.511139	0.409218	0.37645	0.287424	0.459349	0.26657	0.0528125	0.340828	0.150872
TCGA-DX-A1KZ-01	TCGA-DX-A1KZ-01A-11R-A24X-07	No	5.88416	0.210618	0.0385682	0.515989	0.351213	0.41069	0.302294	0.393774	0.512446	0.320099	0.28493	0.274082	0.124578	0.469304	0.459237	0.345234	0.520914	0.39677	0.419927	0.302654	0.290574	0.376101	-0.0966284	0.3108	0.13706
TCGA-DX-A1L0-01	TCGA-DX-A1L0-01A-11R-A24X-07	No	6.50394	0.248519	0.0711187	0.521011	0.33415	0.373275	0.337173	0.360589	0.435424	0.182805	0.246903	0.278357	0.201872	0.461127	0.571924	0.209458	0.524947	0.389321	0.38809	0.268643	0.331277	0.353606	-0.115601	0.365899	0.235367
TCGA-DX-A1L1-01	TCGA-DX-A1L1-01A-11R-A24X-07	No	10.6081	0.531095	0.265725	0.534604	0.423798	0.41473	0.323774	0.349292	0.463126	0.306626	0.318182	0.247302	0.261625	0.447309	0.456678	0.420425	0.538042	0.395732	0.424355	0.30986	0.367883	0.363453	-0.049261	0.400641	0.487795
TCGA-DX-A1L2-01	TCGA-DX-A1L2-01A-22R-A24X-07	No	6.82093	0.345104	0.0234282	0.524941	0.376596	0.478568	0.311317	0.398969	0.493971	0.172028	0.265536	0.236526	0.218748	0.474305	0.583299	0.284529	0.507451	0.427311	0.441764	0.257501	0.484597	0.288064	0.0254414	0.31232	0.0972909
TCGA-DX-A1L3-01	TCGA-DX-A1L3-01A-11R-A24X-07	No	7.35982	0.398275	0.0991786	0.510499	0.3665	0.527454	0.342537	0.409133	0.500572	0.347187	0.344327	0.324339	0.177406	0.451636	0.581471	0.347615	0.51807	0.336187	0.37725	0.31238	0.315307	0.384356	-0.088211	0.412043	0.301744
TCGA-DX-A1L4-01	TCGA-DX-A1L4-01A-12R-A26T-07	No	8.485	0.320241	0.160938	0.496083	0.309867	0.597786	0.361109	0.492017	0.591339	0.340112	0.490511	0.282199	0.254148	0.4389	0.650854	0.305474	0.50612	0.358193	0.456671	0.318599	0.269508	0.411794	0.0259801	0.366496	0.42479
TCGA-DX-A23R-01	TCGA-DX-A23R-01A-11R-A26T-07	No	9.94666	0.294258	0.0857495	0.50893	0.266691	0.269029	0.307792	0.373738	0.428772	0.221086	0.219277	0.256328	0.112897	0.460172	0.306131	0.247429	0.529843	0.353343	0.368449	0.312078	0.267234	0.290315	-0.0380404	0.355373	0.248163
TCGA-DX-A23T-01	TCGA-DX-A23T-01A-11R-A26T-07	No	8.71057	0.335138	0.258921	0.542454	0.423347	0.492544	0.319539	0.456098	0.523337	0.260566	0.386605	0.295231	0.278434	0.429147	0.652357	0.416201	0.503505	0.33697	0.37603	0.332674	0.361809	0.332618	0.066123	0.366274	0.351994
TCGA-DX-A23U-01	TCGA-DX-A23U-01A-11R-A26T-07	No	8.93139	0.32913	0.0766022	0.495616	0.317687	0.325691	0.285675	0.390279	0.476544	0.148215	0.309325	0.324011	0.201033	0.478883	0.499007	0.202185	0.481296	0.351423	0.380747	0.261113	0.336833	0.33306	-0.067064	0.356763	0.162734
TCGA-DX-A23V-01	TCGA-DX-A23V-01A-11R-A29R-07	No	7.50116	0.367567	0.154395	0.514719	0.386475	0.4829	0.340571	0.407629	0.495334	0.160462	0.348237	0.265293	0.14658	0.44792	0.570746	0.380323	0.521776	0.342864	0.380361	0.336345	0.372092	0.339267	-0.0348015	0.36237	0.25974
TCGA-DX-A23Y-01	TCGA-DX-A23Y-01A-11R-A27Q-07	No	7.83528	0.423757	0.208444	0.528393	0.470331	0.426653	0.307278	0.406928	0.464932	0.100973	0.329097	0.325282	0.271869	0.436144	0.49462	0.490978	0.543891	0.418964	0.433007	0.338165	0.323	0.401156	-0.0198895	0.428047	0.356788
TCGA-DX-A23Z-01	TCGA-DX-A23Z-01A-11R-A27Q-07	No	7.58558	0.348357	0.164147	0.500064	0.334927	0.444641	0.321047	0.43719	0.482617	0.372907	0.262457	0.272111	0.162458	0.469924	0.576718	0.311615	0.503633	0.360662	0.389657	0.275568	0.369575	0.38621	-0.0619605	0.37067	0.361947
TCGA-DX-A240-01	TCGA-DX-A240-01A-32R-A27Q-07	No	5.76664	0.120931	-0.0214118	0.474675	0.234694	0.15582	0.260737	0.320835	0.407826	0.136804	0.226157	0.290936	0.164849	0.457634	0.541295	0.144959	0.491341	0.357416	0.360401	0.264587	0.312602	0.326238	0.000818197	0.347078	0.137995
TCGA-DX-A2IZ-01	TCGA-DX-A2IZ-01A-11R-A21T-07	No	5.04763	0.188983	0.0557039	0.475021	0.196104	0.130978	0.310863	0.245953	0.282397	0.112503	0.131116	0.304108	0.0697508	0.441445	0.542554	0.0488326	0.488637	0.377047	0.32968	0.228725	0.241851	0.272104	-0.168144	0.312731	0.255922
TCGA-DX-A2J0-01	TCGA-DX-A2J0-01A-11R-A21T-07	No	7.65451	0.199251	0.183709	0.514568	0.325637	0.304971	0.335601	0.353614	0.435875	0.280425	0.238233	0.241344	0.181725	0.455546	0.65646	0.269606	0.479343	0.360594	0.401863	0.282463	0.306407	0.3597	-0.101025	0.355834	0.277817
TCGA-DX-A2J1-01	TCGA-DX-A2J1-01A-11R-A21T-07	No	9.46145	0.381601	0.184782	0.537784	0.443791	0.535206	0.340521	0.448894	0.542862	0.326	0.402252	0.32385	0.244052	0.440036	0.710731	0.395807	0.514115	0.355601	0.436037	0.321588	0.315974	0.388329	0.0117361	0.363035	0.42743
TCGA-DX-A2J4-01	TCGA-DX-A2J4-01A-32R-A21T-07	No	8.10405	0.357183	0.278148	0.5251	0.460901	0.498964	0.343121	0.42413	0.516605	0.620289	0.314521	0.369671	0.22289	0.45718	0.648579	0.396524	0.503518	0.37295	0.42978	0.347967	0.279006	0.339518	0.175013	0.309121	0.204697
TCGA-DX-A3LS-01	TCGA-DX-A3LS-01A-11R-A21T-07	No	6.91697	0.341451	0.145475	0.518584	0.418642	0.363542	0.340196	0.377294	0.457721	0.218773	0.333416	0.326387	0.254351	0.468246	0.652763	0.38828	0.507285	0.34155	0.437608	0.340062	0.321348	0.348148	-0.0959204	0.341067	0.349394
TCGA-DX-A3LT-01	TCGA-DX-A3LT-01A-12R-A21T-07	No	8.88154	0.306446	0.144802	0.509832	0.419118	0.32448	0.322462	0.391342	0.473471	0.439503	0.302084	0.292049	0.18238	0.437399	0.456556	0.384565	0.502437	0.353135	0.414195	0.30225	0.286172	0.349199	-2.99417e-05	0.361985	0.262421
TCGA-DX-A3LU-01	TCGA-DX-A3LU-01A-11R-A21T-07	No	10.2203	0.457928	0.274669	0.532352	0.468118	0.515543	0.313571	0.372496	0.482064	0.155323	0.31252	0.365672	0.234204	0.448071	0.55925	0.485099	0.48585	0.366048	0.41264	0.341468	0.422155	0.430798	0.00398013	0.355504	0.390423
TCGA-DX-A3LW-01	TCGA-DX-A3LW-01A-21R-A21T-07	No	7.89685	0.298685	0.109592	0.498615	0.309216	0.404898	0.364802	0.406392	0.468308	0.266035	0.261323	0.273678	0.15486	0.478844	0.634686	0.222219	0.488665	0.346553	0.400455	0.275383	0.300729	0.350438	-0.0397183	0.294733	0.31974
TCGA-DX-A3LY-01	TCGA-DX-A3LY-01B-11R-A27Q-07	No	7.73614	0.334173	0.0573267	0.528472	0.417334	0.461982	0.297906	0.361256	0.470738	0.300595	0.333955	0.293794	0.294154	0.474258	0.54682	0.251943	0.521247	0.398405	0.424092	0.274097	0.372087	0.332243	0.00153185	0.368581	0.136167
TCGA-DX-A3M1-01	TCGA-DX-A3M1-01A-11R-A22K-07	No	9.79088	0.336144	0.103458	0.507291	0.30074	0.329363	0.358142	0.362091	0.448866	0.20889	0.286527	0.276558	0.233287	0.453588	0.670028	0.290472	0.493495	0.345124	0.434611	0.252024	0.316607	0.382302	-0.110624	0.356818	0.253891
TCGA-DX-A3M2-01	TCGA-DX-A3M2-01A-21R-A22K-07	No	8.41328	0.456736	0.162063	0.54008	0.475425	0.525631	0.291884	0.376575	0.528781	0.313677	0.38297	0.268609	0.273531	0.455499	0.504897	0.402548	0.47049	0.347582	0.423706	0.309258	0.333392	0.372413	0.0479397	0.361845	0.375758
TCGA-DX-A3U5-01	TCGA-DX-A3U5-01A-11R-A22K-07	No	6.42782	0.363051	0.0446325	0.522882	0.356054	0.467436	0.30408	0.382076	0.471532	0.112924	0.324864	0.284148	0.218099	0.454162	0.543326	0.259976	0.525627	0.386146	0.378632	0.273778	0.33652	0.377293	-0.00339957	0.419072	0.223627
TCGA-DX-A3U6-01	TCGA-DX-A3U6-01A-11R-A29R-07	No	8.79323	0.442631	0.295042	0.572332	0.558442	0.535066	0.356851	0.455404	0.530365	0.334767	0.357724	0.312237	0.306615	0.432999	0.627943	0.55329	0.534219	0.352914	0.381838	0.377011	0.359509	0.408525	0.0218082	0.350954	0.462772
TCGA-DX-A3U7-01	TCGA-DX-A3U7-01A-11R-A29R-07	No	8.55609	0.175796	0.0973488	0.491049	0.32479	0.293166	0.254933	0.320542	0.362697	0.151092	0.176623	0.319406	0.225632	0.455823	0.567375	0.266707	0.487819	0.369707	0.422553	0.236126	0.404366	0.24847	-0.00883185	0.400384	0.179551
TCGA-DX-A3U8-01	TCGA-DX-A3U8-01A-11R-A29R-07	No	8.65644	0.294711	0.122919	0.504722	0.414102	0.265875	0.342967	0.32759	0.480474	0.117252	0.310485	0.319425	0.217866	0.454306	0.494782	0.392365	0.530175	0.392194	0.412552	0.28076	0.348062	0.328042	0.0466937	0.367423	0.334892
TCGA-DX-A3U9-01	TCGA-DX-A3U9-01A-11R-A30C-07	No	8.33757	0.0905023	0.0054624	0.499483	0.265875	0.267338	0.279218	0.339777	0.361597	0.262165	0.194878	0.23981	0.212319	0.46003	0.457694	0.176712	0.489303	0.35596	0.362334	0.246318	0.340786	0.283718	-0.091204	0.436722	0.0422474
TCGA-DX-A3UA-01	TCGA-DX-A3UA-01A-12R-A30C-07	No	7.05077	0.202825	-0.0161935	0.484628	0.251481	0.31087	0.279754	0.40908	0.409971	0.0939681	0.190237	0.317977	0.181085	0.472765	0.399197	0.215226	0.499957	0.350743	0.455815	0.281105	0.240863	0.316335	-0.0371675	0.340767	0.188773
TCGA-DX-A3UB-01	TCGA-DX-A3UB-01A-11R-A30C-07	No	7.58473	0.216175	0.103295	0.478938	0.244548	0.20853	0.312389	0.352371	0.380859	0.303579	0.206056	0.30848	0.127217	0.481625	0.695782	0.189809	0.498147	0.353125	0.402226	0.291796	0.334096	0.296582	0.282385	0.291931	0.264859
TCGA-DX-A3UC-01	TCGA-DX-A3UC-01A-11R-A30C-07	No	7.17282	0.231194	0.101146	0.473258	0.338848	0.323515	0.226937	0.360386	0.3654	0.25325	0.203778	0.318844	0.136811	0.472566	0.609622	0.283551	0.480414	0.30665	0.352457	0.22948	0.415409	0.236018	-0.0149611	0.356055	0.0476096
TCGA-DX-A3UD-01	TCGA-DX-A3UD-01A-11R-A30C-07	No	9.24315	0.198107	0.0958554	0.489495	0.336712	0.497674	0.323284	0.363612	0.360373	0.214273	0.170976	0.331406	0.149137	0.48466	0.60816	0.266208	0.498092	0.358652	0.39748	0.214176	0.348772	0.282016	0.0504661	0.374515	0.296544
TCGA-DX-A3UE-01	TCGA-DX-A3UE-01A-11R-A30C-07	No	4.65034	0.144538	0.0238884	0.475642	0.212085	0.269603	0.304896	0.346053	0.363028	0.115464	0.168837	0.290441	0.104391	0.477837	0.581227	0.109712	0.474302	0.304773	0.352009	0.22127	0.354275	0.295973	-0.0901923	0.341213	0.11029
TCGA-DX-A3UF-01	TCGA-DX-A3UF-01A-11R-A30C-07	No	8.81351	0.375619	0.0419455	0.490886	0.389358	0.309424	0.315966	0.351208	0.400758	0.16638	0.228158	0.314536	0.243155	0.47925	0.695904	0.281587	0.490222	0.34564	0.387154	0.248174	0.344693	0.337431	-0.0697998	0.37267	0.179958
TCGA-DX-A48J-01	TCGA-DX-A48J-01A-21R-A30C-07	No	9.22957	0.219836	0.0625987	0.487724	0.308524	0.325311	0.334117	0.333993	0.387236	0.370809	0.183506	0.30046	0.112916	0.501642	0.661741	0.266064	0.498591	0.406723	0.409243	0.228207	0.347967	0.278557	-0.0858951	0.276096	0.0549216
TCGA-DX-A48K-01	TCGA-DX-A48K-01A-11R-A30C-07	No	7.59405	0.246549	0.0491377	0.489524	0.300304	0.312262	0.3036	0.389084	0.478656	0.248592	0.259894	0.317076	0.16587	0.47881	0.567618	0.289527	0.516386	0.377078	0.44468	0.30568	0.308891	0.340776	0.0410039	0.408244	0.27213
TCGA-DX-A48L-01	TCGA-DX-A48L-01A-11R-A30C-07	No	9.62351	0.189119	-0.00423302	0.470668	0.190137	0.248128	0.295077	0.309576	0.345976	0.152987	0.164776	0.278977	0.167759	0.459519	0.606819	0.10876	0.479347	0.322134	0.37799	0.213567	0.318981	0.272151	-0.176959	0.346178	0.0608525
TCGA-DX-A48N-01	TCGA-DX-A48N-01A-11R-A30C-07	No	8.14552	0.311364	-0.00258599	0.526134	0.328515	0.255059	0.328306	0.332688	0.383686	0.164329	0.214307	0.252727	0.120251	0.463573	0.554416	0.150895	0.532685	0.399312	0.397053	0.254281	0.318356	0.290919	-0.0213182	0.379615	0.00511844
TCGA-DX-A48O-01	TCGA-DX-A48O-01A-11R-A30C-07	No	5.05478	0.235533	0.117422	0.492053	0.3067	0.305765	0.281626	0.317476	0.342436	0.373418	0.121112	0.307759	0.149211	0.482064	0.630543	0.27558	0.487255	0.316405	0.368083	0.233476	0.352469	0.255256	-0.133687	0.374641	0.154528
TCGA-DX-A48P-01	TCGA-DX-A48P-01A-11R-A30C-07	No	7.22464	0.285827	0.132634	0.502997	0.326848	0.35742	0.317216	0.389766	0.438012	0.367391	0.220049	0.319055	0.223271	0.494533	0.620428	0.298805	0.487971	0.337371	0.398697	0.255829	0.354421	0.27484	-0.0460742	0.345639	0.236789
TCGA-DX-A48R-01	TCGA-DX-A48R-01A-11R-A30C-07	No	7.6014	0.288155	-0.0359908	0.471166	0.172239	0.078736	0.254876	0.277339	0.351559	0.107041	0.0771658	0.285188	0.0791409	0.435688	0.633264	0.137351	0.464592	0.356404	0.444418	0.176805	0.311943	0.265555	-0.0317138	0.376489	0.179998
TCGA-DX-A48U-01	TCGA-DX-A48U-01A-11R-A30C-07	No	4.49024	0.185927	0.0297854	0.49494	0.267072	0.355742	0.300077	0.314902	0.378614	0.304648	0.139995	0.268777	0.0945102	0.485678	0.570706	0.231925	0.464422	0.376748	0.397819	0.186894	0.339749	0.229413	-0.0439293	0.330769	0.0690583
TCGA-DX-A6B7-01	TCGA-DX-A6B7-01A-11R-A30C-07	No	7.76288	0.178248	0.025572	0.502841	0.29703	0.308252	0.310573	0.320924	0.383913	0.326466	0.176892	0.244154	0.111438	0.513071	0.539751	0.163037	0.46881	0.391784	0.420407	0.20977	0.34076	0.240034	-0.086881	0.320295	0.11943
TCGA-DX-A6B8-01	TCGA-DX-A6B8-01A-11R-A30C-07	No	6.35896	0.0806139	-0.0275792	0.479157	0.235254	0.126007	0.273247	0.382231	0.481489	0.126999	0.288112	0.233305	0.0924478	0.43071	0.42418	0.125634	0.483836	0.339305	0.390278	0.298436	0.343209	0.322262	-0.0441052	0.4341	0.090182
TCGA-DX-A6B9-01	TCGA-DX-A6B9-01A-12R-A32Q-07	No	7.00657	0.234025	0.060975	0.501204	0.30612	0.224356	0.315678	0.356245	0.351205	0.367812	0.232934	0.353407	0.159746	0.459201	0.650448	0.274306	0.48643	0.335182	0.380477	0.287777	0.371815	0.230011	-0.0448424	0.296878	0.0964378
TCGA-DX-A6BA-01	TCGA-DX-A6BA-01A-11R-A30C-07	No	9.50864	0.25299	0.105572	0.48535	0.287877	0.27066	0.286028	0.368017	0.412513	0.268005	0.260542	0.259269	0.141692	0.477626	0.513103	0.207567	0.491614	0.323278	0.402604	0.238873	0.375918	0.305186	-0.0262402	0.346036	0.169477
TCGA-DX-A6BB-01	TCGA-DX-A6BB-01A-12R-A32Q-07	No	7.06759	0.254027	0.0673818	0.480612	0.268213	0.294076	0.285533	0.353448	0.424733	0.294538	0.185017	0.316301	0.0959495	0.472388	0.662391	0.154439	0.443783	0.366041	0.368126	0.217527	0.377965	0.279742	0.00495856	0.34373	0.116059
TCGA-DX-A6BE-01	TCGA-DX-A6BE-01A-41R-A32Q-07	No	8.72145	0.393058	0.24095	0.541288	0.473844	0.479655	0.35983	0.454792	0.511639	0.303043	0.322885	0.271256	0.164394	0.463397	0.617584	0.428865	0.512499	0.376777	0.441687	0.36491	0.349268	0.384712	-0.0182101	0.327523	0.425927
TCGA-DX-A6BF-01	TCGA-DX-A6BF-01A-11R-A30C-07	No	7.19433	0.355643	0.118368	0.532895	0.486125	0.564861	0.374096	0.399722	0.480736	0.194726	0.365882	0.270342	0.216932	0.439229	0.619493	0.374857	0.49584	0.353946	0.375056	0.266686	0.380314	0.400289	0.014549	0.360218	0.287526
TCGA-DX-A6BG-01	TCGA-DX-A6BG-01A-11R-A30C-07	No	8.92374	0.417464	0.204679	0.534888	0.432279	0.368008	0.315246	0.391507	0.529202	0.20844	0.303587	0.250409	0.254563	0.448157	0.677827	0.4196	0.53367	0.374848	0.435845	0.32241	0.343342	0.374352	-7.24402e-05	0.371752	0.396029
TCGA-DX-A6BH-01	TCGA-DX-A6BH-01A-12R-A30C-07	No	8.34401	0.262968	0.0921668	0.518569	0.393707	0.405985	0.301631	0.439646	0.451459	0.330822	0.24474	0.225482	0.211956	0.466758	0.611856	0.3072	0.491934	0.370399	0.415489	0.302541	0.321982	0.376881	-0.0707421	0.35098	0.279077
TCGA-DX-A6YQ-01	TCGA-DX-A6YQ-01A-12R-A33J-07	No	8.73322	0.43008	0.0575426	0.517104	0.361243	0.341818	0.30676	0.356442	0.457247	0.162488	0.295698	0.275309	0.16705	0.460217	0.460822	0.363802	0.543068	0.34283	0.334086	0.271159	0.294579	0.322312	0.0837969	0.439115	0.26234
TCGA-DX-A6YR-01	TCGA-DX-A6YR-01A-33R-A355-07	No	6.98034	0.255585	0.0224312	0.511099	0.360592	0.409616	0.327939	0.374912	0.443749	0.202819	0.257574	0.26721	0.170533	0.45468	0.617747	0.279041	0.517356	0.383531	0.389582	0.258395	0.303562	0.331825	0.0670188	0.389243	0.202138
TCGA-DX-A6YS-01	TCGA-DX-A6YS-01A-12R-A355-07	No	7.6197	0.192133	0.0321757	0.498851	0.250726	0.349995	0.301623	0.327437	0.395021	0.203758	0.198833	0.233454	0.145956	0.462712	0.581796	0.27723	0.503693	0.355199	0.388061	0.255791	0.368186	0.317483	0.0847099	0.341945	0.239754
TCGA-DX-A6YT-01	TCGA-DX-A6YT-01A-21R-A355-07	No	8.56265	0.297472	0.00425405	0.495624	0.261069	0.44697	0.2855	0.398338	0.434364	0.0924147	0.28323	0.235138	0.132062	0.46532	0.57684	0.259778	0.503997	0.379967	0.377261	0.250836	0.332853	0.343058	-0.0428493	0.407133	0.192794
TCGA-DX-A6YU-01	TCGA-DX-A6YU-01A-12R-A33J-07	No	8.04891	0.412127	0.106442	0.525067	0.438665	0.44811	0.346566	0.409671	0.491333	0.0769559	0.312643	0.293321	0.223595	0.432588	0.682052	0.434573	0.540823	0.365093	0.404466	0.323887	0.321714	0.36761	-0.0851607	0.400375	0.215827
TCGA-DX-A6YV-01	TCGA-DX-A6YV-01A-12R-A355-07	No	10.0771	0.157774	-0.0313998	0.471236	0.230591	0.280003	0.287619	0.305445	0.419078	0.0322898	0.236008	0.241356	0.118309	0.425686	0.506035	0.184836	0.497003	0.374038	0.41813	0.205072	0.363902	0.280815	-0.0831955	0.428469	0.241338
TCGA-DX-A6YX-01	TCGA-DX-A6YX-01A-11R-A41I-07	No	8.90827	0.280797	0.0436102	0.483231	0.237975	0.406186	0.282164	0.354672	0.480081	0.130808	0.285353	0.254435	0.177528	0.41398	0.355406	0.209768	0.505967	0.342123	0.367884	0.225511	0.263501	0.376672	-0.0868473	0.388701	0.262909
TCGA-DX-A6YZ-01	TCGA-DX-A6YZ-01A-12R-A355-07	No	7.90284	0.380596	0.116121	0.53046	0.370875	0.55521	0.322882	0.41372	0.442087	0.381744	0.254319	0.26059	0.14498	0.479257	0.702323	0.293257	0.524588	0.411477	0.427152	0.289651	0.338133	0.335751	0.00746729	0.318536	0.308162
TCGA-DX-A6Z0-01	TCGA-DX-A6Z0-01A-13R-A36F-07	No	7.44631	0.302223	0.1614	0.493184	0.32631	0.388481	0.321852	0.391088	0.463972	0.306293	0.234023	0.25045	0.191651	0.459472	0.569731	0.353823	0.525426	0.325968	0.391008	0.28362	0.34706	0.347735	-0.120171	0.379137	0.291873
TCGA-DX-A6Z2-01	TCGA-DX-A6Z2-01A-12R-A36F-07	No	8.2409	0.43139	0.17331	0.530906	0.459615	0.452272	0.331402	0.409879	0.4542	0.318048	0.277846	0.334981	0.216954	0.49198	0.583867	0.433526	0.51018	0.362375	0.417871	0.273004	0.359415	0.3226	-0.0761318	0.35751	0.352685
TCGA-DX-A7EF-01	TCGA-DX-A7EF-01A-11R-A33J-07	No	7.38311	0.159252	-0.000486023	0.455768	0.228195	0.230071	0.311838	0.327182	0.427834	0.111021	0.219527	0.278806	0.151942	0.42531	0.389367	0.145841	0.482308	0.321989	0.360501	0.223113	0.292062	0.267276	0.0267254	0.415818	0.212171
TCGA-DX-A7EI-01	TCGA-DX-A7EI-01A-11R-A33J-07	No	7.8952	0.162262	0.146776	0.506037	0.325587	0.142378	0.296925	0.290583	0.366051	0.166047	0.115467	0.259311	0.150422	0.425997	0.340579	0.218238	0.500475	0.316024	0.391352	0.286606	0.337807	0.299775	-0.000568891	0.343293	0.286348
TCGA-DX-A7EL-01	TCGA-DX-A7EL-01A-12R-A36F-07	No	9.69382	0.425375	0.240556	0.536336	0.481274	0.404344	0.323161	0.409009	0.434543	0.410489	0.247767	0.3278	0.272104	0.482098	0.580821	0.421508	0.53053	0.338793	0.389251	0.286352	0.350456	0.34514	-0.0828303	0.343683	0.350816
TCGA-DX-A7EM-01	TCGA-DX-A7EM-01A-11R-A36F-07	No	6.71203	0.281127	0.158375	0.505354	0.348964	0.393114	0.296561	0.383052	0.396551	0.289136	0.234145	0.293592	0.148194	0.45935	0.69757	0.31525	0.511442	0.406927	0.443543	0.255293	0.348313	0.326417	-0.0234116	0.392196	0.168177
TCGA-DX-A7EN-01	TCGA-DX-A7EN-01A-11R-A39D-07	No	5.05457	0.181663	0.0318887	0.465096	0.181657	0.328461	0.281042	0.273918	0.31197	0.149251	0.141362	0.317469	0.0932352	0.475823	0.629771	0.119921	0.471323	0.334578	0.35372	0.148318	0.38454	0.201733	0.00559059	0.383532	0.105781
TCGA-DX-A7EO-01	TCGA-DX-A7EO-01A-11R-A36F-07	No	9.48587	0.0103776	0.0254937	0.493128	0.230369	0.112976	0.258433	0.291296	0.333667	0.082514	0.0921543	0.356681	0.16573	0.450768	0.509894	0.0702292	0.470039	0.272853	0.375948	0.275352	0.189895	0.167605	-0.0477223	0.323832	0.247635
TCGA-DX-A7EQ-01	TCGA-DX-A7EQ-01A-11R-A466-07	No	2.97005	0.0375105	0.0657456	0.489099	0.334431	0.258437	0.269782	0.326455	0.383761	0.148474	0.137253	0.337758	0.207872	0.46504	0.683717	0.111646	0.445324	0.299989	0.397131	0.317467	0.248369	0.222237	0.175261	0.261973	0.310681
TCGA-DX-A7ER-01	TCGA-DX-A7ER-01A-11R-A36F-07	No	3.49469	0.0900282	0.0621789	0.503897	0.267224	0.0587124	0.305028	0.253536	0.321223	0.0414918	0.0955898	0.365519	0.196402	0.504848	0.568918	0.12543	0.445891	0.309817	0.431491	0.264297	0.30078	0.208454	0.0947772	0.281074	0.340254
TCGA-DX-A7ES-01	TCGA-DX-A7ES-01A-31R-A39D-07	No	7.94627	0.442439	0.34669	0.515873	0.477701	0.50973	0.370067	0.427383	0.512258	0.329358	0.357268	0.338156	0.320787	0.463563	0.674415	0.463811	0.504513	0.334824	0.395456	0.360521	0.379678	0.410027	-0.0114706	0.286762	0.252794
TCGA-DX-A7ET-01	TCGA-DX-A7ET-01A-11R-A36F-07	No	9.71631	0.466252	0.177828	0.53113	0.488905	0.44656	0.315679	0.40382	0.496715	0.124481	0.362086	0.401192	0.318534	0.456449	0.643257	0.494838	0.485369	0.347724	0.417211	0.301672	0.281753	0.416978	0.00423143	0.413941	0.394526
TCGA-DX-A7EU-01	TCGA-DX-A7EU-01A-22R-A36F-07	No	7.44039	0.284067	0.0878679	0.515384	0.337062	0.459002	0.348867	0.395251	0.461607	0.242104	0.263957	0.300266	0.124611	0.469767	0.551857	0.313255	0.499067	0.300499	0.384667	0.277007	0.308095	0.370287	-0.00413566	0.366309	0.245766
TCGA-DX-A8BG-01	TCGA-DX-A8BG-01A-12R-A41I-07	No	9.6374	0.56059	0.262251	0.524261	0.484208	0.470418	0.31917	0.371088	0.518084	0.145133	0.312309	0.3664	0.201276	0.441873	0.499616	0.523542	0.540941	0.381405	0.40048	0.339386	0.318379	0.427928	0.153597	0.40994	0.480808
TCGA-DX-A8BH-01	TCGA-DX-A8BH-01A-11R-A37L-07	No	8.64103	0.393396	0.190908	0.518244	0.395156	0.43339	0.306759	0.394752	0.463914	0.280426	0.298304	0.376881	0.170037	0.425096	0.551247	0.384676	0.512486	0.36702	0.382001	0.299077	0.293004	0.368234	-0.0136013	0.437112	0.444816
TCGA-DX-A8BJ-01	TCGA-DX-A8BJ-01A-11R-A41I-07	No	9.14628	0.242689	0.093219	0.506901	0.270961	0.223441	0.294719	0.351574	0.469097	0.164742	0.289057	0.346263	0.141131	0.413964	0.505832	0.278764	0.487602	0.327039	0.402986	0.295827	0.272192	0.330661	-0.0150822	0.394449	0.317749
TCGA-DX-A8BK-01	TCGA-DX-A8BK-01A-11R-A37L-07	No	8.57788	0.386207	0.157283	0.509939	0.409916	0.553167	0.320748	0.41472	0.472409	0.307121	0.387337	0.32908	0.298121	0.440382	0.684814	0.369987	0.483805	0.337681	0.426201	0.290396	0.316288	0.403168	-0.0387434	0.380805	0.389286
TCGA-DX-A8BL-01	TCGA-DX-A8BL-01A-11R-A41I-07	No	9.2492	0.466294	0.287887	0.525294	0.500709	0.479023	0.304612	0.369362	0.43846	0.292007	0.250751	0.391374	0.247396	0.483131	0.557341	0.449174	0.492232	0.338887	0.415206	0.302349	0.370376	0.35145	-0.019837	0.376329	0.505019
TCGA-DX-A8BM-01	TCGA-DX-A8BM-01A-11R-A41I-07	No	6.1851	0.402505	0.0154624	0.486283	0.28222	0.293928	0.339124	0.342666	0.455358	0.155551	0.296541	0.281096	0.094867	0.417121	0.521674	0.152848	0.513388	0.351588	0.348924	0.262862	0.322919	0.357565	-0.0413837	0.389838	0.23622
TCGA-DX-A8BN-01	TCGA-DX-A8BN-01A-11R-A37L-07	No	8.10836	0.308875	0.0255143	0.486568	0.272021	0.367368	0.274237	0.366364	0.453901	0.117434	0.285896	0.264999	0.173179	0.431434	0.493523	0.218574	0.49057	0.289775	0.368016	0.202771	0.365677	0.33734	-0.00345381	0.352115	0.107812
TCGA-DX-A8BO-01	TCGA-DX-A8BO-01A-11R-A41I-07	No	9.07935	0.474242	0.11399	0.515392	0.405856	0.589284	0.281069	0.457258	0.533521	0.327973	0.3248	0.334013	0.216347	0.441279	0.575743	0.38988	0.493797	0.30852	0.380468	0.272837	0.272967	0.382851	0.0249672	0.364728	0.511722
TCGA-DX-A8BP-01	TCGA-DX-A8BP-01A-11R-A37L-07	No	8.04404	0.433345	0.15971	0.515585	0.451371	0.388007	0.304321	0.40777	0.55115	0.175564	0.31922	0.351676	0.24091	0.455826	0.498032	0.46875	0.515413	0.357676	0.423602	0.296919	0.280816	0.383972	0.0445281	0.430407	0.312468
TCGA-DX-A8BQ-01	TCGA-DX-A8BQ-01A-11R-A37L-07	No	8.87912	0.501296	0.245181	0.520519	0.511905	0.501012	0.311288	0.435055	0.50709	0.357696	0.300673	0.367907	0.266516	0.439461	0.613156	0.489439	0.522029	0.382646	0.434243	0.349626	0.293991	0.415354	-0.0097601	0.410453	0.40915
TCGA-DX-A8BR-01	TCGA-DX-A8BR-01A-11R-A41I-07	No	9.52528	0.312753	0.139118	0.509102	0.324292	0.458433	0.310526	0.419974	0.49468	0.315014	0.357607	0.25786	0.175392	0.45444	0.607672	0.279998	0.510549	0.320955	0.388581	0.280028	0.317914	0.336036	0.00234513	0.396921	0.234108
TCGA-DX-A8BS-01	TCGA-DX-A8BS-01A-11R-A37L-07	No	5.93633	0.220569	0.0795347	0.500372	0.318832	0.359606	0.311523	0.411279	0.495822	0.201985	0.339707	0.29406	0.230828	0.443256	0.528336	0.256988	0.498224	0.314835	0.373631	0.266902	0.262904	0.377738	0.00846345	0.459278	0.13247
TCGA-DX-A8BT-01	TCGA-DX-A8BT-01A-11R-A37L-07	No	8.63576	0.306576	0.158933	0.503773	0.348412	0.394712	0.307206	0.371689	0.424299	0.25665	0.254651	0.236086	0.240479	0.474294	0.624002	0.262448	0.504241	0.34323	0.348257	0.273202	0.322396	0.356623	-0.04396	0.413633	0.232645
TCGA-DX-A8BU-01	TCGA-DX-A8BU-01A-11R-A37L-07	No	6.00785	0.197342	0.125809	0.505071	0.274661	0.133734	0.301932	0.333029	0.406936	0.134932	0.228431	0.350446	0.136119	0.457354	0.377139	0.271316	0.532548	0.365648	0.394992	0.282595	0.352684	0.299953	0.0434165	0.426413	0.235692
TCGA-DX-A8BV-01	TCGA-DX-A8BV-01A-11R-A37L-07	No	9.26912	0.278056	0.103342	0.503849	0.310231	0.426359	0.308036	0.350538	0.441367	0.265037	0.313307	0.217697	0.254202	0.478157	0.706791	0.231427	0.515409	0.382077	0.446525	0.303639	0.297059	0.330608	-0.0198141	0.37796	0.205916
TCGA-DX-A8BX-01	TCGA-DX-A8BX-01A-11R-A37L-07	No	8.44519	0.373409	-0.0106042	0.509373	0.31221	0.229749	0.33337	0.341127	0.462945	0.0893917	0.332186	0.254347	0.176743	0.436793	0.551694	0.162242	0.48103	0.399936	0.391113	0.252393	0.27451	0.315771	-0.0410606	0.342387	0.169152
TCGA-DX-A8BZ-01	TCGA-DX-A8BZ-01A-11R-A37L-07	No	7.79961	0.324995	0.0498378	0.501619	0.374299	0.4181	0.267676	0.376986	0.52356	0.331152	0.372293	0.364221	0.220589	0.436466	0.652357	0.21231	0.460942	0.280871	0.381758	0.266216	0.303509	0.357108	0.00353311	0.347923	0.241907
TCGA-DX-AATS-01	TCGA-DX-AATS-01A-12R-A41I-07	No	6.95041	0.306866	0.0575866	0.48559	0.318099	0.146596	0.317853	0.355411	0.46285	0.206991	0.295394	0.286904	0.220587	0.464226	0.432142	0.225677	0.479354	0.335501	0.412656	0.313015	0.302772	0.291524	-0.0644121	0.399174	0.248935
TCGA-DX-AB2E-01	TCGA-DX-AB2E-01A-11R-A39D-07	No	9.44252	0.323628	0.112982	0.498966	0.34855	0.334109	0.314061	0.354446	0.477063	0.291548	0.287549	0.354237	0.263315	0.394208	0.531017	0.311752	0.505151	0.358833	0.444336	0.298186	0.279468	0.347881	-0.0254729	0.371413	0.195638
TCGA-DX-AB2F-01	TCGA-DX-AB2F-01A-11R-A38C-07	No	7.46292	0.310886	0.0453872	0.511458	0.326416	0.482409	0.35277	0.402447	0.474737	0.100506	0.318746	0.298156	0.197039	0.473508	0.595567	0.240475	0.509514	0.326566	0.356516	0.259128	0.315836	0.373327	-0.096684	0.36186	0.124752
TCGA-DX-AB2G-01	TCGA-DX-AB2G-01A-11R-A39D-07	No	9.10422	0.401677	0.123674	0.525528	0.393663	0.437743	0.352842	0.3579	0.472397	0.0521039	0.352274	0.300942	0.157835	0.458109	0.647604	0.348775	0.506181	0.366318	0.415748	0.278965	0.346397	0.371321	-0.0176318	0.359763	0.204372
TCGA-DX-AB2H-01	TCGA-DX-AB2H-01A-11R-A39D-07	No	7.74805	0.1051	0.0668776	0.52513	0.251246	0.180073	0.35282	0.267361	0.339812	0.0894968	0.204054	0.321962	0.104107	0.455698	0.552791	0.134876	0.490252	0.341174	0.309033	0.261125	0.332595	0.29755	-0.11106	0.330673	0.271805
TCGA-DX-AB2J-01	TCGA-DX-AB2J-01A-11R-A38C-07	No	7.80473	0.174207	0.0307862	0.499305	0.211785	0.263927	0.328372	0.377214	0.397208	0.180898	0.17519	0.289369	0.10422	0.468482	0.540726	0.0878999	0.479724	0.32715	0.353501	0.24334	0.292031	0.250839	0.0553097	0.284545	0.229152
TCGA-DX-AB2L-01	TCGA-DX-AB2L-01A-32R-A41I-07	No	8.40529	0.179341	0.162482	0.514517	0.339395	0.337007	0.310429	0.42062	0.485318	0.256265	0.290432	0.242665	0.240633	0.471968	0.699032	0.304923	0.495296	0.355116	0.450578	0.276703	0.294723	0.355005	-0.00740024	0.298423	0.127839
TCGA-DX-AB2O-01	TCGA-DX-AB2O-01A-12R-A39D-07	No	7.77307	0.293462	0.124282	0.503356	0.362632	0.344882	0.285741	0.316581	0.424908	0.171592	0.203239	0.312965	0.179749	0.433163	0.444248	0.290759	0.503536	0.319402	0.376618	0.263703	0.343961	0.321807	0.00848504	0.415406	0.251656
TCGA-DX-AB2P-01	TCGA-DX-AB2P-01A-11R-A38C-07	No	8.29725	0.308316	0.162975	0.490374	0.326146	0.309897	0.270908	0.402059	0.477629	0.234304	0.300461	0.286491	0.239917	0.447565	0.521756	0.293153	0.511544	0.341362	0.421957	0.290169	0.325873	0.328199	-0.0355062	0.421969	0.290735
TCGA-DX-AB2Q-01	TCGA-DX-AB2Q-01A-11R-A39D-07	No	6.71091	0.188268	0.1002	0.503832	0.286627	0.360613	0.285099	0.352004	0.417924	0.173411	0.309377	0.274508	0.275243	0.433895	0.514281	0.209202	0.49306	0.284562	0.360769	0.235818	0.236849	0.304969	-0.00909517	0.402621	0.230452
TCGA-DX-AB2S-01	TCGA-DX-AB2S-01A-11R-A39D-07	No	10.4786	0.613505	0.398261	0.549367	0.514541	0.635096	0.324071	0.454519	0.535111	0.250299	0.317577	0.379341	0.341942	0.449177	0.694564	0.608366	0.558387	0.373422	0.417948	0.385536	0.336154	0.416853	0.0743225	0.397266	0.692695
TCGA-DX-AB2T-01	TCGA-DX-AB2T-01A-11R-A38C-07	No	8.466	0.395778	0.116934	0.533156	0.457968	0.480229	0.327714	0.390224	0.468567	0.313693	0.29766	0.318958	0.245885	0.478461	0.637245	0.451392	0.532241	0.348374	0.408001	0.308914	0.378322	0.384922	-0.0199016	0.429391	0.37064
TCGA-DX-AB2V-01	TCGA-DX-AB2V-01A-11R-A41I-07	No	7.33979	0.31307	0.157477	0.535118	0.41122	0.446962	0.349031	0.436879	0.413988	0.23909	0.318327	0.269101	0.25054	0.485314	0.636352	0.283511	0.472345	0.402059	0.428279	0.280521	0.27902	0.275765	-0.0644896	0.302786	0.138645
TCGA-DX-AB2W-01	TCGA-DX-AB2W-01A-11R-A39D-07	No	7.66741	0.300922	0.19201	0.502442	0.340915	0.496361	0.307316	0.406009	0.51989	0.232477	0.359995	0.299756	0.200933	0.440095	0.529839	0.272207	0.482043	0.295702	0.403017	0.295834	0.247035	0.40402	0.0481847	0.416338	0.32234
TCGA-DX-AB2X-01	TCGA-DX-AB2X-01A-11R-A38C-07	No	3.93515	0.175001	0.0387373	0.496532	0.25899	0.392158	0.263981	0.368515	0.478447	0.12975	0.283522	0.327396	0.135999	0.422823	0.488648	0.199365	0.472946	0.284314	0.371605	0.234596	0.315347	0.295448	0.0020059	0.37352	0.220986
TCGA-DX-AB2Z-01	TCGA-DX-AB2Z-01A-11R-A38C-07	No	9.221	0.433592	0.174557	0.514106	0.50058	0.372602	0.311129	0.369555	0.496057	0.138471	0.328469	0.349946	0.314344	0.446236	0.506644	0.528607	0.552404	0.346039	0.404933	0.342826	0.303082	0.400179	-0.00024941	0.442454	0.258684
TCGA-DX-AB30-01	TCGA-DX-AB30-01A-11R-A39D-07	No	8.84002	0.242071	0.0417582	0.486333	0.180898	0.190803	0.283842	0.321399	0.429756	0.170121	0.160962	0.343684	0.118757	0.462964	0.3628	0.145136	0.503676	0.354108	0.409177	0.311465	0.271069	0.309652	0.0682631	0.390658	0.180201
TCGA-DX-AB32-01	TCGA-DX-AB32-01A-11R-A41I-07	No	9.22216	0.464812	0.30893	0.518627	0.466916	0.533992	0.325601	0.453404	0.477408	0.268408	0.328158	0.304519	0.246244	0.459194	0.679533	0.511865	0.533549	0.362899	0.440315	0.353298	0.305237	0.386086	0.180118	0.367079	0.630015
TCGA-DX-AB35-01	TCGA-DX-AB35-01A-21R-A41I-07	No	7.48141	0.320166	0.04967	0.528213	0.353479	0.349664	0.336417	0.34941	0.433551	0.0925304	0.293119	0.317875	0.229363	0.488868	0.678762	0.292826	0.499937	0.328125	0.378269	0.279276	0.30182	0.353893	-0.0339344	0.375353	0.268352
TCGA-DX-AB36-01	TCGA-DX-AB36-01A-11R-A41I-07	No	6.73898	0.214869	0.0593501	0.49709	0.20566	0.095087	0.29145	0.34313	0.462111	0.0656475	0.258017	0.348582	0.175171	0.428445	0.420037	0.17268	0.491175	0.345934	0.369467	0.291354	0.276691	0.27359	-0.0386701	0.443652	0.139213
TCGA-DX-AB37-01	TCGA-DX-AB37-01A-11R-A41I-07	No	8.37171	0.423965	0.270871	0.536837	0.469466	0.548359	0.305401	0.408583	0.47671	0.239545	0.337905	0.326679	0.22188	0.444196	0.63363	0.454852	0.503393	0.323611	0.415366	0.319782	0.352538	0.364861	0.0245814	0.357884	0.406469
TCGA-DX-AB3A-01	TCGA-DX-AB3A-01A-11R-A41I-07	No	6.69	0.311361	0.0766308	0.520544	0.355273	0.395612	0.350585	0.370642	0.416278	0.195894	0.251166	0.250049	0.190065	0.464713	0.682133	0.249827	0.5064	0.370379	0.381006	0.289221	0.285506	0.327616	-0.0385592	0.319463	0.240282
TCGA-DX-AB3B-01	TCGA-DX-AB3B-01A-11R-A41I-07	No	6.90657	0.0350977	0.150535	0.487678	0.290724	0.000201981	0.292699	0.301258	0.406193	0.233665	0.155731	0.409343	0.159189	0.490274	0.466062	0.211759	0.512584	0.313683	0.366081	0.300674	0.297169	0.237896	-0.0958843	0.28173	0.235529
TCGA-DX-AB3C-01	TCGA-DX-AB3C-01A-11R-A41I-07	No	5.58357	0.0295783	-0.0530612	0.507629	0.192779	-0.0386434	0.247228	0.238774	0.35523	0.0265754	0.02653	0.383897	0.089523	0.46713	0.489379	-0.0728963	0.473236	0.334807	0.384825	0.259996	0.293454	0.216249	-0.0565976	0.311439	0.248407
TCGA-FX-A2QS-01	TCGA-FX-A2QS-01A-11R-A21T-07	No	6.81906	0.318132	0.101835	0.484959	0.314239	0.273189	0.312552	0.372323	0.434705	0.111669	0.250755	0.235686	0.148103	0.454207	0.321243	0.282956	0.521657	0.362799	0.391028	0.3005	0.264848	0.340859	-0.0066937	0.373008	0.251697
TCGA-FX-A3NJ-01	TCGA-FX-A3NJ-01A-11R-A21T-07	No	9.95713	0.306396	0.163951	0.488164	0.297117	0.323914	0.313743	0.343206	0.441326	0.381661	0.22413	0.254806	0.126027	0.491745	0.529758	0.285705	0.505338	0.401617	0.413612	0.223766	0.365801	0.286621	-0.0776728	0.349728	0.209409
TCGA-FX-A3NK-01	TCGA-FX-A3NK-01A-11R-A21T-07	No	7.15849	0.213129	0.240568	0.513231	0.365024	0.384201	0.363098	0.430209	0.481466	0.320008	0.263134	0.25141	0.174176	0.485142	0.638545	0.266132	0.495014	0.351594	0.408585	0.317685	0.355778	0.33013	0.00261661	0.358488	0.296016
TCGA-FX-A3RE-01	TCGA-FX-A3RE-01A-11R-A22K-07	No	4.88857	0.158898	0.124031	0.508236	0.258176	0.308199	0.318928	0.387128	0.468751	0.264162	0.233497	0.287933	0.118273	0.458904	0.541539	0.217455	0.495201	0.326906	0.389838	0.309365	0.357318	0.343047	-0.0447255	0.356126	0.112402
TCGA-FX-A3TO-01	TCGA-FX-A3TO-01A-11R-A22K-07	No	7.94777	0.352621	0.0659536	0.475171	0.273566	0.382345	0.334958	0.366398	0.420293	0.153929	0.313426	0.326849	0.207517	0.437354	0.534389	0.170783	0.483301	0.332608	0.363741	0.269589	0.248377	0.343466	-0.0717644	0.432258	0.171711
TCGA-FX-A48G-01	TCGA-FX-A48G-01A-11R-A24X-07	No	7.52838	0.1732	0.177252	0.503921	0.384524	0.305845	0.274031	0.347114	0.378895	0.300063	0.229409	0.355211	0.217476	0.480738	0.672018	0.288091	0.443384	0.309343	0.348855	0.294788	0.374783	0.328963	-0.0605113	0.340287	0.339035
TCGA-FX-A76Y-01	TCGA-FX-A76Y-01A-11R-A355-07	No	8.60965	0.246035	0.0850923	0.501406	0.33739	0.28732	0.301274	0.331448	0.379195	0.372528	0.162692	0.308462	0.0960558	0.493976	0.60231	0.2248	0.502664	0.34889	0.344105	0.240644	0.359849	0.299663	-0.0699737	0.352117	0.110087
TCGA-FX-A8OO-01	TCGA-FX-A8OO-01A-11R-A36F-07	No	4.01454	0.087987	0.0252498	0.493364	0.266134	0.161346	0.282175	0.271755	0.341675	0.0600953	0.0995097	0.359439	0.112406	0.460235	0.506319	0.102724	0.48493	0.349982	0.389288	0.263938	0.294226	0.218881	-0.0749224	0.299253	0.247107
TCGA-HB-A2OT-01	TCGA-HB-A2OT-01A-11R-A21T-07	No	8.02211	0.243623	0.118468	0.50899	0.266	0.348745	0.297728	0.397497	0.56211	0.175876	0.418388	0.302965	0.231	0.423711	0.578018	0.204351	0.491074	0.300741	0.383602	0.248126	0.238563	0.33975	-0.0818613	0.387143	0.19576
TCGA-HB-A3L4-01	TCGA-HB-A3L4-01A-11R-A21T-07	No	9.15571	0.224438	0.0333586	0.489211	0.253234	0.20834	0.292239	0.2924	0.371068	0.0825865	0.14764	0.318684	0.0550904	0.461453	0.508594	0.129394	0.479867	0.290358	0.368342	0.235926	0.416848	0.249606	-0.0511585	0.401749	0.149572
TCGA-HB-A3YV-01	TCGA-HB-A3YV-01A-11R-A24X-07	No	4.65493	0.266586	0.00153756	0.533506	0.30947	-0.00746362	0.333777	0.335446	0.357055	0.117213	0.2502	0.208041	0.110018	0.470415	0.486942	0.238652	0.50352	0.36583	0.372291	0.33724	0.248623	0.277704	-0.00741079	0.390174	0.177033
TCGA-HB-A43Z-01	TCGA-HB-A43Z-01A-11R-A24X-07	No	7.27295	0.240107	0.0599849	0.490753	0.30149	0.292793	0.321624	0.338466	0.409526	0.268741	0.210734	0.27046	0.0827018	0.454933	0.426821	0.141118	0.479723	0.356977	0.37116	0.241367	0.421959	0.227033	-0.00536562	0.430866	0.16964
TCGA-HB-A5W3-01	TCGA-HB-A5W3-01A-11R-A29R-07	No	6.93943	0.248048	0.110948	0.484142	0.315118	0.419951	0.321562	0.383864	0.470307	0.303299	0.243923	0.24901	0.132426	0.458945	0.585898	0.246849	0.492398	0.33985	0.36083	0.225795	0.325361	0.325969	0.00412149	0.338406	0.0820981
TCGA-HS-A5N7-01	TCGA-HS-A5N7-01A-21R-A26T-07	No	7.52258	0.219112	0.150322	0.496449	0.411377	0.448444	0.307281	0.400343	0.481607	0.200143	0.304931	0.353703	0.238208	0.462052	0.671693	0.271395	0.489794	0.317041	0.377906	0.263532	0.374438	0.331056	-0.0367551	0.324824	0.155097
TCGA-HS-A5N8-01	TCGA-HS-A5N8-01A-11R-A26T-07	No	7.28217	0.403708	0.0420483	0.522962	0.339622	0.306463	0.3004	0.359177	0.521185	0.0822647	0.24909	0.296459	0.203734	0.426519	0.54751	0.272492	0.499866	0.314163	0.393529	0.324575	0.368078	0.322101	0.00923582	0.341113	0.077264
TCGA-HS-A5N9-01	TCGA-HS-A5N9-01A-11R-A26T-07	No	7.68392	0.164224	-0.00694314	0.461791	0.230473	0.152666	0.253717	0.256501	0.356566	0.0631797	0.10017	0.234813	0.0731396	0.449706	0.32888	0.137252	0.508025	0.349598	0.371017	0.196959	0.301092	0.24117	-0.214996	0.376159	0.188285
TCGA-HS-A5NA-01	TCGA-HS-A5NA-01A-11R-A26T-07	No	6.9611	0.248239	0.0811635	0.505826	0.313539	0.27557	0.270126	0.328873	0.438744	0.210603	0.183889	0.324593	0.154356	0.469111	0.39477	0.26882	0.534793	0.312284	0.351	0.217092	0.370222	0.2983	-0.0764312	0.41945	0.240973
TCGA-IE-A3OV-01	TCGA-IE-A3OV-01A-11R-A22K-07	No	8.04395	0.347299	0.214337	0.518803	0.38523	0.386184	0.348785	0.385233	0.429256	0.200515	0.248595	0.329988	0.175505	0.470313	0.486901	0.393568	0.506756	0.357686	0.405309	0.281466	0.384093	0.322788	-0.0142844	0.419661	0.455378
TCGA-IE-A4EH-01	TCGA-IE-A4EH-01A-11R-A24X-07	No	6.98818	0.159337	-0.0327984	0.501594	0.288236	0.118089	0.30321	0.291721	0.380346	0.183076	0.189747	0.268238	0.133497	0.460047	0.626358	0.133136	0.46644	0.320687	0.362555	0.240006	0.360328	0.262329	-0.0477969	0.364578	-0.0438317
TCGA-IE-A4EI-01	TCGA-IE-A4EI-01A-11R-A24X-07	No	4.39749	0.0242297	0.064938	0.483034	0.219419	0.0250779	0.279966	0.289213	0.39824	0.157281	0.206463	0.292413	0.11256	0.454979	0.386239	0.0959901	0.467201	0.359642	0.317683	0.206432	0.341193	0.291554	-0.0592359	0.370261	0.1018
TCGA-IE-A4EJ-01	TCGA-IE-A4EJ-01A-11R-A24X-07	No	9.09229	0.426436	0.201837	0.523975	0.416447	0.442764	0.321226	0.354672	0.463452	0.20168	0.251255	0.268133	0.236674	0.465322	0.480646	0.34715	0.495472	0.350573	0.359579	0.257151	0.310268	0.337452	-0.0608567	0.399646	0.291751
TCGA-IE-A4EK-01	TCGA-IE-A4EK-01A-11R-A24X-07	No	7.93889	0.185289	0.0325214	0.477104	0.209834	0.284964	0.310634	0.311992	0.382504	0.255031	0.174814	0.249945	0.0883534	0.493131	0.539467	0.123273	0.487857	0.393224	0.383559	0.217534	0.379208	0.217471	-0.0123441	0.337349	0.0513469
TCGA-IE-A6BZ-01	TCGA-IE-A6BZ-01A-11R-A30C-07	No	6.4383	0.215267	0.0411786	0.491831	0.265644	0.321397	0.280573	0.309818	0.436746	0.191001	0.244608	0.275932	0.154135	0.481498	0.409069	0.245376	0.491847	0.36143	0.378074	0.277912	0.340675	0.302073	-0.128421	0.410308	0.223993
TCGA-IF-A3RQ-01	TCGA-IF-A3RQ-01A-11R-A22K-07	No	5.73815	0.242356	-0.000617326	0.492994	0.359957	0.422058	0.334723	0.395594	0.427268	0.0598885	0.227565	0.261736	0.195533	0.44852	0.39156	0.208868	0.494516	0.336768	0.322139	0.23316	0.356552	0.301529	-0.046828	0.389387	0.104075
TCGA-IF-A4AJ-01	TCGA-IF-A4AJ-01A-11R-A24X-07	No	8.14178	0.32497	0.0788155	0.501959	0.384168	0.229173	0.291404	0.338168	0.371069	0.083092	0.201478	0.328585	0.152642	0.471437	0.719587	0.344274	0.508257	0.391039	0.443336	0.26277	0.319219	0.331155	-0.0438266	0.390086	0.271399
TCGA-IF-A4AK-01	TCGA-IF-A4AK-01A-21R-A24X-07	No	6.22741	0.253109	0.12472	0.482691	0.303856	0.199361	0.280507	0.346739	0.404022	0.146647	0.19633	0.263079	0.144709	0.474385	0.660603	0.244428	0.529515	0.369214	0.422576	0.22238	0.37454	0.298525	-0.0856717	0.419078	0.148069
TCGA-IS-A3K6-01	TCGA-IS-A3K6-01A-11R-A21T-07	No	7.39099	0.304124	0.135261	0.516512	0.334932	0.30841	0.251582	0.323949	0.386251	0.146075	0.170301	0.388634	0.199595	0.440761	0.455947	0.304396	0.498287	0.321769	0.380784	0.298347	0.335087	0.339825	0.0588081	0.417214	0.372143
TCGA-IS-A3K7-01	TCGA-IS-A3K7-01A-11R-A21T-07	No	8.52241	0.32186	0.0982089	0.522667	0.411885	0.230378	0.264036	0.362525	0.529788	0.0978567	0.254107	0.309812	0.221311	0.456881	0.525412	0.348132	0.497565	0.308754	0.377463	0.286831	0.301613	0.324322	-0.018983	0.37003	0.330058
TCGA-IS-A3K8-01	TCGA-IS-A3K8-01A-11R-A21T-07	No	7.07934	0.11923	0.129222	0.502551	0.268406	0.271196	0.292767	0.363243	0.376833	0.309162	0.146992	0.313069	0.146673	0.480452	0.591586	0.21128	0.481934	0.313131	0.335074	0.294286	0.353991	0.248399	0.101511	0.329684	0.130601
TCGA-IS-A3KA-01	TCGA-IS-A3KA-01A-11R-A21T-07	No	6.76564	0.212158	0.145504	0.526294	0.425442	0.229789	0.282505	0.375665	0.395213	0.143717	0.184279	0.448635	0.225718	0.427741	0.602676	0.382997	0.493437	0.284165	0.353688	0.336016	0.264428	0.356489	0.140835	0.364778	0.349557
TCGA-IW-A3M4-01	TCGA-IW-A3M4-01A-11R-A21T-07	No	5.6308	0.103671	0.136593	0.513467	0.273563	0.257712	0.286971	0.336967	0.41553	0.334235	0.184938	0.288465	0.105596	0.465229	0.481864	0.200023	0.498927	0.348483	0.347679	0.275032	0.295815	0.272972	-0.0323255	0.320822	0.1566
TCGA-IW-A3M5-01	TCGA-IW-A3M5-01A-22R-A21T-07	No	9.53329	0.291972	0.0804121	0.496781	0.262641	0.277731	0.314101	0.396061	0.494842	0.171933	0.218367	0.384627	0.182381	0.43726	0.466265	0.200606	0.491941	0.293723	0.355788	0.306282	0.212365	0.299041	0.108614	0.370721	0.176058
TCGA-IW-A3M6-01	TCGA-IW-A3M6-01A-11R-A21T-07	No	6.92606	0.284216	0.158893	0.517384	0.316205	0.315564	0.307855	0.350621	0.48477	0.152296	0.227074	0.300343	0.183266	0.470682	0.578668	0.331552	0.486361	0.31808	0.354024	0.263656	0.336439	0.337211	-0.0670862	0.322264	0.313525
TCGA-JV-A5VE-01	TCGA-JV-A5VE-01A-11R-A29R-07	No	6.87961	0.297851	0.108734	0.493851	0.353154	0.355401	0.270571	0.330435	0.456018	0.109304	0.193639	0.345286	0.200241	0.456819	0.3524	0.367163	0.523202	0.343177	0.322004	0.281907	0.304708	0.345449	-0.0726265	0.40487	0.28322
TCGA-JV-A5VF-01	TCGA-JV-A5VF-01A-11R-A29R-07	No	8.2358	0.0727472	0.11176	0.502602	0.200895	0.158838	0.286386	0.335184	0.460357	0.10142	0.260432	0.300352	0.142396	0.413676	0.3602	0.0525049	0.48729	0.294076	0.351182	0.305002	0.340539	0.318691	-0.141173	0.375919	0.0835605
TCGA-JV-A75J-01	TCGA-JV-A75J-01A-11R-A32Q-07	No	7.27619	-0.0375604	0.067735	0.504863	0.174873	0.0434647	0.278427	0.246402	0.366546	0.0318392	0.0973956	0.311451	0.0629808	0.417733	0.380836	0.0827244	0.494111	0.316593	0.386856	0.275312	0.275405	0.183057	-0.163074	0.352369	0.263112
TCGA-K1-A3PN-01	TCGA-K1-A3PN-01A-11R-A22K-07	No	8.4955	0.276057	0.107495	0.471983	0.28185	0.253611	0.271593	0.355729	0.374411	0.225807	0.207319	0.271791	0.0826826	0.464868	0.589351	0.213104	0.476385	0.321959	0.392765	0.210117	0.356225	0.251623	-0.0143992	0.37609	0.231142
	TCGA-K1-A3PN-02A-11R-A22K-07	Yes	8.56492	0.255154	0.0322424	0.461242	0.269493	0.275157	0.307131	0.343053	0.383859	0.236278	0.211748	0.326592	0.0907719	0.469181	0.616609	0.231807	0.473898	0.272754	0.360867	0.206734	0.351471	0.277009	0.0205601	0.377046	0.259456
TCGA-K1-A3PO-01	TCGA-K1-A3PO-01A-11R-A21T-07	No	10.016	0.303391	0.251252	0.549113	0.509922	0.395505	0.337082	0.423073	0.427634	0.394719	0.297149	0.370838	0.308841	0.472083	0.719668	0.411735	0.478355	0.371199	0.448289	0.326168	0.380323	0.325276	0.0414756	0.269208	0.12922
TCGA-K1-A42W-01	TCGA-K1-A42W-01A-11R-A24X-07	No	9.25981	0.252613	0.063045	0.512679	0.35598	0.351837	0.351481	0.375415	0.375599	0.29327	0.251808	0.326719	0.212518	0.46549	0.638626	0.265942	0.494155	0.327954	0.356734	0.25231	0.286349	0.26389	-0.0104962	0.36552	0.161515
TCGA-K1-A42X-01	TCGA-K1-A42X-01A-11R-A24X-07	No	3.86801	0.145607	0.122075	0.499229	0.214487	0.211878	0.299036	0.226087	0.360598	0.352894	0.0768546	0.243711	0.117332	0.464021	0.643542	0.192315	0.473083	0.32715	0.349088	0.237042	0.378928	0.235409	0.0179525	0.330954	0.0434255
	TCGA-K1-A42X-02A-11R-A24X-07	Yes	5.16871	0.169884	0.155907	0.510713	0.243819	0.217449	0.301015	0.259775	0.359241	0.369809	0.131097	0.281421	0.10331	0.468286	0.584436	0.213011	0.476919	0.322392	0.36132	0.252156	0.375138	0.245571	0.0127055	0.344256	-0.0319293
TCGA-K1-A6RT-01	TCGA-K1-A6RT-01A-32R-A33J-07	No	8.69138	0.509561	0.427222	0.538201	0.535639	0.458904	0.322174	0.382122	0.457307	0.213383	0.243562	0.372904	0.295957	0.462304	0.680711	0.573357	0.55321	0.41489	0.405957	0.34321	0.299272	0.394106	0.305655	0.383254	0.51294
TCGA-K1-A6RU-01	TCGA-K1-A6RU-01A-11R-A32Q-07	No	8.73485	0.374074	0.158097	0.51309	0.349173	0.407859	0.301063	0.409769	0.454323	0.280439	0.307966	0.284282	0.205126	0.451524	0.645289	0.268625	0.499908	0.325537	0.383916	0.292015	0.323793	0.365578	0.00208192	0.373654	0.312062
TCGA-K1-A6RV-01	TCGA-K1-A6RV-01A-11R-A32Q-07	No	7.58878	0.0973135	0.0435175	0.484143	0.312076	0.160851	0.275115	0.393866	0.480265	0.177351	0.33587	0.273891	0.234211	0.430436	0.559616	0.179514	0.496416	0.336309	0.391958	0.242476	0.162023	0.34616	-0.0146188	0.382112	0.238454
TCGA-KD-A5QS-01	TCGA-KD-A5QS-01A-11R-A27Q-07	No	7.58429	0.241197	0.0200984	0.491784	0.269525	0.302901	0.314404	0.378243	0.416988	0.265149	0.295733	0.217986	0.117684	0.448043	0.511803	0.244081	0.513507	0.353502	0.346087	0.237644	0.282738	0.251239	-0.0504235	0.385979	0.261812
TCGA-KD-A5QT-01	TCGA-KD-A5QT-01A-11R-A27Q-07	No	7.39306	0.290046	0.131797	0.49496	0.256798	0.189728	0.289503	0.280585	0.35385	0.256048	0.201644	0.307245	0.174737	0.494286	0.499535	0.214139	0.515502	0.351218	0.304398	0.272473	0.363965	0.252476	-0.0523615	0.438058	0.173499
TCGA-KD-A5QU-01	TCGA-KD-A5QU-01A-11R-A27Q-07	No	6.04123	0.169628	0.146923	0.472706	0.24461	0.331684	0.283575	0.327521	0.39381	0.264484	0.165833	0.318933	0.0993496	0.449753	0.374418	0.236568	0.491611	0.319742	0.361947	0.275607	0.383445	0.271332	-0.160791	0.431828	0.278061
TCGA-KF-A41W-01	TCGA-KF-A41W-01A-11R-A24X-07	No	8.13217	0.216265	0.087224	0.489471	0.306167	0.262986	0.292315	0.338238	0.473978	0.239422	0.279821	0.290461	0.150442	0.436672	0.577368	0.205835	0.528987	0.313077	0.361894	0.246084	0.242694	0.332386	-0.0199083	0.37659	0.255881
TCGA-LI-A67I-01	TCGA-LI-A67I-01A-31R-A30C-07	No	7.93918	0.163133	0.0259388	0.471218	0.242942	0.380061	0.271578	0.385703	0.480188	0.114812	0.260791	0.282657	0.202439	0.435284	0.435839	0.208908	0.494354	0.310373	0.356046	0.273815	0.241864	0.357768	0.0040333	0.416599	0.118333
TCGA-LI-A9QH-01	TCGA-LI-A9QH-01A-11R-A37L-07	No	8.98936	0.192109	0.0290483	0.497577	0.237356	0.357299	0.286818	0.365426	0.428201	0.244155	0.20838	0.202909	0.116839	0.452303	0.470977	0.211656	0.535487	0.362404	0.344478	0.236675	0.318815	0.293893	-0.00474891	0.385305	0.196897
TCGA-MB-A5Y8-01	TCGA-MB-A5Y8-01A-11R-A29R-07	No	7.68519	0.297493	0.0705703	0.520098	0.345542	0.348352	0.278119	0.42138	0.514822	0.238135	0.273633	0.359091	0.190675	0.452482	0.487754	0.22921	0.48537	0.323765	0.362272	0.259891	0.280128	0.317495	-0.0688406	0.390598	0.103303
TCGA-MB-A5Y9-01	TCGA-MB-A5Y9-01A-11R-A29R-07	No	7.29758	0.396146	0.244203	0.523605	0.528574	0.519069	0.312813	0.448362	0.551586	0.323374	0.397138	0.364965	0.266822	0.416828	0.671084	0.468182	0.474715	0.339701	0.448122	0.309713	0.306329	0.414683	0.0695348	0.362777	0.398832
TCGA-MB-A5YA-01	TCGA-MB-A5YA-01A-11R-A29R-07	No	10.4182	0.27776	0.127067	0.508758	0.350462	0.413124	0.332534	0.319736	0.358811	0.34508	0.242064	0.315224	0.188439	0.477151	0.641754	0.260918	0.494417	0.359137	0.420941	0.222311	0.328764	0.29219	-0.0158306	0.342809	0.0617056
TCGA-MB-A8JK-01	TCGA-MB-A8JK-01A-11R-A36F-07	No	6.7849	0.247048	0.0742718	0.504145	0.34488	0.429999	0.300688	0.338523	0.430626	0.393989	0.25045	0.269486	0.263948	0.441921	0.651544	0.304121	0.504073	0.38219	0.432444	0.288495	0.320377	0.30485	-0.0208074	0.374145	0.314378
TCGA-MB-A8JL-01	TCGA-MB-A8JL-01A-11R-A36F-07	No	6.48206	0.252741	0.156227	0.495836	0.290029	0.228648	0.301001	0.380397	0.443659	0.157286	0.201175	0.293117	0.245502	0.449657	0.432061	0.267984	0.513533	0.344446	0.432806	0.291306	0.205365	0.285215	-0.0504172	0.342128	0.308325
TCGA-MJ-A68H-01	TCGA-MJ-A68H-01A-11R-A30C-07	No	6.88354	0.220279	0.125247	0.49247	0.242026	0.35126	0.275694	0.342446	0.382376	0.179492	0.256424	0.342535	0.131444	0.498152	0.619453	0.17914	0.508976	0.342408	0.415266	0.235368	0.351881	0.340305	-0.0147362	0.387955	0.258034
TCGA-MJ-A68J-01	TCGA-MJ-A68J-01A-11R-A30C-07	No	8.64811	0.340955	0.114231	0.508403	0.323879	0.649429	0.325322	0.479335	0.463981	0.455639	0.280174	0.299584	0.138544	0.456878	0.642283	0.362014	0.496246	0.362266	0.416991	0.281215	0.289841	0.364563	-0.0256559	0.310894	0.41045
TCGA-MJ-A850-01	TCGA-MJ-A850-01A-11R-A355-07	No	7.74504	0.176247	0.0447821	0.504226	0.24884	0.200952	0.296668	0.321585	0.418258	0.126792	0.248085	0.399569	0.152154	0.487	0.545113	0.0870013	0.456528	0.322743	0.401594	0.251982	0.220225	0.274972	-0.0584699	0.311533	0.168177
TCGA-MO-A47P-01	TCGA-MO-A47P-01A-11R-A24X-07	No	5.15408	0.20833	0.142778	0.526316	0.377281	0.330475	0.306497	0.378235	0.40226	0.193449	0.204863	0.347318	0.240364	0.460991	0.369909	0.319598	0.506204	0.337586	0.373492	0.295566	0.292474	0.257512	0.113433	0.270396	0.0879071
TCGA-MO-A47R-01	TCGA-MO-A47R-01A-11R-A24X-07	No	9.95022	0.328065	0.0255516	0.50039	0.278077	0.195898	0.292807	0.314143	0.364566	0.0536266	0.193268	0.319231	0.136107	0.437716	0.567943	0.167093	0.520054	0.366001	0.398158	0.255133	0.215409	0.193828	-0.194415	0.319429	0.15664
TCGA-N1-A6IA-01	TCGA-N1-A6IA-01A-12R-A32Q-07	No	8.27683	0.226595	0.0428588	0.495691	0.289124	0.192218	0.270879	0.331115	0.458327	0.164975	0.233684	0.250437	0.26861	0.462999	0.494457	0.197556	0.493376	0.304518	0.336341	0.277404	0.351971	0.307659	-0.11896	0.443425	0.225496
TCGA-PC-A5DK-01	TCGA-PC-A5DK-01A-11R-A27Q-07	No	7.70558	0.292513	0.175135	0.523377	0.412528	0.344325	0.330948	0.371336	0.412817	0.37198	0.167351	0.315323	0.120855	0.499617	0.633996	0.404225	0.53428	0.423002	0.417392	0.268502	0.334296	0.273001	-0.056112	0.340386	0.263762
TCGA-PC-A5DL-01	TCGA-PC-A5DL-01A-11R-A26T-07	No	5.85402	0.334527	0.153108	0.505376	0.361901	0.338835	0.311158	0.385716	0.398856	0.355555	0.216245	0.304273	0.121376	0.488864	0.66755	0.325238	0.497227	0.397063	0.433508	0.256552	0.371228	0.273489	-0.0407993	0.348939	0.0945286
TCGA-PC-A5DM-01	TCGA-PC-A5DM-01A-11R-A27Q-07	No	8.76815	0.106391	-0.0336697	0.493246	0.207503	0.368403	0.278899	0.407504	0.420617	0.116718	0.263483	0.320497	0.145425	0.395331	0.508838	0.133433	0.503089	0.357923	0.447319	0.221488	0.314094	0.32711	-0.00849136	0.420715	0.284967
TCGA-PC-A5DN-01	TCGA-PC-A5DN-01A-12R-A27Q-07	No	7.36668	0.219466	0.150133	0.548642	0.362309	0.301432	0.320341	0.410609	0.430977	0.137423	0.283814	0.361453	0.179971	0.498007	0.649432	0.284206	0.507034	0.348162	0.405172	0.298363	0.274737	0.301993	-0.0403694	0.347052	0.145022
TCGA-PC-A5DO-01	TCGA-PC-A5DO-01A-11R-A26T-07	No	5.85816	0.252905	0.0576049	0.525233	0.391236	0.443978	0.320451	0.395638	0.400813	0.115193	0.232544	0.314225	0.269118	0.491824	0.601213	0.31349	0.520599	0.321463	0.427676	0.228783	0.326987	0.278123	-0.144853	0.346562	0.390748
TCGA-PC-A5DP-01	TCGA-PC-A5DP-01A-11R-A26T-07	No	5.90421	0.146448	0.106443	0.488364	0.278545	0.100587	0.286196	0.262597	0.368412	0.216684	0.184599	0.252205	0.0751024	0.463478	0.557178	0.183847	0.501972	0.322624	0.367305	0.221684	0.406142	0.273538	0.00356626	0.347403	0.131617
TCGA-PT-A8TR-01	TCGA-PT-A8TR-01A-11R-A37L-07	No	5.28971	0.122743	-0.0252215	0.484605	0.233892	0.15811	0.299533	0.276501	0.32738	0.11428	0.133053	0.366213	0.0742185	0.448736	0.597476	0.0778878	0.483247	0.353981	0.347658	0.254185	0.332994	0.215702	0.172	0.311614	0.0347729
TCGA-QC-A6FX-01	TCGA-QC-A6FX-01A-11R-A32Q-07	No	9.21958	0.462022	0.0923212	0.517357	0.353391	0.422735	0.297026	0.329555	0.490463	0.241126	0.325005	0.297201	0.220509	0.457587	0.518871	0.284596	0.484963	0.351615	0.395035	0.269476	0.333456	0.344304	-0.00629737	0.381092	0.246497
TCGA-QC-A7B5-01	TCGA-QC-A7B5-01A-11R-A33J-07	No	8.37324	0.235051	0.0825411	0.490763	0.445755	0.351804	0.279923	0.404869	0.468223	0.253751	0.29279	0.309783	0.207368	0.437827	0.574159	0.289591	0.478369	0.327954	0.399836	0.25232	0.249157	0.317096	0.00835293	0.374391	0.379374
TCGA-QC-AA9N-01	TCGA-QC-AA9N-01A-11R-A39D-07	No	9.193	0.202346	0.0827953	0.52532	0.287176	0.451559	0.332271	0.433448	0.477498	0.163826	0.330409	0.302216	0.183334	0.445346	0.585005	0.156332	0.503914	0.317232	0.359105	0.244873	0.250599	0.341399	-0.0182487	0.385837	0.223058
TCGA-QQ-A5V2-01	TCGA-QQ-A5V2-01A-11R-A32Q-07	No	5.83774	0.172992	0.13355	0.531219	0.463048	0.460754	0.296429	0.396923	0.493668	0.171272	0.286208	0.278414	0.163569	0.451965	0.663041	0.264116	0.47883	0.334527	0.435848	0.26608	0.178905	0.318027	-0.039911	0.269694	0.113215
TCGA-QQ-A5V9-01	TCGA-QQ-A5V9-01A-11R-A32Q-07	No	9.64529	0.376629	0.135133	0.544701	0.430671	0.440153	0.372068	0.388048	0.502739	0.242976	0.350455	0.2993	0.22859	0.466072	0.673765	0.325823	0.468352	0.341477	0.415822	0.262504	0.308252	0.365892	0.00388926	0.333174	0.298494
TCGA-QQ-A5VA-01	TCGA-QQ-A5VA-01A-12R-A32Q-07	No	8.51799	0.45474	0.347175	0.542793	0.503941	0.417415	0.33922	0.463467	0.502278	0.24746	0.272767	0.306452	0.199579	0.440615	0.593495	0.54086	0.532522	0.380512	0.452726	0.357541	0.243592	0.431126	0.011267	0.356814	0.623352
TCGA-QQ-A5VB-01	TCGA-QQ-A5VB-01A-11R-A36F-07	No	9.18037	0.376374	0.126061	0.503641	0.394843	0.220295	0.285318	0.373681	0.481707	0.13145	0.330522	0.316626	0.257724	0.42597	0.51684	0.406866	0.513979	0.291108	0.399102	0.317336	0.25605	0.402848	0.0145414	0.412214	0.431614
TCGA-QQ-A5VC-01	TCGA-QQ-A5VC-01A-31R-A32Q-07	No	7.80856	0.150278	0.0449707	0.478856	0.259498	0.233044	0.260553	0.293099	0.453693	0.104442	0.252897	0.298358	0.20743	0.431885	0.352075	0.211975	0.493256	0.29062	0.367055	0.251375	0.336939	0.275165	-0.0776922	0.389603	0.0274608
TCGA-QQ-A5VD-01	TCGA-QQ-A5VD-01A-21R-A32Q-07	No	9.11655	0.251177	0.160888	0.503838	0.398605	0.48581	0.293774	0.467082	0.525582	0.381081	0.276427	0.346889	0.170239	0.475091	0.691192	0.361799	0.483933	0.347493	0.43393	0.300958	0.33385	0.352428	0.0397383	0.352398	0.377302
TCGA-QQ-A8VB-01	TCGA-QQ-A8VB-01A-11R-A37L-07	No	6.44118	0.0797331	0.1043	0.519329	0.264364	0.198987	0.31533	0.354509	0.411429	0.280264	0.151957	0.305675	0.152018	0.442953	0.409028	0.173813	0.497034	0.324521	0.393514	0.299798	0.343246	0.317102	-0.0615728	0.311941	0.114393
TCGA-QQ-A8VD-01	TCGA-QQ-A8VD-01A-42R-A39D-07	No	7.9914	0.178378	0.0350256	0.505893	0.288048	0.25194	0.283483	0.409149	0.393835	0.282156	0.210783	0.211408	0.157294	0.454955	0.640779	0.183917	0.483909	0.362601	0.435529	0.301865	0.343128	0.302066	-0.0743021	0.287543	0.0734455
TCGA-QQ-A8VF-01	TCGA-QQ-A8VF-01A-11R-A37L-07	No	7.66653	0.346763	0.182177	0.513206	0.414235	0.185318	0.281722	0.31159	0.428024	0.103693	0.254346	0.355553	0.313136	0.428809	0.364871	0.406176	0.538039	0.414779	0.407123	0.312474	0.333056	0.284405	-0.0817901	0.409769	0.235245
TCGA-QQ-A8VG-01	TCGA-QQ-A8VG-01A-11R-A37L-07	No	7.58176	0.353599	0.170946	0.508659	0.344056	0.362028	0.326972	0.421217	0.48818	0.18191	0.274987	0.347326	0.162833	0.45701	0.528133	0.343358	0.520044	0.404122	0.445508	0.310256	0.342491	0.353087	0.163653	0.337371	0.271074
TCGA-QQ-A8VH-01	TCGA-QQ-A8VH-01A-11R-A37L-07	No	7.10552	0.186962	0.104108	0.483002	0.224988	0.177067	0.31506	0.347815	0.332501	0.0930238	0.138876	0.305024	0.150416	0.456031	0.38242	0.189162	0.493136	0.338928	0.396695	0.306599	0.295838	0.246922	-0.0460849	0.359812	0.23098
TCGA-RN-A68Q-01	TCGA-RN-A68Q-01A-11R-A30C-07	No	10.9095	0.43917	0.189101	0.510349	0.347557	0.146246	0.342261	0.380585	0.459348	0.1136	0.27083	0.287541	0.250721	0.449819	0.490761	0.302468	0.501707	0.312222	0.418857	0.288911	0.382562	0.294423	0.174947	0.272655	0.162653
TCGA-RN-AAAQ-01	TCGA-RN-AAAQ-01A-21R-A39D-07	No	4.37688	0.290662	0.0579908	0.49757	0.367792	0.209919	0.333664	0.393852	0.477115	0.117908	0.306095	0.352901	0.317805	0.449702	0.473983	0.169696	0.459169	0.35299	0.407624	0.289319	0.303453	0.325934	0.00367693	0.285509	0.201244
TCGA-SG-A6Z4-01	TCGA-SG-A6Z4-01A-22R-A33J-07	No	7.07785	0.164693	0.0681988	0.491826	0.202562	0.247557	0.280688	0.358526	0.461976	0.216108	0.269174	0.249743	0.207802	0.445556	0.559738	0.195392	0.504537	0.365919	0.422672	0.296647	0.359683	0.296603	-0.0317515	0.409471	0.233458
TCGA-SG-A6Z7-01	TCGA-SG-A6Z7-01A-12R-A32Q-07	No	7.77938	0.154911	0.0222157	0.51123	0.317227	0.295295	0.33333	0.360391	0.436963	0.226877	0.205468	0.293696	0.102744	0.426936	0.346185	0.178247	0.468861	0.303474	0.364538	0.318339	0.363251	0.333898	-0.0280978	0.366215	0.228339
TCGA-SG-A849-01	TCGA-SG-A849-01A-11R-A355-07	No	9.3022	0.494642	0.216187	0.523566	0.460717	0.474909	0.3198	0.440866	0.517808	0.242541	0.33639	0.357088	0.285877	0.424847	0.626277	0.485468	0.519827	0.358475	0.426136	0.337426	0.298495	0.410652	0.118409	0.437231	0.479671
TCGA-SI-A71O-01	TCGA-SI-A71O-01A-12R-A33J-07	No	6.31855	0.137831	0.0593206	0.492777	0.230042	0.153277	0.311421	0.372183	0.448642	0.223356	0.242268	0.297602	0.141083	0.450199	0.418859	0.240359	0.486694	0.358387	0.382966	0.273509	0.308591	0.302781	-0.0402102	0.377244	0.212578
	TCGA-SI-A71O-06A-11R-A38C-07	Yes	8.07517	0.395186	0.202175	0.521251	0.425488	0.345404	0.29489	0.388514	0.504955	0.323028	0.324581	0.355713	0.203209	0.424434	0.448107	0.42733	0.535668	0.386627	0.406493	0.325407	0.270288	0.412958	0.134973	0.383418	0.221393
TCGA-SI-A71P-01	TCGA-SI-A71P-01A-12R-A33J-07	No	8.04228	0.363655	0.174289	0.509112	0.346985	0.165238	0.338325	0.345963	0.431179	0.150861	0.2723	0.331581	0.205818	0.459919	0.533374	0.295833	0.498642	0.377309	0.411348	0.280908	0.335733	0.34876	0.178042	0.281022	0.233579
TCGA-SI-A71Q-01	TCGA-SI-A71Q-01A-12R-A33J-07	No	5.6979	0.204301	0.043476	0.479168	0.215984	0.217453	0.317001	0.351683	0.425746	0.121768	0.147784	0.323726	0.128751	0.442093	0.30211	0.182764	0.529069	0.323572	0.375303	0.31284	0.309555	0.305695	-0.0527108	0.401813	0.147053
TCGA-SI-AA8B-01	TCGA-SI-AA8B-01A-11R-A38C-07	No	5.65889	0.110651	0.0627142	0.481872	0.24835	0.250647	0.284947	0.407919	0.484687	0.166312	0.302842	0.272038	0.189066	0.450061	0.354188	0.158664	0.48896	0.316113	0.363332	0.294258	0.328526	0.310126	-0.126095	0.389368	0.17358
TCGA-SI-AA8C-01	TCGA-SI-AA8C-01A-11R-A38C-07	No	9.54759	0.262718	0.0983878	0.502194	0.293682	0.231744	0.321567	0.36581	0.504145	0.242744	0.206346	0.301423	0.121799	0.442255	0.569974	0.306985	0.520647	0.349942	0.426226	0.318521	0.29461	0.336192	-0.0135076	0.335345	0.207744
TCGA-UE-A6QT-01	TCGA-UE-A6QT-01A-12R-A32Q-07	No	10.7975	0.494582	0.305491	0.543854	0.52161	0.550984	0.315285	0.440494	0.463159	0.35571	0.317364	0.351224	0.314763	0.459502	0.638423	0.533734	0.526405	0.37874	0.417582	0.327135	0.368003	0.390508	0.0431776	0.346759	0.472684
TCGA-UE-A6QU-01	TCGA-UE-A6QU-01A-12R-A32Q-07	No	8.83086	0.522043	0.215657	0.522324	0.493198	0.461491	0.300153	0.412256	0.495212	0.0983772	0.316613	0.325689	0.315669	0.460959	0.523299	0.516691	0.525577	0.356074	0.431294	0.344486	0.367738	0.405258	0.0241366	0.405012	0.532074
TCGA-VT-A80G-01	TCGA-VT-A80G-01A-11R-A36F-07	No	5.72558	0.233188	0.0559673	0.49786	0.289086	0.143431	0.316997	0.335456	0.465243	0.228168	0.268138	0.294957	0.190956	0.465968	0.414228	0.257425	0.480713	0.326886	0.420448	0.28723	0.358807	0.372241	-0.0166822	0.383185	0.224318
TCGA-VT-A80J-01	TCGA-VT-A80J-01A-11R-A36F-07	No	8.18382	0.422567	0.223138	0.523903	0.424731	0.430181	0.305259	0.473092	0.534057	0.21172	0.355854	0.288018	0.256488	0.43044	0.601985	0.431795	0.534071	0.339152	0.412775	0.309674	0.301958	0.400301	0.0132427	0.41069	0.407809
	TCGA-VT-A80J-02A-11R-A41I-07	Yes	7.29109	0.269395	0.204415	0.514494	0.334744	0.325248	0.300551	0.404555	0.444074	0.160744	0.246274	0.297961	0.188794	0.436885	0.517734	0.304087	0.496166	0.304196	0.377672	0.265562	0.272531	0.350742	0.010459	0.381255	0.423977
TCGA-VT-AB3D-01	TCGA-VT-AB3D-01A-12R-A41I-07	No	10.1053	0.559691	0.278464	0.552528	0.541368	0.512614	0.312716	0.405803	0.464379	0.17758	0.320965	0.396969	0.319992	0.460083	0.690745	0.571264	0.540236	0.393182	0.452842	0.376003	0.396763	0.420499	-0.0270661	0.392256	0.589067
TCGA-WK-A8XO-01	TCGA-WK-A8XO-01A-11R-A37L-07	No	7.65092	0.307162	0.20153	0.517589	0.403412	0.495262	0.393452	0.427466	0.499548	0.435565	0.351833	0.29034	0.204816	0.441417	0.619168	0.351157	0.493698	0.334513	0.389894	0.283671	0.275405	0.400556	-0.0182031	0.394198	0.3106
TCGA-WK-A8XQ-01	TCGA-WK-A8XQ-01A-11R-A37L-07	No	7.30718	0.273636	0.117662	0.517202	0.324156	0.31906	0.30862	0.339619	0.371495	0.0815434	0.202068	0.378453	0.176197	0.432286	0.594754	0.218287	0.524567	0.413354	0.467745	0.289143	0.368791	0.305453	-0.0380908	0.358638	0.216193
TCGA-WK-A8XS-01	TCGA-WK-A8XS-01A-11R-A37L-07	No	7.72548	0.199638	0.114357	0.473831	0.242041	0.203152	0.310935	0.310033	0.419452	0.194954	0.204019	0.328744	0.121412	0.462043	0.497301	0.232989	0.500515	0.355673	0.364119	0.230564	0.363504	0.298306	0.0909787	0.406472	0.206525
TCGA-WK-A8XT-01	TCGA-WK-A8XT-01A-11R-A37L-07	No	3.46574	-0.0392551	0.0141544	0.494771	0.21559	0.0596375	0.274382	0.206762	0.346168	0.0896732	0.0636411	0.348787	0.11229	0.484231	0.541945	0.0276379	0.502491	0.361135	0.395896	0.264638	0.2342	0.165548	-0.0887389	0.319707	0.207094
TCGA-WK-A8XX-01	TCGA-WK-A8XX-01A-11R-A37L-07	No	7.82801	0.188041	0.118204	0.493019	0.280246	0.560589	0.332318	0.41796	0.452341	0.293766	0.271316	0.32144	0.148562	0.473304	0.646507	0.285625	0.518307	0.375589	0.413243	0.219974	0.363714	0.322685	-0.0495389	0.338023	0.234839
TCGA-WK-A8XY-01	TCGA-WK-A8XY-01A-11R-A37L-07	No	5.15567	0.184242	0.0577457	0.475954	0.262225	0.149229	0.284094	0.318893	0.318535	0.105095	0.237746	0.267617	0.1268	0.453973	0.607916	0.111821	0.482814	0.320869	0.351112	0.205224	0.401429	0.224023	-0.0382274	0.316209	0.0478939
TCGA-WK-A8XZ-01	TCGA-WK-A8XZ-01A-11R-A37L-07	No	7.95408	0.222391	0.0679433	0.478548	0.28683	0.281896	0.311596	0.341794	0.408057	0.284276	0.225941	0.260706	0.167755	0.465677	0.624246	0.242564	0.515412	0.359289	0.408158	0.200157	0.335429	0.295107	0.141013	0.333767	0.138523
TCGA-WK-A8Y0-01	TCGA-WK-A8Y0-01A-11R-A41I-07	No	8.0144	0.322625	0.133442	0.534794	0.495703	0.337089	0.274972	0.384488	0.464451	0.160196	0.341967	0.377034	0.343218	0.417636	0.575865	0.420364	0.525663	0.320364	0.407413	0.313125	0.346459	0.401043	-0.0290447	0.426747	0.34192
TCGA-WP-A9GB-01	TCGA-WP-A9GB-01A-11R-A37L-07	No	4.44464	0.138455	0.0725002	0.485233	0.210219	0.112224	0.231286	0.219031	0.350576	0.11882	0.117733	0.398425	0.086738	0.474919	0.555594	0.0373603	0.479477	0.308344	0.360031	0.212377	0.32771	0.250202	0.0601637	0.367177	0.113377
TCGA-X2-A95T-01	TCGA-X2-A95T-01A-11R-A37L-07	No	6.85403	0.229193	0.114289	0.489429	0.257994	0.222854	0.272996	0.281298	0.369632	0.164858	0.155668	0.288668	0.101865	0.473345	0.422352	0.225814	0.514647	0.369503	0.351033	0.233272	0.287484	0.284453	-0.115809	0.374743	0.229842
TCGA-X6-A7W8-01	TCGA-X6-A7W8-01A-21R-A355-07	No	7.91903	0.28483	0.138865	0.509273	0.317351	0.394061	0.297949	0.380134	0.488955	0.340284	0.352272	0.31244	0.213755	0.428012	0.582933	0.25438	0.462386	0.339824	0.408005	0.219745	0.224973	0.398309	-0.0583951	0.407476	0.329164
TCGA-X6-A7WA-01	TCGA-X6-A7WA-01A-12R-A355-07	No	7.93675	0.27503	0.0697778	0.485202	0.300288	0.366983	0.307157	0.392103	0.441065	0.203383	0.268618	0.287353	0.172623	0.468274	0.567903	0.289899	0.5036	0.353591	0.401608	0.218242	0.401962	0.298266	0.125358	0.364213	0.186498
TCGA-X6-A7WB-01	TCGA-X6-A7WB-01A-11R-A355-07	No	7.08481	0.201397	0.13566	0.494761	0.224784	0.125909	0.28115	0.286398	0.350123	0.169356	0.188539	0.276485	0.134502	0.463414	0.404356	0.145992	0.490992	0.330483	0.305415	0.242794	0.388423	0.27989	0.0500595	0.416812	0.0752329
TCGA-X6-A7WC-01	TCGA-X6-A7WC-01A-12R-A355-07	No	7.51826	0.306801	0.0490153	0.518132	0.445168	0.185365	0.287888	0.381406	0.433039	0.138777	0.281931	0.291054	0.318688	0.450985	0.54621	0.41685	0.517726	0.35677	0.432603	0.300744	0.24454	0.398179	0.00940087	0.372957	0.45615
TCGA-X6-A7WD-01	TCGA-X6-A7WD-01A-21R-A355-07	No	5.15543	0.143559	0.0523737	0.487449	0.204718	0.240585	0.288395	0.346101	0.434518	0.258782	0.195947	0.277086	0.125228	0.440073	0.44567	0.0977424	0.506445	0.338834	0.386357	0.198856	0.35303	0.236094	-0.11123	0.390425	0.0274608
TCGA-X6-A8C2-01	TCGA-X6-A8C2-01A-11R-A36F-07	No	5.52222	0.202742	0.0745254	0.485771	0.231276	0.270252	0.276559	0.401583	0.479989	0.151211	0.304264	0.282066	0.226291	0.426773	0.42154	0.228179	0.520055	0.371241	0.432091	0.266581	0.357739	0.321408	-0.066541	0.444298	0.319293
TCGA-X6-A8C3-01	TCGA-X6-A8C3-01A-11R-A36F-07	No	7.35562	0.325857	0.167367	0.492002	0.344128	0.324529	0.305156	0.379917	0.448581	0.233408	0.279045	0.35493	0.224313	0.422912	0.419834	0.308553	0.515212	0.327843	0.390422	0.29847	0.230145	0.327453	-0.0127679	0.429019	0.353619
TCGA-X6-A8C4-01	TCGA-X6-A8C4-01A-11R-A36F-07	No	5.36498	0.226698	-0.00112257	0.486127	0.240031	0.152371	0.243271	0.316071	0.436888	0.0629786	0.233461	0.255072	0.0752038	0.438091	0.37588	0.185805	0.502414	0.290776	0.36635	0.222723	0.227481	0.273991	0.0143835	0.415739	0.293457
TCGA-X6-A8C5-01	TCGA-X6-A8C5-01A-11R-A36F-07	No	8.03131	0.305972	0.180822	0.507721	0.449782	0.414014	0.361271	0.396569	0.464876	0.352743	0.279437	0.293444	0.126001	0.487652	0.705126	0.365794	0.504153	0.344521	0.414798	0.239166	0.373738	0.294009	-0.0613499	0.29398	0.197547
TCGA-X6-A8C6-01	TCGA-X6-A8C6-01A-11R-A36F-07	No	7.94769	0.278427	0.0713786	0.50614	0.325839	0.368878	0.312292	0.392702	0.445347	0.255451	0.249206	0.309026	0.180557	0.471209	0.665234	0.251657	0.493921	0.38193	0.423048	0.268022	0.290008	0.32385	0.0107392	0.402893	0.248935
TCGA-X6-A8C7-01	TCGA-X6-A8C7-01A-11R-A36F-07	No	5.64014	-0.0317349	0.0474231	0.476043	0.199989	0.0985676	0.270208	0.236165	0.332377	0.241002	0.0656806	0.324797	0.0915205	0.458651	0.389204	0.0753909	0.499913	0.312729	0.364607	0.288176	0.263529	0.170386	-0.0410228	0.266555	0.205834
TCGA-X9-A971-01	TCGA-X9-A971-01A-11R-A38C-07	No	7.82968	0.13325	0.0421099	0.470774	0.206266	0.292494	0.284694	0.307256	0.343656	0.215003	0.162065	0.28021	0.129951	0.437997	0.530002	0.14052	0.513943	0.343132	0.373428	0.207495	0.3844	0.284597	0.0353725	0.382292	0.134948
TCGA-X9-A973-01	TCGA-X9-A973-01A-11R-A38C-07	No	9.81337	0.289868	0.0344091	0.506024	0.274241	0.250235	0.353605	0.361075	0.510598	0.112431	0.28961	0.279807	0.131028	0.433996	0.474837	0.202652	0.481482	0.373409	0.415784	0.260293	0.339661	0.309281	-0.0386879	0.344982	0.225333
TCGA-Z4-A8JB-01	TCGA-Z4-A8JB-01A-23R-A37L-07	No	7.30432	0.211599	0.158916	0.495891	0.304015	0.147995	0.305228	0.428907	0.429033	0.341468	0.232011	0.283995	0.170506	0.459999	0.508513	0.271674	0.488648	0.349768	0.407362	0.303504	0.347278	0.326001	-0.0379307	0.326159	0.206931
TCGA-Z4-A9VC-01	TCGA-Z4-A9VC-01A-11R-A37L-07	No	6.71112	0.325262	0.164086	0.518523	0.288487	0.256428	0.336416	0.343793	0.343453	0.216564	0.218665	0.313082	0.138379	0.457864	0.67608	0.21999	0.51465	0.381533	0.411582	0.281681	0.20943	0.246776	-0.0772549	0.291222	0.161962
TCGA-Z4-AAPF-01	TCGA-Z4-AAPF-01A-11R-A39D-07	No	6.81887	0.0976315	0.0529087	0.505093	0.309641	0.234679	0.317135	0.367017	0.420784	0.160946	0.200028	0.404407	0.165669	0.478149	0.63034	0.218038	0.473632	0.293055	0.364285	0.300963	0.245335	0.320155	0.0886047	0.346791	0.172158
TCGA-Z4-AAPG-01	TCGA-Z4-AAPG-01A-11R-A39D-07	No	6.32468	0.281913	0.0687166	0.506506	0.31829	0.433276	0.279984	0.434783	0.45458	0.207305	0.27176	0.329047	0.190282	0.44464	0.513712	0.194193	0.475737	0.292248	0.364557	0.268485	0.208347	0.33244	-0.160852	0.383338	0.262421

## Sheet: IRF1
sample_id	id_rnaseq	duplicated_rnaseq	IRF1	aDC	B cells	CD8 T cells	Cytotoxic cells	DC	Eosinophils	iDC	Macrophages	Mast cells	Neutrophils	NK CD56bright cells	NK CD56dim cells	NK cells	pDC	T cells	T helper cells	Tcm	Tem	TFH	Tgd	Th1 cells	Th17 cells	Th2 cells	TReg
TCGA-3B-A9HI-01	TCGA-3B-A9HI-01A-11R-A38C-07	No	5.37218	0.426602	0.170406	0.523385	0.413457	0.502514	0.33874	0.419863	0.484268	0.318781	0.35323	0.264988	0.301502	0.479421	0.722065	0.390736	0.513153	0.373745	0.438987	0.332146	0.271103	0.373441	-0.0565583	0.368918	0.38303
TCGA-3B-A9HJ-01	TCGA-3B-A9HJ-01A-11R-A38C-07	No	5.26835	0.353501	0.510355	0.550982	0.515703	0.523853	0.330788	0.426178	0.47103	0.393776	0.298767	0.373958	0.24335	0.433399	0.673156	0.597332	0.572517	0.431586	0.455274	0.443859	0.310146	0.383168	0.184499	0.336733	0.49986
TCGA-3B-A9HL-01	TCGA-3B-A9HL-01A-11R-A38C-07	No	4.35419	0.293198	0.0564093	0.520164	0.342845	0.38393	0.347502	0.374652	0.435484	0.0842284	0.306698	0.265349	0.225147	0.476367	0.646873	0.239648	0.508787	0.389409	0.424973	0.274787	0.32518	0.372387	-0.0610395	0.363352	0.171143
TCGA-3B-A9HO-01	TCGA-3B-A9HO-01A-11R-A38C-07	No	6.48779	0.491414	0.235301	0.551876	0.500063	0.530693	0.363112	0.407993	0.474392	0.194917	0.336616	0.3359	0.230527	0.484739	0.641673	0.481002	0.494445	0.360554	0.409084	0.350239	0.372103	0.412631	0.00551864	0.372319	0.314621
TCGA-3B-A9HP-01	TCGA-3B-A9HP-01A-11R-A38C-07	No	4.98219	0.274705	0.161056	0.517318	0.373016	0.380523	0.356457	0.378477	0.465498	0.251771	0.266342	0.33843	0.258383	0.478463	0.671653	0.258488	0.480746	0.328084	0.379226	0.271582	0.310232	0.335466	0.0397546	0.352569	0.205387
TCGA-3B-A9HQ-01	TCGA-3B-A9HQ-01A-11R-A38C-07	No	5.21442	0.351385	0.206903	0.503295	0.411632	0.474963	0.308472	0.408909	0.430285	0.418288	0.216647	0.318894	0.174842	0.477177	0.549216	0.401634	0.519119	0.351252	0.414451	0.249289	0.359465	0.307358	0.0544064	0.359988	0.3563
TCGA-3B-A9HR-01	TCGA-3B-A9HR-01A-11R-A38C-07	No	3.26182	0.161219	0.0746208	0.462229	0.128846	0.228483	0.275595	0.31644	0.326777	0.226865	0.125799	0.248828	0.0639201	0.452589	0.623881	0.114713	0.499	0.321721	0.327123	0.201722	0.341951	0.207353	-0.277935	0.379236	0.0686927
TCGA-3B-A9HS-01	TCGA-3B-A9HS-01A-11R-A39D-07	No	4.8657	0.372668	0.205216	0.541181	0.456284	0.464648	0.323411	0.444768	0.451617	0.125219	0.262174	0.36436	0.196381	0.499175	0.577205	0.42884	0.526548	0.398183	0.39246	0.352131	0.284988	0.405766	0.0810911	0.419784	0.447538
TCGA-3B-A9HT-01	TCGA-3B-A9HT-01A-11R-A39D-07	No	7.13264	0.480736	0.244392	0.536885	0.482551	0.359855	0.350681	0.393939	0.52271	0.110763	0.366056	0.383578	0.364867	0.435509	0.504085	0.497773	0.53825	0.385785	0.421383	0.33182	0.289821	0.371418	0.00675162	0.427513	0.386604
TCGA-3B-A9HU-01	TCGA-3B-A9HU-01A-11R-A39D-07	No	6.51887	0.459429	0.251866	0.52605	0.470836	0.396574	0.31512	0.404775	0.446875	0.28622	0.260895	0.354058	0.209761	0.470128	0.636555	0.462613	0.520881	0.339932	0.396923	0.289634	0.416365	0.343823	-0.00888104	0.363456	0.454444
TCGA-3B-A9HV-01	TCGA-3B-A9HV-01A-11R-A39D-07	No	3.56862	0.178588	0.0617156	0.484877	0.245851	0.211206	0.302547	0.265356	0.326378	0.19398	0.189927	0.307792	0.0718978	0.432868	0.418534	0.114869	0.480153	0.302884	0.359408	0.228296	0.353913	0.229778	0.088783	0.395132	0.135517
TCGA-3B-A9HX-01	TCGA-3B-A9HX-01A-11R-A39D-07	No	6.17182	0.344373	0.140566	0.505352	0.354947	0.533738	0.338451	0.370101	0.493059	0.165894	0.400857	0.339226	0.236316	0.454427	0.612872	0.295549	0.513548	0.34254	0.365782	0.283498	0.353518	0.381405	0.206299	0.387158	0.395704
TCGA-3B-A9HY-01	TCGA-3B-A9HY-01A-11R-A39D-07	No	5.5764	0.341897	0.0866468	0.481348	0.375448	0.272836	0.27585	0.327042	0.419591	0.285281	0.216807	0.253529	0.251609	0.453712	0.650082	0.287619	0.521061	0.419107	0.411661	0.229474	0.363988	0.284877	-0.110996	0.411891	0.157575
TCGA-3B-A9HZ-01	TCGA-3B-A9HZ-01A-11R-A39D-07	No	5.62784	0.409286	0.170223	0.501953	0.406155	0.46515	0.331996	0.420782	0.517699	0.384595	0.305245	0.351836	0.220666	0.472859	0.63753	0.36973	0.504253	0.378057	0.428129	0.272073	0.345115	0.355868	0.0622106	0.377638	0.3628
TCGA-3B-A9I0-01	TCGA-3B-A9I0-01A-11R-A39D-07	No	5.28707	0.346043	0.129655	0.51349	0.432975	0.486141	0.321195	0.415116	0.37845	0.354593	0.243961	0.348898	0.177539	0.466525	0.604788	0.391762	0.508883	0.366311	0.437664	0.272076	0.341116	0.313982	0.0169026	0.359599	0.379455
TCGA-3B-A9I1-01	TCGA-3B-A9I1-01A-11R-A39D-07	No	5.24467	0.346989	0.0762273	0.483835	0.242981	0.324868	0.312974	0.35574	0.431093	0.161223	0.234918	0.357209	0.12562	0.471056	0.413862	0.209119	0.489216	0.356524	0.360977	0.263225	0.324919	0.291038	0.0437613	0.387007	0.263478
TCGA-3B-A9I3-01	TCGA-3B-A9I3-01A-11R-A39D-07	No	4.78854	0.181462	0.203363	0.505597	0.406627	0.286221	0.337521	0.392367	0.423895	0.293772	0.309333	0.37132	0.2335	0.459048	0.614659	0.313255	0.495881	0.335321	0.383288	0.275861	0.32123	0.324306	0.189169	0.361663	0.17228
TCGA-3R-A8YX-01	TCGA-3R-A8YX-01A-11R-A37L-07	No	3.99577	0.256255	0.0954382	0.504019	0.27074	0.331427	0.285682	0.353305	0.410519	0.137737	0.308631	0.271491	0.114713	0.425536	0.575296	0.275254	0.519286	0.392342	0.390841	0.253732	0.21952	0.32924	-0.0303992	0.425447	0.265752
TCGA-DX-A1KU-01	TCGA-DX-A1KU-01A-32R-A24X-07	No	4.45548	0.323717	0.11223	0.533153	0.425601	0.41871	0.350294	0.366503	0.562236	0.1076	0.346327	0.215059	0.255425	0.453997	0.521552	0.32714	0.515308	0.361666	0.411933	0.322268	0.365667	0.406539	0.00366496	0.40817	0.171305
TCGA-DX-A1KW-01	TCGA-DX-A1KW-01A-22R-A24X-07	No	4.03971	0.335364	0.0287437	0.503026	0.292853	0.366628	0.307601	0.387277	0.428042	0.161959	0.275295	0.295109	0.162736	0.467421	0.626683	0.147836	0.486247	0.342096	0.388382	0.278586	0.300103	0.353833	-0.0942457	0.365178	0.191698
TCGA-DX-A1KX-01	TCGA-DX-A1KX-01A-22R-A24X-07	No	5.3642	0.297624	0.184672	0.476964	0.324862	0.456509	0.323173	0.38595	0.478372	0.208292	0.303585	0.297582	0.237334	0.470119	0.58208	0.284719	0.501352	0.325594	0.383038	0.30254	0.26473	0.389687	-0.0213352	0.374558	0.212415
TCGA-DX-A1KY-01	TCGA-DX-A1KY-01A-11R-A24X-07	No	2.7572	0.121743	0.0220674	0.49929	0.250443	0.258549	0.270568	0.343963	0.405147	0.13732	0.171307	0.307573	0.0771473	0.436343	0.403585	0.171469	0.511139	0.409218	0.37645	0.287424	0.459349	0.26657	0.0528125	0.340828	0.150872
TCGA-DX-A1KZ-01	TCGA-DX-A1KZ-01A-11R-A24X-07	No	4.13726	0.210618	0.0385682	0.515989	0.351213	0.41069	0.302294	0.393774	0.512446	0.320099	0.28493	0.274082	0.124578	0.469304	0.459237	0.345234	0.520914	0.39677	0.419927	0.302654	0.290574	0.376101	-0.0966284	0.3108	0.13706
TCGA-DX-A1L0-01	TCGA-DX-A1L0-01A-11R-A24X-07	No	4.6075	0.248519	0.0711187	0.521011	0.33415	0.373275	0.337173	0.360589	0.435424	0.182805	0.246903	0.278357	0.201872	0.461127	0.571924	0.209458	0.524947	0.389321	0.38809	0.268643	0.331277	0.353606	-0.115601	0.365899	0.235367
TCGA-DX-A1L1-01	TCGA-DX-A1L1-01A-11R-A24X-07	No	7.44276	0.531095	0.265725	0.534604	0.423798	0.41473	0.323774	0.349292	0.463126	0.306626	0.318182	0.247302	0.261625	0.447309	0.456678	0.420425	0.538042	0.395732	0.424355	0.30986	0.367883	0.363453	-0.049261	0.400641	0.487795
TCGA-DX-A1L2-01	TCGA-DX-A1L2-01A-22R-A24X-07	No	5.55938	0.345104	0.0234282	0.524941	0.376596	0.478568	0.311317	0.398969	0.493971	0.172028	0.265536	0.236526	0.218748	0.474305	0.583299	0.284529	0.507451	0.427311	0.441764	0.257501	0.484597	0.288064	0.0254414	0.31232	0.0972909
TCGA-DX-A1L3-01	TCGA-DX-A1L3-01A-11R-A24X-07	No	5.40025	0.398275	0.0991786	0.510499	0.3665	0.527454	0.342537	0.409133	0.500572	0.347187	0.344327	0.324339	0.177406	0.451636	0.581471	0.347615	0.51807	0.336187	0.37725	0.31238	0.315307	0.384356	-0.088211	0.412043	0.301744
TCGA-DX-A1L4-01	TCGA-DX-A1L4-01A-12R-A26T-07	No	4.10343	0.320241	0.160938	0.496083	0.309867	0.597786	0.361109	0.492017	0.591339	0.340112	0.490511	0.282199	0.254148	0.4389	0.650854	0.305474	0.50612	0.358193	0.456671	0.318599	0.269508	0.411794	0.0259801	0.366496	0.42479
TCGA-DX-A23R-01	TCGA-DX-A23R-01A-11R-A26T-07	No	4.10457	0.294258	0.0857495	0.50893	0.266691	0.269029	0.307792	0.373738	0.428772	0.221086	0.219277	0.256328	0.112897	0.460172	0.306131	0.247429	0.529843	0.353343	0.368449	0.312078	0.267234	0.290315	-0.0380404	0.355373	0.248163
TCGA-DX-A23T-01	TCGA-DX-A23T-01A-11R-A26T-07	No	4.52765	0.335138	0.258921	0.542454	0.423347	0.492544	0.319539	0.456098	0.523337	0.260566	0.386605	0.295231	0.278434	0.429147	0.652357	0.416201	0.503505	0.33697	0.37603	0.332674	0.361809	0.332618	0.066123	0.366274	0.351994
TCGA-DX-A23U-01	TCGA-DX-A23U-01A-11R-A26T-07	No	4.66437	0.32913	0.0766022	0.495616	0.317687	0.325691	0.285675	0.390279	0.476544	0.148215	0.309325	0.324011	0.201033	0.478883	0.499007	0.202185	0.481296	0.351423	0.380747	0.261113	0.336833	0.33306	-0.067064	0.356763	0.162734
TCGA-DX-A23V-01	TCGA-DX-A23V-01A-11R-A29R-07	No	4.59736	0.367567	0.154395	0.514719	0.386475	0.4829	0.340571	0.407629	0.495334	0.160462	0.348237	0.265293	0.14658	0.44792	0.570746	0.380323	0.521776	0.342864	0.380361	0.336345	0.372092	0.339267	-0.0348015	0.36237	0.25974
TCGA-DX-A23Y-01	TCGA-DX-A23Y-01A-11R-A27Q-07	No	7.57772	0.423757	0.208444	0.528393	0.470331	0.426653	0.307278	0.406928	0.464932	0.100973	0.329097	0.325282	0.271869	0.436144	0.49462	0.490978	0.543891	0.418964	0.433007	0.338165	0.323	0.401156	-0.0198895	0.428047	0.356788
TCGA-DX-A23Z-01	TCGA-DX-A23Z-01A-11R-A27Q-07	No	4.20133	0.348357	0.164147	0.500064	0.334927	0.444641	0.321047	0.43719	0.482617	0.372907	0.262457	0.272111	0.162458	0.469924	0.576718	0.311615	0.503633	0.360662	0.389657	0.275568	0.369575	0.38621	-0.0619605	0.37067	0.361947
TCGA-DX-A240-01	TCGA-DX-A240-01A-32R-A27Q-07	No	2.91024	0.120931	-0.0214118	0.474675	0.234694	0.15582	0.260737	0.320835	0.407826	0.136804	0.226157	0.290936	0.164849	0.457634	0.541295	0.144959	0.491341	0.357416	0.360401	0.264587	0.312602	0.326238	0.000818197	0.347078	0.137995
TCGA-DX-A2IZ-01	TCGA-DX-A2IZ-01A-11R-A21T-07	No	3.85201	0.188983	0.0557039	0.475021	0.196104	0.130978	0.310863	0.245953	0.282397	0.112503	0.131116	0.304108	0.0697508	0.441445	0.542554	0.0488326	0.488637	0.377047	0.32968	0.228725	0.241851	0.272104	-0.168144	0.312731	0.255922
TCGA-DX-A2J0-01	TCGA-DX-A2J0-01A-11R-A21T-07	No	4.25799	0.199251	0.183709	0.514568	0.325637	0.304971	0.335601	0.353614	0.435875	0.280425	0.238233	0.241344	0.181725	0.455546	0.65646	0.269606	0.479343	0.360594	0.401863	0.282463	0.306407	0.3597	-0.101025	0.355834	0.277817
TCGA-DX-A2J1-01	TCGA-DX-A2J1-01A-11R-A21T-07	No	4.33348	0.381601	0.184782	0.537784	0.443791	0.535206	0.340521	0.448894	0.542862	0.326	0.402252	0.32385	0.244052	0.440036	0.710731	0.395807	0.514115	0.355601	0.436037	0.321588	0.315974	0.388329	0.0117361	0.363035	0.42743
TCGA-DX-A2J4-01	TCGA-DX-A2J4-01A-32R-A21T-07	No	3.67265	0.357183	0.278148	0.5251	0.460901	0.498964	0.343121	0.42413	0.516605	0.620289	0.314521	0.369671	0.22289	0.45718	0.648579	0.396524	0.503518	0.37295	0.42978	0.347967	0.279006	0.339518	0.175013	0.309121	0.204697
TCGA-DX-A3LS-01	TCGA-DX-A3LS-01A-11R-A21T-07	No	3.9575	0.341451	0.145475	0.518584	0.418642	0.363542	0.340196	0.377294	0.457721	0.218773	0.333416	0.326387	0.254351	0.468246	0.652763	0.38828	0.507285	0.34155	0.437608	0.340062	0.321348	0.348148	-0.0959204	0.341067	0.349394
TCGA-DX-A3LT-01	TCGA-DX-A3LT-01A-12R-A21T-07	No	4.49868	0.306446	0.144802	0.509832	0.419118	0.32448	0.322462	0.391342	0.473471	0.439503	0.302084	0.292049	0.18238	0.437399	0.456556	0.384565	0.502437	0.353135	0.414195	0.30225	0.286172	0.349199	-2.99417e-05	0.361985	0.262421
TCGA-DX-A3LU-01	TCGA-DX-A3LU-01A-11R-A21T-07	No	5.91131	0.457928	0.274669	0.532352	0.468118	0.515543	0.313571	0.372496	0.482064	0.155323	0.31252	0.365672	0.234204	0.448071	0.55925	0.485099	0.48585	0.366048	0.41264	0.341468	0.422155	0.430798	0.00398013	0.355504	0.390423
TCGA-DX-A3LW-01	TCGA-DX-A3LW-01A-21R-A21T-07	No	3.82365	0.298685	0.109592	0.498615	0.309216	0.404898	0.364802	0.406392	0.468308	0.266035	0.261323	0.273678	0.15486	0.478844	0.634686	0.222219	0.488665	0.346553	0.400455	0.275383	0.300729	0.350438	-0.0397183	0.294733	0.31974
TCGA-DX-A3LY-01	TCGA-DX-A3LY-01B-11R-A27Q-07	No	4.07098	0.334173	0.0573267	0.528472	0.417334	0.461982	0.297906	0.361256	0.470738	0.300595	0.333955	0.293794	0.294154	0.474258	0.54682	0.251943	0.521247	0.398405	0.424092	0.274097	0.372087	0.332243	0.00153185	0.368581	0.136167
TCGA-DX-A3M1-01	TCGA-DX-A3M1-01A-11R-A22K-07	No	4.19132	0.336144	0.103458	0.507291	0.30074	0.329363	0.358142	0.362091	0.448866	0.20889	0.286527	0.276558	0.233287	0.453588	0.670028	0.290472	0.493495	0.345124	0.434611	0.252024	0.316607	0.382302	-0.110624	0.356818	0.253891
TCGA-DX-A3M2-01	TCGA-DX-A3M2-01A-21R-A22K-07	No	5.36204	0.456736	0.162063	0.54008	0.475425	0.525631	0.291884	0.376575	0.528781	0.313677	0.38297	0.268609	0.273531	0.455499	0.504897	0.402548	0.47049	0.347582	0.423706	0.309258	0.333392	0.372413	0.0479397	0.361845	0.375758
TCGA-DX-A3U5-01	TCGA-DX-A3U5-01A-11R-A22K-07	No	3.86213	0.363051	0.0446325	0.522882	0.356054	0.467436	0.30408	0.382076	0.471532	0.112924	0.324864	0.284148	0.218099	0.454162	0.543326	0.259976	0.525627	0.386146	0.378632	0.273778	0.33652	0.377293	-0.00339957	0.419072	0.223627
TCGA-DX-A3U6-01	TCGA-DX-A3U6-01A-11R-A29R-07	No	5.39453	0.442631	0.295042	0.572332	0.558442	0.535066	0.356851	0.455404	0.530365	0.334767	0.357724	0.312237	0.306615	0.432999	0.627943	0.55329	0.534219	0.352914	0.381838	0.377011	0.359509	0.408525	0.0218082	0.350954	0.462772
TCGA-DX-A3U7-01	TCGA-DX-A3U7-01A-11R-A29R-07	No	4.4488	0.175796	0.0973488	0.491049	0.32479	0.293166	0.254933	0.320542	0.362697	0.151092	0.176623	0.319406	0.225632	0.455823	0.567375	0.266707	0.487819	0.369707	0.422553	0.236126	0.404366	0.24847	-0.00883185	0.400384	0.179551
TCGA-DX-A3U8-01	TCGA-DX-A3U8-01A-11R-A29R-07	No	5.83458	0.294711	0.122919	0.504722	0.414102	0.265875	0.342967	0.32759	0.480474	0.117252	0.310485	0.319425	0.217866	0.454306	0.494782	0.392365	0.530175	0.392194	0.412552	0.28076	0.348062	0.328042	0.0466937	0.367423	0.334892
TCGA-DX-A3U9-01	TCGA-DX-A3U9-01A-11R-A30C-07	No	4.01122	0.0905023	0.0054624	0.499483	0.265875	0.267338	0.279218	0.339777	0.361597	0.262165	0.194878	0.23981	0.212319	0.46003	0.457694	0.176712	0.489303	0.35596	0.362334	0.246318	0.340786	0.283718	-0.091204	0.436722	0.0422474
TCGA-DX-A3UA-01	TCGA-DX-A3UA-01A-12R-A30C-07	No	4.13007	0.202825	-0.0161935	0.484628	0.251481	0.31087	0.279754	0.40908	0.409971	0.0939681	0.190237	0.317977	0.181085	0.472765	0.399197	0.215226	0.499957	0.350743	0.455815	0.281105	0.240863	0.316335	-0.0371675	0.340767	0.188773
TCGA-DX-A3UB-01	TCGA-DX-A3UB-01A-11R-A30C-07	No	3.36322	0.216175	0.103295	0.478938	0.244548	0.20853	0.312389	0.352371	0.380859	0.303579	0.206056	0.30848	0.127217	0.481625	0.695782	0.189809	0.498147	0.353125	0.402226	0.291796	0.334096	0.296582	0.282385	0.291931	0.264859
TCGA-DX-A3UC-01	TCGA-DX-A3UC-01A-11R-A30C-07	No	4.17392	0.231194	0.101146	0.473258	0.338848	0.323515	0.226937	0.360386	0.3654	0.25325	0.203778	0.318844	0.136811	0.472566	0.609622	0.283551	0.480414	0.30665	0.352457	0.22948	0.415409	0.236018	-0.0149611	0.356055	0.0476096
TCGA-DX-A3UD-01	TCGA-DX-A3UD-01A-11R-A30C-07	No	4.19053	0.198107	0.0958554	0.489495	0.336712	0.497674	0.323284	0.363612	0.360373	0.214273	0.170976	0.331406	0.149137	0.48466	0.60816	0.266208	0.498092	0.358652	0.39748	0.214176	0.348772	0.282016	0.0504661	0.374515	0.296544
TCGA-DX-A3UE-01	TCGA-DX-A3UE-01A-11R-A30C-07	No	3.55288	0.144538	0.0238884	0.475642	0.212085	0.269603	0.304896	0.346053	0.363028	0.115464	0.168837	0.290441	0.104391	0.477837	0.581227	0.109712	0.474302	0.304773	0.352009	0.22127	0.354275	0.295973	-0.0901923	0.341213	0.11029
TCGA-DX-A3UF-01	TCGA-DX-A3UF-01A-11R-A30C-07	No	6.00806	0.375619	0.0419455	0.490886	0.389358	0.309424	0.315966	0.351208	0.400758	0.16638	0.228158	0.314536	0.243155	0.47925	0.695904	0.281587	0.490222	0.34564	0.387154	0.248174	0.344693	0.337431	-0.0697998	0.37267	0.179958
TCGA-DX-A48J-01	TCGA-DX-A48J-01A-21R-A30C-07	No	4.1956	0.219836	0.0625987	0.487724	0.308524	0.325311	0.334117	0.333993	0.387236	0.370809	0.183506	0.30046	0.112916	0.501642	0.661741	0.266064	0.498591	0.406723	0.409243	0.228207	0.347967	0.278557	-0.0858951	0.276096	0.0549216
TCGA-DX-A48K-01	TCGA-DX-A48K-01A-11R-A30C-07	No	4.83896	0.246549	0.0491377	0.489524	0.300304	0.312262	0.3036	0.389084	0.478656	0.248592	0.259894	0.317076	0.16587	0.47881	0.567618	0.289527	0.516386	0.377078	0.44468	0.30568	0.308891	0.340776	0.0410039	0.408244	0.27213
TCGA-DX-A48L-01	TCGA-DX-A48L-01A-11R-A30C-07	No	4.46864	0.189119	-0.00423302	0.470668	0.190137	0.248128	0.295077	0.309576	0.345976	0.152987	0.164776	0.278977	0.167759	0.459519	0.606819	0.10876	0.479347	0.322134	0.37799	0.213567	0.318981	0.272151	-0.176959	0.346178	0.0608525
TCGA-DX-A48N-01	TCGA-DX-A48N-01A-11R-A30C-07	No	3.694	0.311364	-0.00258599	0.526134	0.328515	0.255059	0.328306	0.332688	0.383686	0.164329	0.214307	0.252727	0.120251	0.463573	0.554416	0.150895	0.532685	0.399312	0.397053	0.254281	0.318356	0.290919	-0.0213182	0.379615	0.00511844
TCGA-DX-A48O-01	TCGA-DX-A48O-01A-11R-A30C-07	No	4.40022	0.235533	0.117422	0.492053	0.3067	0.305765	0.281626	0.317476	0.342436	0.373418	0.121112	0.307759	0.149211	0.482064	0.630543	0.27558	0.487255	0.316405	0.368083	0.233476	0.352469	0.255256	-0.133687	0.374641	0.154528
TCGA-DX-A48P-01	TCGA-DX-A48P-01A-11R-A30C-07	No	4.9235	0.285827	0.132634	0.502997	0.326848	0.35742	0.317216	0.389766	0.438012	0.367391	0.220049	0.319055	0.223271	0.494533	0.620428	0.298805	0.487971	0.337371	0.398697	0.255829	0.354421	0.27484	-0.0460742	0.345639	0.236789
TCGA-DX-A48R-01	TCGA-DX-A48R-01A-11R-A30C-07	No	3.23155	0.288155	-0.0359908	0.471166	0.172239	0.078736	0.254876	0.277339	0.351559	0.107041	0.0771658	0.285188	0.0791409	0.435688	0.633264	0.137351	0.464592	0.356404	0.444418	0.176805	0.311943	0.265555	-0.0317138	0.376489	0.179998
TCGA-DX-A48U-01	TCGA-DX-A48U-01A-11R-A30C-07	No	3.73456	0.185927	0.0297854	0.49494	0.267072	0.355742	0.300077	0.314902	0.378614	0.304648	0.139995	0.268777	0.0945102	0.485678	0.570706	0.231925	0.464422	0.376748	0.397819	0.186894	0.339749	0.229413	-0.0439293	0.330769	0.0690583
TCGA-DX-A6B7-01	TCGA-DX-A6B7-01A-11R-A30C-07	No	3.16346	0.178248	0.025572	0.502841	0.29703	0.308252	0.310573	0.320924	0.383913	0.326466	0.176892	0.244154	0.111438	0.513071	0.539751	0.163037	0.46881	0.391784	0.420407	0.20977	0.34076	0.240034	-0.086881	0.320295	0.11943
TCGA-DX-A6B8-01	TCGA-DX-A6B8-01A-11R-A30C-07	No	4.09006	0.0806139	-0.0275792	0.479157	0.235254	0.126007	0.273247	0.382231	0.481489	0.126999	0.288112	0.233305	0.0924478	0.43071	0.42418	0.125634	0.483836	0.339305	0.390278	0.298436	0.343209	0.322262	-0.0441052	0.4341	0.090182
TCGA-DX-A6B9-01	TCGA-DX-A6B9-01A-12R-A32Q-07	No	3.49297	0.234025	0.060975	0.501204	0.30612	0.224356	0.315678	0.356245	0.351205	0.367812	0.232934	0.353407	0.159746	0.459201	0.650448	0.274306	0.48643	0.335182	0.380477	0.287777	0.371815	0.230011	-0.0448424	0.296878	0.0964378
TCGA-DX-A6BA-01	TCGA-DX-A6BA-01A-11R-A30C-07	No	4.54226	0.25299	0.105572	0.48535	0.287877	0.27066	0.286028	0.368017	0.412513	0.268005	0.260542	0.259269	0.141692	0.477626	0.513103	0.207567	0.491614	0.323278	0.402604	0.238873	0.375918	0.305186	-0.0262402	0.346036	0.169477
TCGA-DX-A6BB-01	TCGA-DX-A6BB-01A-12R-A32Q-07	No	3.18314	0.254027	0.0673818	0.480612	0.268213	0.294076	0.285533	0.353448	0.424733	0.294538	0.185017	0.316301	0.0959495	0.472388	0.662391	0.154439	0.443783	0.366041	0.368126	0.217527	0.377965	0.279742	0.00495856	0.34373	0.116059
TCGA-DX-A6BE-01	TCGA-DX-A6BE-01A-41R-A32Q-07	No	4.72063	0.393058	0.24095	0.541288	0.473844	0.479655	0.35983	0.454792	0.511639	0.303043	0.322885	0.271256	0.164394	0.463397	0.617584	0.428865	0.512499	0.376777	0.441687	0.36491	0.349268	0.384712	-0.0182101	0.327523	0.425927
TCGA-DX-A6BF-01	TCGA-DX-A6BF-01A-11R-A30C-07	No	5.13225	0.355643	0.118368	0.532895	0.486125	0.564861	0.374096	0.399722	0.480736	0.194726	0.365882	0.270342	0.216932	0.439229	0.619493	0.374857	0.49584	0.353946	0.375056	0.266686	0.380314	0.400289	0.014549	0.360218	0.287526
TCGA-DX-A6BG-01	TCGA-DX-A6BG-01A-11R-A30C-07	No	5.14878	0.417464	0.204679	0.534888	0.432279	0.368008	0.315246	0.391507	0.529202	0.20844	0.303587	0.250409	0.254563	0.448157	0.677827	0.4196	0.53367	0.374848	0.435845	0.32241	0.343342	0.374352	-7.24402e-05	0.371752	0.396029
TCGA-DX-A6BH-01	TCGA-DX-A6BH-01A-12R-A30C-07	No	3.08345	0.262968	0.0921668	0.518569	0.393707	0.405985	0.301631	0.439646	0.451459	0.330822	0.24474	0.225482	0.211956	0.466758	0.611856	0.3072	0.491934	0.370399	0.415489	0.302541	0.321982	0.376881	-0.0707421	0.35098	0.279077
TCGA-DX-A6YQ-01	TCGA-DX-A6YQ-01A-12R-A33J-07	No	7.70556	0.43008	0.0575426	0.517104	0.361243	0.341818	0.30676	0.356442	0.457247	0.162488	0.295698	0.275309	0.16705	0.460217	0.460822	0.363802	0.543068	0.34283	0.334086	0.271159	0.294579	0.322312	0.0837969	0.439115	0.26234
TCGA-DX-A6YR-01	TCGA-DX-A6YR-01A-33R-A355-07	No	5.2789	0.255585	0.0224312	0.511099	0.360592	0.409616	0.327939	0.374912	0.443749	0.202819	0.257574	0.26721	0.170533	0.45468	0.617747	0.279041	0.517356	0.383531	0.389582	0.258395	0.303562	0.331825	0.0670188	0.389243	0.202138
TCGA-DX-A6YS-01	TCGA-DX-A6YS-01A-12R-A355-07	No	3.93213	0.192133	0.0321757	0.498851	0.250726	0.349995	0.301623	0.327437	0.395021	0.203758	0.198833	0.233454	0.145956	0.462712	0.581796	0.27723	0.503693	0.355199	0.388061	0.255791	0.368186	0.317483	0.0847099	0.341945	0.239754
TCGA-DX-A6YT-01	TCGA-DX-A6YT-01A-21R-A355-07	No	5.57047	0.297472	0.00425405	0.495624	0.261069	0.44697	0.2855	0.398338	0.434364	0.0924147	0.28323	0.235138	0.132062	0.46532	0.57684	0.259778	0.503997	0.379967	0.377261	0.250836	0.332853	0.343058	-0.0428493	0.407133	0.192794
TCGA-DX-A6YU-01	TCGA-DX-A6YU-01A-12R-A33J-07	No	6.34216	0.412127	0.106442	0.525067	0.438665	0.44811	0.346566	0.409671	0.491333	0.0769559	0.312643	0.293321	0.223595	0.432588	0.682052	0.434573	0.540823	0.365093	0.404466	0.323887	0.321714	0.36761	-0.0851607	0.400375	0.215827
TCGA-DX-A6YV-01	TCGA-DX-A6YV-01A-12R-A355-07	No	5.49675	0.157774	-0.0313998	0.471236	0.230591	0.280003	0.287619	0.305445	0.419078	0.0322898	0.236008	0.241356	0.118309	0.425686	0.506035	0.184836	0.497003	0.374038	0.41813	0.205072	0.363902	0.280815	-0.0831955	0.428469	0.241338
TCGA-DX-A6YX-01	TCGA-DX-A6YX-01A-11R-A41I-07	No	4.76177	0.280797	0.0436102	0.483231	0.237975	0.406186	0.282164	0.354672	0.480081	0.130808	0.285353	0.254435	0.177528	0.41398	0.355406	0.209768	0.505967	0.342123	0.367884	0.225511	0.263501	0.376672	-0.0868473	0.388701	0.262909
TCGA-DX-A6YZ-01	TCGA-DX-A6YZ-01A-12R-A355-07	No	4.36462	0.380596	0.116121	0.53046	0.370875	0.55521	0.322882	0.41372	0.442087	0.381744	0.254319	0.26059	0.14498	0.479257	0.702323	0.293257	0.524588	0.411477	0.427152	0.289651	0.338133	0.335751	0.00746729	0.318536	0.308162
TCGA-DX-A6Z0-01	TCGA-DX-A6Z0-01A-13R-A36F-07	No	4.9617	0.302223	0.1614	0.493184	0.32631	0.388481	0.321852	0.391088	0.463972	0.306293	0.234023	0.25045	0.191651	0.459472	0.569731	0.353823	0.525426	0.325968	0.391008	0.28362	0.34706	0.347735	-0.120171	0.379137	0.291873
TCGA-DX-A6Z2-01	TCGA-DX-A6Z2-01A-12R-A36F-07	No	5.45251	0.43139	0.17331	0.530906	0.459615	0.452272	0.331402	0.409879	0.4542	0.318048	0.277846	0.334981	0.216954	0.49198	0.583867	0.433526	0.51018	0.362375	0.417871	0.273004	0.359415	0.3226	-0.0761318	0.35751	0.352685
TCGA-DX-A7EF-01	TCGA-DX-A7EF-01A-11R-A33J-07	No	3.85512	0.159252	-0.000486023	0.455768	0.228195	0.230071	0.311838	0.327182	0.427834	0.111021	0.219527	0.278806	0.151942	0.42531	0.389367	0.145841	0.482308	0.321989	0.360501	0.223113	0.292062	0.267276	0.0267254	0.415818	0.212171
TCGA-DX-A7EI-01	TCGA-DX-A7EI-01A-11R-A33J-07	No	3.29937	0.162262	0.146776	0.506037	0.325587	0.142378	0.296925	0.290583	0.366051	0.166047	0.115467	0.259311	0.150422	0.425997	0.340579	0.218238	0.500475	0.316024	0.391352	0.286606	0.337807	0.299775	-0.000568891	0.343293	0.286348
TCGA-DX-A7EL-01	TCGA-DX-A7EL-01A-12R-A36F-07	No	5.77939	0.425375	0.240556	0.536336	0.481274	0.404344	0.323161	0.409009	0.434543	0.410489	0.247767	0.3278	0.272104	0.482098	0.580821	0.421508	0.53053	0.338793	0.389251	0.286352	0.350456	0.34514	-0.0828303	0.343683	0.350816
TCGA-DX-A7EM-01	TCGA-DX-A7EM-01A-11R-A36F-07	No	5.22543	0.281127	0.158375	0.505354	0.348964	0.393114	0.296561	0.383052	0.396551	0.289136	0.234145	0.293592	0.148194	0.45935	0.69757	0.31525	0.511442	0.406927	0.443543	0.255293	0.348313	0.326417	-0.0234116	0.392196	0.168177
TCGA-DX-A7EN-01	TCGA-DX-A7EN-01A-11R-A39D-07	No	4.5865	0.181663	0.0318887	0.465096	0.181657	0.328461	0.281042	0.273918	0.31197	0.149251	0.141362	0.317469	0.0932352	0.475823	0.629771	0.119921	0.471323	0.334578	0.35372	0.148318	0.38454	0.201733	0.00559059	0.383532	0.105781
TCGA-DX-A7EO-01	TCGA-DX-A7EO-01A-11R-A36F-07	No	2.89603	0.0103776	0.0254937	0.493128	0.230369	0.112976	0.258433	0.291296	0.333667	0.082514	0.0921543	0.356681	0.16573	0.450768	0.509894	0.0702292	0.470039	0.272853	0.375948	0.275352	0.189895	0.167605	-0.0477223	0.323832	0.247635
TCGA-DX-A7EQ-01	TCGA-DX-A7EQ-01A-11R-A466-07	No	2.20188	0.0375105	0.0657456	0.489099	0.334431	0.258437	0.269782	0.326455	0.383761	0.148474	0.137253	0.337758	0.207872	0.46504	0.683717	0.111646	0.445324	0.299989	0.397131	0.317467	0.248369	0.222237	0.175261	0.261973	0.310681
TCGA-DX-A7ER-01	TCGA-DX-A7ER-01A-11R-A36F-07	No	2.844	0.0900282	0.0621789	0.503897	0.267224	0.0587124	0.305028	0.253536	0.321223	0.0414918	0.0955898	0.365519	0.196402	0.504848	0.568918	0.12543	0.445891	0.309817	0.431491	0.264297	0.30078	0.208454	0.0947772	0.281074	0.340254
TCGA-DX-A7ES-01	TCGA-DX-A7ES-01A-31R-A39D-07	No	4.11554	0.442439	0.34669	0.515873	0.477701	0.50973	0.370067	0.427383	0.512258	0.329358	0.357268	0.338156	0.320787	0.463563	0.674415	0.463811	0.504513	0.334824	0.395456	0.360521	0.379678	0.410027	-0.0114706	0.286762	0.252794
TCGA-DX-A7ET-01	TCGA-DX-A7ET-01A-11R-A36F-07	No	6.4067	0.466252	0.177828	0.53113	0.488905	0.44656	0.315679	0.40382	0.496715	0.124481	0.362086	0.401192	0.318534	0.456449	0.643257	0.494838	0.485369	0.347724	0.417211	0.301672	0.281753	0.416978	0.00423143	0.413941	0.394526
TCGA-DX-A7EU-01	TCGA-DX-A7EU-01A-22R-A36F-07	No	4.64201	0.284067	0.0878679	0.515384	0.337062	0.459002	0.348867	0.395251	0.461607	0.242104	0.263957	0.300266	0.124611	0.469767	0.551857	0.313255	0.499067	0.300499	0.384667	0.277007	0.308095	0.370287	-0.00413566	0.366309	0.245766
TCGA-DX-A8BG-01	TCGA-DX-A8BG-01A-12R-A41I-07	No	7.74847	0.56059	0.262251	0.524261	0.484208	0.470418	0.31917	0.371088	0.518084	0.145133	0.312309	0.3664	0.201276	0.441873	0.499616	0.523542	0.540941	0.381405	0.40048	0.339386	0.318379	0.427928	0.153597	0.40994	0.480808
TCGA-DX-A8BH-01	TCGA-DX-A8BH-01A-11R-A37L-07	No	6.75889	0.393396	0.190908	0.518244	0.395156	0.43339	0.306759	0.394752	0.463914	0.280426	0.298304	0.376881	0.170037	0.425096	0.551247	0.384676	0.512486	0.36702	0.382001	0.299077	0.293004	0.368234	-0.0136013	0.437112	0.444816
TCGA-DX-A8BJ-01	TCGA-DX-A8BJ-01A-11R-A41I-07	No	4.0868	0.242689	0.093219	0.506901	0.270961	0.223441	0.294719	0.351574	0.469097	0.164742	0.289057	0.346263	0.141131	0.413964	0.505832	0.278764	0.487602	0.327039	0.402986	0.295827	0.272192	0.330661	-0.0150822	0.394449	0.317749
TCGA-DX-A8BK-01	TCGA-DX-A8BK-01A-11R-A37L-07	No	6.17264	0.386207	0.157283	0.509939	0.409916	0.553167	0.320748	0.41472	0.472409	0.307121	0.387337	0.32908	0.298121	0.440382	0.684814	0.369987	0.483805	0.337681	0.426201	0.290396	0.316288	0.403168	-0.0387434	0.380805	0.389286
TCGA-DX-A8BL-01	TCGA-DX-A8BL-01A-11R-A41I-07	No	6.31635	0.466294	0.287887	0.525294	0.500709	0.479023	0.304612	0.369362	0.43846	0.292007	0.250751	0.391374	0.247396	0.483131	0.557341	0.449174	0.492232	0.338887	0.415206	0.302349	0.370376	0.35145	-0.019837	0.376329	0.505019
TCGA-DX-A8BM-01	TCGA-DX-A8BM-01A-11R-A41I-07	No	6.06956	0.402505	0.0154624	0.486283	0.28222	0.293928	0.339124	0.342666	0.455358	0.155551	0.296541	0.281096	0.094867	0.417121	0.521674	0.152848	0.513388	0.351588	0.348924	0.262862	0.322919	0.357565	-0.0413837	0.389838	0.23622
TCGA-DX-A8BN-01	TCGA-DX-A8BN-01A-11R-A37L-07	No	4.31387	0.308875	0.0255143	0.486568	0.272021	0.367368	0.274237	0.366364	0.453901	0.117434	0.285896	0.264999	0.173179	0.431434	0.493523	0.218574	0.49057	0.289775	0.368016	0.202771	0.365677	0.33734	-0.00345381	0.352115	0.107812
TCGA-DX-A8BO-01	TCGA-DX-A8BO-01A-11R-A41I-07	No	5.64466	0.474242	0.11399	0.515392	0.405856	0.589284	0.281069	0.457258	0.533521	0.327973	0.3248	0.334013	0.216347	0.441279	0.575743	0.38988	0.493797	0.30852	0.380468	0.272837	0.272967	0.382851	0.0249672	0.364728	0.511722
TCGA-DX-A8BP-01	TCGA-DX-A8BP-01A-11R-A37L-07	No	6.7617	0.433345	0.15971	0.515585	0.451371	0.388007	0.304321	0.40777	0.55115	0.175564	0.31922	0.351676	0.24091	0.455826	0.498032	0.46875	0.515413	0.357676	0.423602	0.296919	0.280816	0.383972	0.0445281	0.430407	0.312468
TCGA-DX-A8BQ-01	TCGA-DX-A8BQ-01A-11R-A37L-07	No	7.32989	0.501296	0.245181	0.520519	0.511905	0.501012	0.311288	0.435055	0.50709	0.357696	0.300673	0.367907	0.266516	0.439461	0.613156	0.489439	0.522029	0.382646	0.434243	0.349626	0.293991	0.415354	-0.0097601	0.410453	0.40915
TCGA-DX-A8BR-01	TCGA-DX-A8BR-01A-11R-A41I-07	No	5.30236	0.312753	0.139118	0.509102	0.324292	0.458433	0.310526	0.419974	0.49468	0.315014	0.357607	0.25786	0.175392	0.45444	0.607672	0.279998	0.510549	0.320955	0.388581	0.280028	0.317914	0.336036	0.00234513	0.396921	0.234108
TCGA-DX-A8BS-01	TCGA-DX-A8BS-01A-11R-A37L-07	No	4.46599	0.220569	0.0795347	0.500372	0.318832	0.359606	0.311523	0.411279	0.495822	0.201985	0.339707	0.29406	0.230828	0.443256	0.528336	0.256988	0.498224	0.314835	0.373631	0.266902	0.262904	0.377738	0.00846345	0.459278	0.13247
TCGA-DX-A8BT-01	TCGA-DX-A8BT-01A-11R-A37L-07	No	5.16142	0.306576	0.158933	0.503773	0.348412	0.394712	0.307206	0.371689	0.424299	0.25665	0.254651	0.236086	0.240479	0.474294	0.624002	0.262448	0.504241	0.34323	0.348257	0.273202	0.322396	0.356623	-0.04396	0.413633	0.232645
TCGA-DX-A8BU-01	TCGA-DX-A8BU-01A-11R-A37L-07	No	3.60501	0.197342	0.125809	0.505071	0.274661	0.133734	0.301932	0.333029	0.406936	0.134932	0.228431	0.350446	0.136119	0.457354	0.377139	0.271316	0.532548	0.365648	0.394992	0.282595	0.352684	0.299953	0.0434165	0.426413	0.235692
TCGA-DX-A8BV-01	TCGA-DX-A8BV-01A-11R-A37L-07	No	5.4771	0.278056	0.103342	0.503849	0.310231	0.426359	0.308036	0.350538	0.441367	0.265037	0.313307	0.217697	0.254202	0.478157	0.706791	0.231427	0.515409	0.382077	0.446525	0.303639	0.297059	0.330608	-0.0198141	0.37796	0.205916
TCGA-DX-A8BX-01	TCGA-DX-A8BX-01A-11R-A37L-07	No	4.20055	0.373409	-0.0106042	0.509373	0.31221	0.229749	0.33337	0.341127	0.462945	0.0893917	0.332186	0.254347	0.176743	0.436793	0.551694	0.162242	0.48103	0.399936	0.391113	0.252393	0.27451	0.315771	-0.0410606	0.342387	0.169152
TCGA-DX-A8BZ-01	TCGA-DX-A8BZ-01A-11R-A37L-07	No	4.05076	0.324995	0.0498378	0.501619	0.374299	0.4181	0.267676	0.376986	0.52356	0.331152	0.372293	0.364221	0.220589	0.436466	0.652357	0.21231	0.460942	0.280871	0.381758	0.266216	0.303509	0.357108	0.00353311	0.347923	0.241907
TCGA-DX-AATS-01	TCGA-DX-AATS-01A-12R-A41I-07	No	3.80257	0.306866	0.0575866	0.48559	0.318099	0.146596	0.317853	0.355411	0.46285	0.206991	0.295394	0.286904	0.220587	0.464226	0.432142	0.225677	0.479354	0.335501	0.412656	0.313015	0.302772	0.291524	-0.0644121	0.399174	0.248935
TCGA-DX-AB2E-01	TCGA-DX-AB2E-01A-11R-A39D-07	No	3.98174	0.323628	0.112982	0.498966	0.34855	0.334109	0.314061	0.354446	0.477063	0.291548	0.287549	0.354237	0.263315	0.394208	0.531017	0.311752	0.505151	0.358833	0.444336	0.298186	0.279468	0.347881	-0.0254729	0.371413	0.195638
TCGA-DX-AB2F-01	TCGA-DX-AB2F-01A-11R-A38C-07	No	3.67374	0.310886	0.0453872	0.511458	0.326416	0.482409	0.35277	0.402447	0.474737	0.100506	0.318746	0.298156	0.197039	0.473508	0.595567	0.240475	0.509514	0.326566	0.356516	0.259128	0.315836	0.373327	-0.096684	0.36186	0.124752
TCGA-DX-AB2G-01	TCGA-DX-AB2G-01A-11R-A39D-07	No	4.08692	0.401677	0.123674	0.525528	0.393663	0.437743	0.352842	0.3579	0.472397	0.0521039	0.352274	0.300942	0.157835	0.458109	0.647604	0.348775	0.506181	0.366318	0.415748	0.278965	0.346397	0.371321	-0.0176318	0.359763	0.204372
TCGA-DX-AB2H-01	TCGA-DX-AB2H-01A-11R-A39D-07	No	4.74657	0.1051	0.0668776	0.52513	0.251246	0.180073	0.35282	0.267361	0.339812	0.0894968	0.204054	0.321962	0.104107	0.455698	0.552791	0.134876	0.490252	0.341174	0.309033	0.261125	0.332595	0.29755	-0.11106	0.330673	0.271805
TCGA-DX-AB2J-01	TCGA-DX-AB2J-01A-11R-A38C-07	No	3.44518	0.174207	0.0307862	0.499305	0.211785	0.263927	0.328372	0.377214	0.397208	0.180898	0.17519	0.289369	0.10422	0.468482	0.540726	0.0878999	0.479724	0.32715	0.353501	0.24334	0.292031	0.250839	0.0553097	0.284545	0.229152
TCGA-DX-AB2L-01	TCGA-DX-AB2L-01A-32R-A41I-07	No	3.66674	0.179341	0.162482	0.514517	0.339395	0.337007	0.310429	0.42062	0.485318	0.256265	0.290432	0.242665	0.240633	0.471968	0.699032	0.304923	0.495296	0.355116	0.450578	0.276703	0.294723	0.355005	-0.00740024	0.298423	0.127839
TCGA-DX-AB2O-01	TCGA-DX-AB2O-01A-12R-A39D-07	No	5.37805	0.293462	0.124282	0.503356	0.362632	0.344882	0.285741	0.316581	0.424908	0.171592	0.203239	0.312965	0.179749	0.433163	0.444248	0.290759	0.503536	0.319402	0.376618	0.263703	0.343961	0.321807	0.00848504	0.415406	0.251656
TCGA-DX-AB2P-01	TCGA-DX-AB2P-01A-11R-A38C-07	No	4.45472	0.308316	0.162975	0.490374	0.326146	0.309897	0.270908	0.402059	0.477629	0.234304	0.300461	0.286491	0.239917	0.447565	0.521756	0.293153	0.511544	0.341362	0.421957	0.290169	0.325873	0.328199	-0.0355062	0.421969	0.290735
TCGA-DX-AB2Q-01	TCGA-DX-AB2Q-01A-11R-A39D-07	No	4.31543	0.188268	0.1002	0.503832	0.286627	0.360613	0.285099	0.352004	0.417924	0.173411	0.309377	0.274508	0.275243	0.433895	0.514281	0.209202	0.49306	0.284562	0.360769	0.235818	0.236849	0.304969	-0.00909517	0.402621	0.230452
TCGA-DX-AB2S-01	TCGA-DX-AB2S-01A-11R-A39D-07	No	5.84544	0.613505	0.398261	0.549367	0.514541	0.635096	0.324071	0.454519	0.535111	0.250299	0.317577	0.379341	0.341942	0.449177	0.694564	0.608366	0.558387	0.373422	0.417948	0.385536	0.336154	0.416853	0.0743225	0.397266	0.692695
TCGA-DX-AB2T-01	TCGA-DX-AB2T-01A-11R-A38C-07	No	6.78542	0.395778	0.116934	0.533156	0.457968	0.480229	0.327714	0.390224	0.468567	0.313693	0.29766	0.318958	0.245885	0.478461	0.637245	0.451392	0.532241	0.348374	0.408001	0.308914	0.378322	0.384922	-0.0199016	0.429391	0.37064
TCGA-DX-AB2V-01	TCGA-DX-AB2V-01A-11R-A41I-07	No	5.32928	0.31307	0.157477	0.535118	0.41122	0.446962	0.349031	0.436879	0.413988	0.23909	0.318327	0.269101	0.25054	0.485314	0.636352	0.283511	0.472345	0.402059	0.428279	0.280521	0.27902	0.275765	-0.0644896	0.302786	0.138645
TCGA-DX-AB2W-01	TCGA-DX-AB2W-01A-11R-A39D-07	No	5.02517	0.300922	0.19201	0.502442	0.340915	0.496361	0.307316	0.406009	0.51989	0.232477	0.359995	0.299756	0.200933	0.440095	0.529839	0.272207	0.482043	0.295702	0.403017	0.295834	0.247035	0.40402	0.0481847	0.416338	0.32234
TCGA-DX-AB2X-01	TCGA-DX-AB2X-01A-11R-A38C-07	No	4.40097	0.175001	0.0387373	0.496532	0.25899	0.392158	0.263981	0.368515	0.478447	0.12975	0.283522	0.327396	0.135999	0.422823	0.488648	0.199365	0.472946	0.284314	0.371605	0.234596	0.315347	0.295448	0.0020059	0.37352	0.220986
TCGA-DX-AB2Z-01	TCGA-DX-AB2Z-01A-11R-A38C-07	No	7.07324	0.433592	0.174557	0.514106	0.50058	0.372602	0.311129	0.369555	0.496057	0.138471	0.328469	0.349946	0.314344	0.446236	0.506644	0.528607	0.552404	0.346039	0.404933	0.342826	0.303082	0.400179	-0.00024941	0.442454	0.258684
TCGA-DX-AB30-01	TCGA-DX-AB30-01A-11R-A39D-07	No	2.63277	0.242071	0.0417582	0.486333	0.180898	0.190803	0.283842	0.321399	0.429756	0.170121	0.160962	0.343684	0.118757	0.462964	0.3628	0.145136	0.503676	0.354108	0.409177	0.311465	0.271069	0.309652	0.0682631	0.390658	0.180201
TCGA-DX-AB32-01	TCGA-DX-AB32-01A-11R-A41I-07	No	6.62909	0.464812	0.30893	0.518627	0.466916	0.533992	0.325601	0.453404	0.477408	0.268408	0.328158	0.304519	0.246244	0.459194	0.679533	0.511865	0.533549	0.362899	0.440315	0.353298	0.305237	0.386086	0.180118	0.367079	0.630015
TCGA-DX-AB35-01	TCGA-DX-AB35-01A-21R-A41I-07	No	4.88051	0.320166	0.04967	0.528213	0.353479	0.349664	0.336417	0.34941	0.433551	0.0925304	0.293119	0.317875	0.229363	0.488868	0.678762	0.292826	0.499937	0.328125	0.378269	0.279276	0.30182	0.353893	-0.0339344	0.375353	0.268352
TCGA-DX-AB36-01	TCGA-DX-AB36-01A-11R-A41I-07	No	3.61022	0.214869	0.0593501	0.49709	0.20566	0.095087	0.29145	0.34313	0.462111	0.0656475	0.258017	0.348582	0.175171	0.428445	0.420037	0.17268	0.491175	0.345934	0.369467	0.291354	0.276691	0.27359	-0.0386701	0.443652	0.139213
TCGA-DX-AB37-01	TCGA-DX-AB37-01A-11R-A41I-07	No	5.05543	0.423965	0.270871	0.536837	0.469466	0.548359	0.305401	0.408583	0.47671	0.239545	0.337905	0.326679	0.22188	0.444196	0.63363	0.454852	0.503393	0.323611	0.415366	0.319782	0.352538	0.364861	0.0245814	0.357884	0.406469
TCGA-DX-AB3A-01	TCGA-DX-AB3A-01A-11R-A41I-07	No	3.95236	0.311361	0.0766308	0.520544	0.355273	0.395612	0.350585	0.370642	0.416278	0.195894	0.251166	0.250049	0.190065	0.464713	0.682133	0.249827	0.5064	0.370379	0.381006	0.289221	0.285506	0.327616	-0.0385592	0.319463	0.240282
TCGA-DX-AB3B-01	TCGA-DX-AB3B-01A-11R-A41I-07	No	3.30635	0.0350977	0.150535	0.487678	0.290724	0.000201981	0.292699	0.301258	0.406193	0.233665	0.155731	0.409343	0.159189	0.490274	0.466062	0.211759	0.512584	0.313683	0.366081	0.300674	0.297169	0.237896	-0.0958843	0.28173	0.235529
TCGA-DX-AB3C-01	TCGA-DX-AB3C-01A-11R-A41I-07	No	2.75624	0.0295783	-0.0530612	0.507629	0.192779	-0.0386434	0.247228	0.238774	0.35523	0.0265754	0.02653	0.383897	0.089523	0.46713	0.489379	-0.0728963	0.473236	0.334807	0.384825	0.259996	0.293454	0.216249	-0.0565976	0.311439	0.248407
TCGA-FX-A2QS-01	TCGA-FX-A2QS-01A-11R-A21T-07	No	4.3739	0.318132	0.101835	0.484959	0.314239	0.273189	0.312552	0.372323	0.434705	0.111669	0.250755	0.235686	0.148103	0.454207	0.321243	0.282956	0.521657	0.362799	0.391028	0.3005	0.264848	0.340859	-0.0066937	0.373008	0.251697
TCGA-FX-A3NJ-01	TCGA-FX-A3NJ-01A-11R-A21T-07	No	4.1929	0.306396	0.163951	0.488164	0.297117	0.323914	0.313743	0.343206	0.441326	0.381661	0.22413	0.254806	0.126027	0.491745	0.529758	0.285705	0.505338	0.401617	0.413612	0.223766	0.365801	0.286621	-0.0776728	0.349728	0.209409
TCGA-FX-A3NK-01	TCGA-FX-A3NK-01A-11R-A21T-07	No	3.58121	0.213129	0.240568	0.513231	0.365024	0.384201	0.363098	0.430209	0.481466	0.320008	0.263134	0.25141	0.174176	0.485142	0.638545	0.266132	0.495014	0.351594	0.408585	0.317685	0.355778	0.33013	0.00261661	0.358488	0.296016
TCGA-FX-A3RE-01	TCGA-FX-A3RE-01A-11R-A22K-07	No	3.84716	0.158898	0.124031	0.508236	0.258176	0.308199	0.318928	0.387128	0.468751	0.264162	0.233497	0.287933	0.118273	0.458904	0.541539	0.217455	0.495201	0.326906	0.389838	0.309365	0.357318	0.343047	-0.0447255	0.356126	0.112402
TCGA-FX-A3TO-01	TCGA-FX-A3TO-01A-11R-A22K-07	No	5.45258	0.352621	0.0659536	0.475171	0.273566	0.382345	0.334958	0.366398	0.420293	0.153929	0.313426	0.326849	0.207517	0.437354	0.534389	0.170783	0.483301	0.332608	0.363741	0.269589	0.248377	0.343466	-0.0717644	0.432258	0.171711
TCGA-FX-A48G-01	TCGA-FX-A48G-01A-11R-A24X-07	No	3.84453	0.1732	0.177252	0.503921	0.384524	0.305845	0.274031	0.347114	0.378895	0.300063	0.229409	0.355211	0.217476	0.480738	0.672018	0.288091	0.443384	0.309343	0.348855	0.294788	0.374783	0.328963	-0.0605113	0.340287	0.339035
TCGA-FX-A76Y-01	TCGA-FX-A76Y-01A-11R-A355-07	No	4.99084	0.246035	0.0850923	0.501406	0.33739	0.28732	0.301274	0.331448	0.379195	0.372528	0.162692	0.308462	0.0960558	0.493976	0.60231	0.2248	0.502664	0.34889	0.344105	0.240644	0.359849	0.299663	-0.0699737	0.352117	0.110087
TCGA-FX-A8OO-01	TCGA-FX-A8OO-01A-11R-A36F-07	No	2.74646	0.087987	0.0252498	0.493364	0.266134	0.161346	0.282175	0.271755	0.341675	0.0600953	0.0995097	0.359439	0.112406	0.460235	0.506319	0.102724	0.48493	0.349982	0.389288	0.263938	0.294226	0.218881	-0.0749224	0.299253	0.247107
TCGA-HB-A2OT-01	TCGA-HB-A2OT-01A-11R-A21T-07	No	3.44147	0.243623	0.118468	0.50899	0.266	0.348745	0.297728	0.397497	0.56211	0.175876	0.418388	0.302965	0.231	0.423711	0.578018	0.204351	0.491074	0.300741	0.383602	0.248126	0.238563	0.33975	-0.0818613	0.387143	0.19576
TCGA-HB-A3L4-01	TCGA-HB-A3L4-01A-11R-A21T-07	No	3.26061	0.224438	0.0333586	0.489211	0.253234	0.20834	0.292239	0.2924	0.371068	0.0825865	0.14764	0.318684	0.0550904	0.461453	0.508594	0.129394	0.479867	0.290358	0.368342	0.235926	0.416848	0.249606	-0.0511585	0.401749	0.149572
TCGA-HB-A3YV-01	TCGA-HB-A3YV-01A-11R-A24X-07	No	2.9685	0.266586	0.00153756	0.533506	0.30947	-0.00746362	0.333777	0.335446	0.357055	0.117213	0.2502	0.208041	0.110018	0.470415	0.486942	0.238652	0.50352	0.36583	0.372291	0.33724	0.248623	0.277704	-0.00741079	0.390174	0.177033
TCGA-HB-A43Z-01	TCGA-HB-A43Z-01A-11R-A24X-07	No	4.33861	0.240107	0.0599849	0.490753	0.30149	0.292793	0.321624	0.338466	0.409526	0.268741	0.210734	0.27046	0.0827018	0.454933	0.426821	0.141118	0.479723	0.356977	0.37116	0.241367	0.421959	0.227033	-0.00536562	0.430866	0.16964
TCGA-HB-A5W3-01	TCGA-HB-A5W3-01A-11R-A29R-07	No	4.14034	0.248048	0.110948	0.484142	0.315118	0.419951	0.321562	0.383864	0.470307	0.303299	0.243923	0.24901	0.132426	0.458945	0.585898	0.246849	0.492398	0.33985	0.36083	0.225795	0.325361	0.325969	0.00412149	0.338406	0.0820981
TCGA-HS-A5N7-01	TCGA-HS-A5N7-01A-21R-A26T-07	No	5.45861	0.219112	0.150322	0.496449	0.411377	0.448444	0.307281	0.400343	0.481607	0.200143	0.304931	0.353703	0.238208	0.462052	0.671693	0.271395	0.489794	0.317041	0.377906	0.263532	0.374438	0.331056	-0.0367551	0.324824	0.155097
TCGA-HS-A5N8-01	TCGA-HS-A5N8-01A-11R-A26T-07	No	3.07121	0.403708	0.0420483	0.522962	0.339622	0.306463	0.3004	0.359177	0.521185	0.0822647	0.24909	0.296459	0.203734	0.426519	0.54751	0.272492	0.499866	0.314163	0.393529	0.324575	0.368078	0.322101	0.00923582	0.341113	0.077264
TCGA-HS-A5N9-01	TCGA-HS-A5N9-01A-11R-A26T-07	No	3.30623	0.164224	-0.00694314	0.461791	0.230473	0.152666	0.253717	0.256501	0.356566	0.0631797	0.10017	0.234813	0.0731396	0.449706	0.32888	0.137252	0.508025	0.349598	0.371017	0.196959	0.301092	0.24117	-0.214996	0.376159	0.188285
TCGA-HS-A5NA-01	TCGA-HS-A5NA-01A-11R-A26T-07	No	5.06556	0.248239	0.0811635	0.505826	0.313539	0.27557	0.270126	0.328873	0.438744	0.210603	0.183889	0.324593	0.154356	0.469111	0.39477	0.26882	0.534793	0.312284	0.351	0.217092	0.370222	0.2983	-0.0764312	0.41945	0.240973
TCGA-IE-A3OV-01	TCGA-IE-A3OV-01A-11R-A22K-07	No	5.48391	0.347299	0.214337	0.518803	0.38523	0.386184	0.348785	0.385233	0.429256	0.200515	0.248595	0.329988	0.175505	0.470313	0.486901	0.393568	0.506756	0.357686	0.405309	0.281466	0.384093	0.322788	-0.0142844	0.419661	0.455378
TCGA-IE-A4EH-01	TCGA-IE-A4EH-01A-11R-A24X-07	No	3.59304	0.159337	-0.0327984	0.501594	0.288236	0.118089	0.30321	0.291721	0.380346	0.183076	0.189747	0.268238	0.133497	0.460047	0.626358	0.133136	0.46644	0.320687	0.362555	0.240006	0.360328	0.262329	-0.0477969	0.364578	-0.0438317
TCGA-IE-A4EI-01	TCGA-IE-A4EI-01A-11R-A24X-07	No	3.82751	0.0242297	0.064938	0.483034	0.219419	0.0250779	0.279966	0.289213	0.39824	0.157281	0.206463	0.292413	0.11256	0.454979	0.386239	0.0959901	0.467201	0.359642	0.317683	0.206432	0.341193	0.291554	-0.0592359	0.370261	0.1018
TCGA-IE-A4EJ-01	TCGA-IE-A4EJ-01A-11R-A24X-07	No	6.1534	0.426436	0.201837	0.523975	0.416447	0.442764	0.321226	0.354672	0.463452	0.20168	0.251255	0.268133	0.236674	0.465322	0.480646	0.34715	0.495472	0.350573	0.359579	0.257151	0.310268	0.337452	-0.0608567	0.399646	0.291751
TCGA-IE-A4EK-01	TCGA-IE-A4EK-01A-11R-A24X-07	No	3.29115	0.185289	0.0325214	0.477104	0.209834	0.284964	0.310634	0.311992	0.382504	0.255031	0.174814	0.249945	0.0883534	0.493131	0.539467	0.123273	0.487857	0.393224	0.383559	0.217534	0.379208	0.217471	-0.0123441	0.337349	0.0513469
TCGA-IE-A6BZ-01	TCGA-IE-A6BZ-01A-11R-A30C-07	No	5.14569	0.215267	0.0411786	0.491831	0.265644	0.321397	0.280573	0.309818	0.436746	0.191001	0.244608	0.275932	0.154135	0.481498	0.409069	0.245376	0.491847	0.36143	0.378074	0.277912	0.340675	0.302073	-0.128421	0.410308	0.223993
TCGA-IF-A3RQ-01	TCGA-IF-A3RQ-01A-11R-A22K-07	No	4.31842	0.242356	-0.000617326	0.492994	0.359957	0.422058	0.334723	0.395594	0.427268	0.0598885	0.227565	0.261736	0.195533	0.44852	0.39156	0.208868	0.494516	0.336768	0.322139	0.23316	0.356552	0.301529	-0.046828	0.389387	0.104075
TCGA-IF-A4AJ-01	TCGA-IF-A4AJ-01A-11R-A24X-07	No	5.51329	0.32497	0.0788155	0.501959	0.384168	0.229173	0.291404	0.338168	0.371069	0.083092	0.201478	0.328585	0.152642	0.471437	0.719587	0.344274	0.508257	0.391039	0.443336	0.26277	0.319219	0.331155	-0.0438266	0.390086	0.271399
TCGA-IF-A4AK-01	TCGA-IF-A4AK-01A-21R-A24X-07	No	4.87915	0.253109	0.12472	0.482691	0.303856	0.199361	0.280507	0.346739	0.404022	0.146647	0.19633	0.263079	0.144709	0.474385	0.660603	0.244428	0.529515	0.369214	0.422576	0.22238	0.37454	0.298525	-0.0856717	0.419078	0.148069
TCGA-IS-A3K6-01	TCGA-IS-A3K6-01A-11R-A21T-07	No	5.02495	0.304124	0.135261	0.516512	0.334932	0.30841	0.251582	0.323949	0.386251	0.146075	0.170301	0.388634	0.199595	0.440761	0.455947	0.304396	0.498287	0.321769	0.380784	0.298347	0.335087	0.339825	0.0588081	0.417214	0.372143
TCGA-IS-A3K7-01	TCGA-IS-A3K7-01A-11R-A21T-07	No	4.7833	0.32186	0.0982089	0.522667	0.411885	0.230378	0.264036	0.362525	0.529788	0.0978567	0.254107	0.309812	0.221311	0.456881	0.525412	0.348132	0.497565	0.308754	0.377463	0.286831	0.301613	0.324322	-0.018983	0.37003	0.330058
TCGA-IS-A3K8-01	TCGA-IS-A3K8-01A-11R-A21T-07	No	3.83643	0.11923	0.129222	0.502551	0.268406	0.271196	0.292767	0.363243	0.376833	0.309162	0.146992	0.313069	0.146673	0.480452	0.591586	0.21128	0.481934	0.313131	0.335074	0.294286	0.353991	0.248399	0.101511	0.329684	0.130601
TCGA-IS-A3KA-01	TCGA-IS-A3KA-01A-11R-A21T-07	No	2.94721	0.212158	0.145504	0.526294	0.425442	0.229789	0.282505	0.375665	0.395213	0.143717	0.184279	0.448635	0.225718	0.427741	0.602676	0.382997	0.493437	0.284165	0.353688	0.336016	0.264428	0.356489	0.140835	0.364778	0.349557
TCGA-IW-A3M4-01	TCGA-IW-A3M4-01A-11R-A21T-07	No	4.3273	0.103671	0.136593	0.513467	0.273563	0.257712	0.286971	0.336967	0.41553	0.334235	0.184938	0.288465	0.105596	0.465229	0.481864	0.200023	0.498927	0.348483	0.347679	0.275032	0.295815	0.272972	-0.0323255	0.320822	0.1566
TCGA-IW-A3M5-01	TCGA-IW-A3M5-01A-22R-A21T-07	No	3.1468	0.291972	0.0804121	0.496781	0.262641	0.277731	0.314101	0.396061	0.494842	0.171933	0.218367	0.384627	0.182381	0.43726	0.466265	0.200606	0.491941	0.293723	0.355788	0.306282	0.212365	0.299041	0.108614	0.370721	0.176058
TCGA-IW-A3M6-01	TCGA-IW-A3M6-01A-11R-A21T-07	No	4.57774	0.284216	0.158893	0.517384	0.316205	0.315564	0.307855	0.350621	0.48477	0.152296	0.227074	0.300343	0.183266	0.470682	0.578668	0.331552	0.486361	0.31808	0.354024	0.263656	0.336439	0.337211	-0.0670862	0.322264	0.313525
TCGA-JV-A5VE-01	TCGA-JV-A5VE-01A-11R-A29R-07	No	5.95007	0.297851	0.108734	0.493851	0.353154	0.355401	0.270571	0.330435	0.456018	0.109304	0.193639	0.345286	0.200241	0.456819	0.3524	0.367163	0.523202	0.343177	0.322004	0.281907	0.304708	0.345449	-0.0726265	0.40487	0.28322
TCGA-JV-A5VF-01	TCGA-JV-A5VF-01A-11R-A29R-07	No	3.01596	0.0727472	0.11176	0.502602	0.200895	0.158838	0.286386	0.335184	0.460357	0.10142	0.260432	0.300352	0.142396	0.413676	0.3602	0.0525049	0.48729	0.294076	0.351182	0.305002	0.340539	0.318691	-0.141173	0.375919	0.0835605
TCGA-JV-A75J-01	TCGA-JV-A75J-01A-11R-A32Q-07	No	1.90136	-0.0375604	0.067735	0.504863	0.174873	0.0434647	0.278427	0.246402	0.366546	0.0318392	0.0973956	0.311451	0.0629808	0.417733	0.380836	0.0827244	0.494111	0.316593	0.386856	0.275312	0.275405	0.183057	-0.163074	0.352369	0.263112
TCGA-K1-A3PN-01	TCGA-K1-A3PN-01A-11R-A22K-07	No	3.59555	0.276057	0.107495	0.471983	0.28185	0.253611	0.271593	0.355729	0.374411	0.225807	0.207319	0.271791	0.0826826	0.464868	0.589351	0.213104	0.476385	0.321959	0.392765	0.210117	0.356225	0.251623	-0.0143992	0.37609	0.231142
	TCGA-K1-A3PN-02A-11R-A22K-07	Yes	4.23327	0.255154	0.0322424	0.461242	0.269493	0.275157	0.307131	0.343053	0.383859	0.236278	0.211748	0.326592	0.0907719	0.469181	0.616609	0.231807	0.473898	0.272754	0.360867	0.206734	0.351471	0.277009	0.0205601	0.377046	0.259456
TCGA-K1-A3PO-01	TCGA-K1-A3PO-01A-11R-A21T-07	No	4.70939	0.303391	0.251252	0.549113	0.509922	0.395505	0.337082	0.423073	0.427634	0.394719	0.297149	0.370838	0.308841	0.472083	0.719668	0.411735	0.478355	0.371199	0.448289	0.326168	0.380323	0.325276	0.0414756	0.269208	0.12922
TCGA-K1-A42W-01	TCGA-K1-A42W-01A-11R-A24X-07	No	4.89683	0.252613	0.063045	0.512679	0.35598	0.351837	0.351481	0.375415	0.375599	0.29327	0.251808	0.326719	0.212518	0.46549	0.638626	0.265942	0.494155	0.327954	0.356734	0.25231	0.286349	0.26389	-0.0104962	0.36552	0.161515
TCGA-K1-A42X-01	TCGA-K1-A42X-01A-11R-A24X-07	No	3.88277	0.145607	0.122075	0.499229	0.214487	0.211878	0.299036	0.226087	0.360598	0.352894	0.0768546	0.243711	0.117332	0.464021	0.643542	0.192315	0.473083	0.32715	0.349088	0.237042	0.378928	0.235409	0.0179525	0.330954	0.0434255
	TCGA-K1-A42X-02A-11R-A24X-07	Yes	3.95578	0.169884	0.155907	0.510713	0.243819	0.217449	0.301015	0.259775	0.359241	0.369809	0.131097	0.281421	0.10331	0.468286	0.584436	0.213011	0.476919	0.322392	0.36132	0.252156	0.375138	0.245571	0.0127055	0.344256	-0.0319293
TCGA-K1-A6RT-01	TCGA-K1-A6RT-01A-32R-A33J-07	No	6.27202	0.509561	0.427222	0.538201	0.535639	0.458904	0.322174	0.382122	0.457307	0.213383	0.243562	0.372904	0.295957	0.462304	0.680711	0.573357	0.55321	0.41489	0.405957	0.34321	0.299272	0.394106	0.305655	0.383254	0.51294
TCGA-K1-A6RU-01	TCGA-K1-A6RU-01A-11R-A32Q-07	No	5.5752	0.374074	0.158097	0.51309	0.349173	0.407859	0.301063	0.409769	0.454323	0.280439	0.307966	0.284282	0.205126	0.451524	0.645289	0.268625	0.499908	0.325537	0.383916	0.292015	0.323793	0.365578	0.00208192	0.373654	0.312062
TCGA-K1-A6RV-01	TCGA-K1-A6RV-01A-11R-A32Q-07	No	2.94214	0.0973135	0.0435175	0.484143	0.312076	0.160851	0.275115	0.393866	0.480265	0.177351	0.33587	0.273891	0.234211	0.430436	0.559616	0.179514	0.496416	0.336309	0.391958	0.242476	0.162023	0.34616	-0.0146188	0.382112	0.238454
TCGA-KD-A5QS-01	TCGA-KD-A5QS-01A-11R-A27Q-07	No	4.57446	0.241197	0.0200984	0.491784	0.269525	0.302901	0.314404	0.378243	0.416988	0.265149	0.295733	0.217986	0.117684	0.448043	0.511803	0.244081	0.513507	0.353502	0.346087	0.237644	0.282738	0.251239	-0.0504235	0.385979	0.261812
TCGA-KD-A5QT-01	TCGA-KD-A5QT-01A-11R-A27Q-07	No	5.02085	0.290046	0.131797	0.49496	0.256798	0.189728	0.289503	0.280585	0.35385	0.256048	0.201644	0.307245	0.174737	0.494286	0.499535	0.214139	0.515502	0.351218	0.304398	0.272473	0.363965	0.252476	-0.0523615	0.438058	0.173499
TCGA-KD-A5QU-01	TCGA-KD-A5QU-01A-11R-A27Q-07	No	4.10955	0.169628	0.146923	0.472706	0.24461	0.331684	0.283575	0.327521	0.39381	0.264484	0.165833	0.318933	0.0993496	0.449753	0.374418	0.236568	0.491611	0.319742	0.361947	0.275607	0.383445	0.271332	-0.160791	0.431828	0.278061
TCGA-KF-A41W-01	TCGA-KF-A41W-01A-11R-A24X-07	No	3.81493	0.216265	0.087224	0.489471	0.306167	0.262986	0.292315	0.338238	0.473978	0.239422	0.279821	0.290461	0.150442	0.436672	0.577368	0.205835	0.528987	0.313077	0.361894	0.246084	0.242694	0.332386	-0.0199083	0.37659	0.255881
TCGA-LI-A67I-01	TCGA-LI-A67I-01A-31R-A30C-07	No	3.86923	0.163133	0.0259388	0.471218	0.242942	0.380061	0.271578	0.385703	0.480188	0.114812	0.260791	0.282657	0.202439	0.435284	0.435839	0.208908	0.494354	0.310373	0.356046	0.273815	0.241864	0.357768	0.0040333	0.416599	0.118333
TCGA-LI-A9QH-01	TCGA-LI-A9QH-01A-11R-A37L-07	No	5.19818	0.192109	0.0290483	0.497577	0.237356	0.357299	0.286818	0.365426	0.428201	0.244155	0.20838	0.202909	0.116839	0.452303	0.470977	0.211656	0.535487	0.362404	0.344478	0.236675	0.318815	0.293893	-0.00474891	0.385305	0.196897
TCGA-MB-A5Y8-01	TCGA-MB-A5Y8-01A-11R-A29R-07	No	4.96376	0.297493	0.0705703	0.520098	0.345542	0.348352	0.278119	0.42138	0.514822	0.238135	0.273633	0.359091	0.190675	0.452482	0.487754	0.22921	0.48537	0.323765	0.362272	0.259891	0.280128	0.317495	-0.0688406	0.390598	0.103303
TCGA-MB-A5Y9-01	TCGA-MB-A5Y9-01A-11R-A29R-07	No	5.14604	0.396146	0.244203	0.523605	0.528574	0.519069	0.312813	0.448362	0.551586	0.323374	0.397138	0.364965	0.266822	0.416828	0.671084	0.468182	0.474715	0.339701	0.448122	0.309713	0.306329	0.414683	0.0695348	0.362777	0.398832
TCGA-MB-A5YA-01	TCGA-MB-A5YA-01A-11R-A29R-07	No	4.83416	0.27776	0.127067	0.508758	0.350462	0.413124	0.332534	0.319736	0.358811	0.34508	0.242064	0.315224	0.188439	0.477151	0.641754	0.260918	0.494417	0.359137	0.420941	0.222311	0.328764	0.29219	-0.0158306	0.342809	0.0617056
TCGA-MB-A8JK-01	TCGA-MB-A8JK-01A-11R-A36F-07	No	4.55937	0.247048	0.0742718	0.504145	0.34488	0.429999	0.300688	0.338523	0.430626	0.393989	0.25045	0.269486	0.263948	0.441921	0.651544	0.304121	0.504073	0.38219	0.432444	0.288495	0.320377	0.30485	-0.0208074	0.374145	0.314378
TCGA-MB-A8JL-01	TCGA-MB-A8JL-01A-11R-A36F-07	No	3.54377	0.252741	0.156227	0.495836	0.290029	0.228648	0.301001	0.380397	0.443659	0.157286	0.201175	0.293117	0.245502	0.449657	0.432061	0.267984	0.513533	0.344446	0.432806	0.291306	0.205365	0.285215	-0.0504172	0.342128	0.308325
TCGA-MJ-A68H-01	TCGA-MJ-A68H-01A-11R-A30C-07	No	4.39862	0.220279	0.125247	0.49247	0.242026	0.35126	0.275694	0.342446	0.382376	0.179492	0.256424	0.342535	0.131444	0.498152	0.619453	0.17914	0.508976	0.342408	0.415266	0.235368	0.351881	0.340305	-0.0147362	0.387955	0.258034
TCGA-MJ-A68J-01	TCGA-MJ-A68J-01A-11R-A30C-07	No	4.57232	0.340955	0.114231	0.508403	0.323879	0.649429	0.325322	0.479335	0.463981	0.455639	0.280174	0.299584	0.138544	0.456878	0.642283	0.362014	0.496246	0.362266	0.416991	0.281215	0.289841	0.364563	-0.0256559	0.310894	0.41045
TCGA-MJ-A850-01	TCGA-MJ-A850-01A-11R-A355-07	No	7.48626	0.176247	0.0447821	0.504226	0.24884	0.200952	0.296668	0.321585	0.418258	0.126792	0.248085	0.399569	0.152154	0.487	0.545113	0.0870013	0.456528	0.322743	0.401594	0.251982	0.220225	0.274972	-0.0584699	0.311533	0.168177
TCGA-MO-A47P-01	TCGA-MO-A47P-01A-11R-A24X-07	No	3.72927	0.20833	0.142778	0.526316	0.377281	0.330475	0.306497	0.378235	0.40226	0.193449	0.204863	0.347318	0.240364	0.460991	0.369909	0.319598	0.506204	0.337586	0.373492	0.295566	0.292474	0.257512	0.113433	0.270396	0.0879071
TCGA-MO-A47R-01	TCGA-MO-A47R-01A-11R-A24X-07	No	4.61825	0.328065	0.0255516	0.50039	0.278077	0.195898	0.292807	0.314143	0.364566	0.0536266	0.193268	0.319231	0.136107	0.437716	0.567943	0.167093	0.520054	0.366001	0.398158	0.255133	0.215409	0.193828	-0.194415	0.319429	0.15664
TCGA-N1-A6IA-01	TCGA-N1-A6IA-01A-12R-A32Q-07	No	3.89876	0.226595	0.0428588	0.495691	0.289124	0.192218	0.270879	0.331115	0.458327	0.164975	0.233684	0.250437	0.26861	0.462999	0.494457	0.197556	0.493376	0.304518	0.336341	0.277404	0.351971	0.307659	-0.11896	0.443425	0.225496
TCGA-PC-A5DK-01	TCGA-PC-A5DK-01A-11R-A27Q-07	No	5.53297	0.292513	0.175135	0.523377	0.412528	0.344325	0.330948	0.371336	0.412817	0.37198	0.167351	0.315323	0.120855	0.499617	0.633996	0.404225	0.53428	0.423002	0.417392	0.268502	0.334296	0.273001	-0.056112	0.340386	0.263762
TCGA-PC-A5DL-01	TCGA-PC-A5DL-01A-11R-A26T-07	No	4.45272	0.334527	0.153108	0.505376	0.361901	0.338835	0.311158	0.385716	0.398856	0.355555	0.216245	0.304273	0.121376	0.488864	0.66755	0.325238	0.497227	0.397063	0.433508	0.256552	0.371228	0.273489	-0.0407993	0.348939	0.0945286
TCGA-PC-A5DM-01	TCGA-PC-A5DM-01A-11R-A27Q-07	No	3.79475	0.106391	-0.0336697	0.493246	0.207503	0.368403	0.278899	0.407504	0.420617	0.116718	0.263483	0.320497	0.145425	0.395331	0.508838	0.133433	0.503089	0.357923	0.447319	0.221488	0.314094	0.32711	-0.00849136	0.420715	0.284967
TCGA-PC-A5DN-01	TCGA-PC-A5DN-01A-12R-A27Q-07	No	4.59931	0.219466	0.150133	0.548642	0.362309	0.301432	0.320341	0.410609	0.430977	0.137423	0.283814	0.361453	0.179971	0.498007	0.649432	0.284206	0.507034	0.348162	0.405172	0.298363	0.274737	0.301993	-0.0403694	0.347052	0.145022
TCGA-PC-A5DO-01	TCGA-PC-A5DO-01A-11R-A26T-07	No	4.93908	0.252905	0.0576049	0.525233	0.391236	0.443978	0.320451	0.395638	0.400813	0.115193	0.232544	0.314225	0.269118	0.491824	0.601213	0.31349	0.520599	0.321463	0.427676	0.228783	0.326987	0.278123	-0.144853	0.346562	0.390748
TCGA-PC-A5DP-01	TCGA-PC-A5DP-01A-11R-A26T-07	No	3.24597	0.146448	0.106443	0.488364	0.278545	0.100587	0.286196	0.262597	0.368412	0.216684	0.184599	0.252205	0.0751024	0.463478	0.557178	0.183847	0.501972	0.322624	0.367305	0.221684	0.406142	0.273538	0.00356626	0.347403	0.131617
TCGA-PT-A8TR-01	TCGA-PT-A8TR-01A-11R-A37L-07	No	2.80682	0.122743	-0.0252215	0.484605	0.233892	0.15811	0.299533	0.276501	0.32738	0.11428	0.133053	0.366213	0.0742185	0.448736	0.597476	0.0778878	0.483247	0.353981	0.347658	0.254185	0.332994	0.215702	0.172	0.311614	0.0347729
TCGA-QC-A6FX-01	TCGA-QC-A6FX-01A-11R-A32Q-07	No	5.45712	0.462022	0.0923212	0.517357	0.353391	0.422735	0.297026	0.329555	0.490463	0.241126	0.325005	0.297201	0.220509	0.457587	0.518871	0.284596	0.484963	0.351615	0.395035	0.269476	0.333456	0.344304	-0.00629737	0.381092	0.246497
TCGA-QC-A7B5-01	TCGA-QC-A7B5-01A-11R-A33J-07	No	4.66765	0.235051	0.0825411	0.490763	0.445755	0.351804	0.279923	0.404869	0.468223	0.253751	0.29279	0.309783	0.207368	0.437827	0.574159	0.289591	0.478369	0.327954	0.399836	0.25232	0.249157	0.317096	0.00835293	0.374391	0.379374
TCGA-QC-AA9N-01	TCGA-QC-AA9N-01A-11R-A39D-07	No	5.09766	0.202346	0.0827953	0.52532	0.287176	0.451559	0.332271	0.433448	0.477498	0.163826	0.330409	0.302216	0.183334	0.445346	0.585005	0.156332	0.503914	0.317232	0.359105	0.244873	0.250599	0.341399	-0.0182487	0.385837	0.223058
TCGA-QQ-A5V2-01	TCGA-QQ-A5V2-01A-11R-A32Q-07	No	3.74061	0.172992	0.13355	0.531219	0.463048	0.460754	0.296429	0.396923	0.493668	0.171272	0.286208	0.278414	0.163569	0.451965	0.663041	0.264116	0.47883	0.334527	0.435848	0.26608	0.178905	0.318027	-0.039911	0.269694	0.113215
TCGA-QQ-A5V9-01	TCGA-QQ-A5V9-01A-11R-A32Q-07	No	4.90407	0.376629	0.135133	0.544701	0.430671	0.440153	0.372068	0.388048	0.502739	0.242976	0.350455	0.2993	0.22859	0.466072	0.673765	0.325823	0.468352	0.341477	0.415822	0.262504	0.308252	0.365892	0.00388926	0.333174	0.298494
TCGA-QQ-A5VA-01	TCGA-QQ-A5VA-01A-12R-A32Q-07	No	5.93455	0.45474	0.347175	0.542793	0.503941	0.417415	0.33922	0.463467	0.502278	0.24746	0.272767	0.306452	0.199579	0.440615	0.593495	0.54086	0.532522	0.380512	0.452726	0.357541	0.243592	0.431126	0.011267	0.356814	0.623352
TCGA-QQ-A5VB-01	TCGA-QQ-A5VB-01A-11R-A36F-07	No	5.55577	0.376374	0.126061	0.503641	0.394843	0.220295	0.285318	0.373681	0.481707	0.13145	0.330522	0.316626	0.257724	0.42597	0.51684	0.406866	0.513979	0.291108	0.399102	0.317336	0.25605	0.402848	0.0145414	0.412214	0.431614
TCGA-QQ-A5VC-01	TCGA-QQ-A5VC-01A-31R-A32Q-07	No	3.23298	0.150278	0.0449707	0.478856	0.259498	0.233044	0.260553	0.293099	0.453693	0.104442	0.252897	0.298358	0.20743	0.431885	0.352075	0.211975	0.493256	0.29062	0.367055	0.251375	0.336939	0.275165	-0.0776922	0.389603	0.0274608
TCGA-QQ-A5VD-01	TCGA-QQ-A5VD-01A-21R-A32Q-07	No	4.56299	0.251177	0.160888	0.503838	0.398605	0.48581	0.293774	0.467082	0.525582	0.381081	0.276427	0.346889	0.170239	0.475091	0.691192	0.361799	0.483933	0.347493	0.43393	0.300958	0.33385	0.352428	0.0397383	0.352398	0.377302
TCGA-QQ-A8VB-01	TCGA-QQ-A8VB-01A-11R-A37L-07	No	4.00093	0.0797331	0.1043	0.519329	0.264364	0.198987	0.31533	0.354509	0.411429	0.280264	0.151957	0.305675	0.152018	0.442953	0.409028	0.173813	0.497034	0.324521	0.393514	0.299798	0.343246	0.317102	-0.0615728	0.311941	0.114393
TCGA-QQ-A8VD-01	TCGA-QQ-A8VD-01A-42R-A39D-07	No	3.51876	0.178378	0.0350256	0.505893	0.288048	0.25194	0.283483	0.409149	0.393835	0.282156	0.210783	0.211408	0.157294	0.454955	0.640779	0.183917	0.483909	0.362601	0.435529	0.301865	0.343128	0.302066	-0.0743021	0.287543	0.0734455
TCGA-QQ-A8VF-01	TCGA-QQ-A8VF-01A-11R-A37L-07	No	6.37099	0.346763	0.182177	0.513206	0.414235	0.185318	0.281722	0.31159	0.428024	0.103693	0.254346	0.355553	0.313136	0.428809	0.364871	0.406176	0.538039	0.414779	0.407123	0.312474	0.333056	0.284405	-0.0817901	0.409769	0.235245
TCGA-QQ-A8VG-01	TCGA-QQ-A8VG-01A-11R-A37L-07	No	5.25355	0.353599	0.170946	0.508659	0.344056	0.362028	0.326972	0.421217	0.48818	0.18191	0.274987	0.347326	0.162833	0.45701	0.528133	0.343358	0.520044	0.404122	0.445508	0.310256	0.342491	0.353087	0.163653	0.337371	0.271074
TCGA-QQ-A8VH-01	TCGA-QQ-A8VH-01A-11R-A37L-07	No	2.46819	0.186962	0.104108	0.483002	0.224988	0.177067	0.31506	0.347815	0.332501	0.0930238	0.138876	0.305024	0.150416	0.456031	0.38242	0.189162	0.493136	0.338928	0.396695	0.306599	0.295838	0.246922	-0.0460849	0.359812	0.23098
TCGA-RN-A68Q-01	TCGA-RN-A68Q-01A-11R-A30C-07	No	4.72626	0.43917	0.189101	0.510349	0.347557	0.146246	0.342261	0.380585	0.459348	0.1136	0.27083	0.287541	0.250721	0.449819	0.490761	0.302468	0.501707	0.312222	0.418857	0.288911	0.382562	0.294423	0.174947	0.272655	0.162653
TCGA-RN-AAAQ-01	TCGA-RN-AAAQ-01A-21R-A39D-07	No	4.31393	0.290662	0.0579908	0.49757	0.367792	0.209919	0.333664	0.393852	0.477115	0.117908	0.306095	0.352901	0.317805	0.449702	0.473983	0.169696	0.459169	0.35299	0.407624	0.289319	0.303453	0.325934	0.00367693	0.285509	0.201244
TCGA-SG-A6Z4-01	TCGA-SG-A6Z4-01A-22R-A33J-07	No	4.26975	0.164693	0.0681988	0.491826	0.202562	0.247557	0.280688	0.358526	0.461976	0.216108	0.269174	0.249743	0.207802	0.445556	0.559738	0.195392	0.504537	0.365919	0.422672	0.296647	0.359683	0.296603	-0.0317515	0.409471	0.233458
TCGA-SG-A6Z7-01	TCGA-SG-A6Z7-01A-12R-A32Q-07	No	2.5813	0.154911	0.0222157	0.51123	0.317227	0.295295	0.33333	0.360391	0.436963	0.226877	0.205468	0.293696	0.102744	0.426936	0.346185	0.178247	0.468861	0.303474	0.364538	0.318339	0.363251	0.333898	-0.0280978	0.366215	0.228339
TCGA-SG-A849-01	TCGA-SG-A849-01A-11R-A355-07	No	7.41998	0.494642	0.216187	0.523566	0.460717	0.474909	0.3198	0.440866	0.517808	0.242541	0.33639	0.357088	0.285877	0.424847	0.626277	0.485468	0.519827	0.358475	0.426136	0.337426	0.298495	0.410652	0.118409	0.437231	0.479671
TCGA-SI-A71O-01	TCGA-SI-A71O-01A-12R-A33J-07	No	3.97408	0.137831	0.0593206	0.492777	0.230042	0.153277	0.311421	0.372183	0.448642	0.223356	0.242268	0.297602	0.141083	0.450199	0.418859	0.240359	0.486694	0.358387	0.382966	0.273509	0.308591	0.302781	-0.0402102	0.377244	0.212578
	TCGA-SI-A71O-06A-11R-A38C-07	Yes	5.87016	0.395186	0.202175	0.521251	0.425488	0.345404	0.29489	0.388514	0.504955	0.323028	0.324581	0.355713	0.203209	0.424434	0.448107	0.42733	0.535668	0.386627	0.406493	0.325407	0.270288	0.412958	0.134973	0.383418	0.221393
TCGA-SI-A71P-01	TCGA-SI-A71P-01A-12R-A33J-07	No	5.33555	0.363655	0.174289	0.509112	0.346985	0.165238	0.338325	0.345963	0.431179	0.150861	0.2723	0.331581	0.205818	0.459919	0.533374	0.295833	0.498642	0.377309	0.411348	0.280908	0.335733	0.34876	0.178042	0.281022	0.233579
TCGA-SI-A71Q-01	TCGA-SI-A71Q-01A-12R-A33J-07	No	2.97506	0.204301	0.043476	0.479168	0.215984	0.217453	0.317001	0.351683	0.425746	0.121768	0.147784	0.323726	0.128751	0.442093	0.30211	0.182764	0.529069	0.323572	0.375303	0.31284	0.309555	0.305695	-0.0527108	0.401813	0.147053
TCGA-SI-AA8B-01	TCGA-SI-AA8B-01A-11R-A38C-07	No	3.40188	0.110651	0.0627142	0.481872	0.24835	0.250647	0.284947	0.407919	0.484687	0.166312	0.302842	0.272038	0.189066	0.450061	0.354188	0.158664	0.48896	0.316113	0.363332	0.294258	0.328526	0.310126	-0.126095	0.389368	0.17358
TCGA-SI-AA8C-01	TCGA-SI-AA8C-01A-11R-A38C-07	No	3.77988	0.262718	0.0983878	0.502194	0.293682	0.231744	0.321567	0.36581	0.504145	0.242744	0.206346	0.301423	0.121799	0.442255	0.569974	0.306985	0.520647	0.349942	0.426226	0.318521	0.29461	0.336192	-0.0135076	0.335345	0.207744
TCGA-UE-A6QT-01	TCGA-UE-A6QT-01A-12R-A32Q-07	No	7.46797	0.494582	0.305491	0.543854	0.52161	0.550984	0.315285	0.440494	0.463159	0.35571	0.317364	0.351224	0.314763	0.459502	0.638423	0.533734	0.526405	0.37874	0.417582	0.327135	0.368003	0.390508	0.0431776	0.346759	0.472684
TCGA-UE-A6QU-01	TCGA-UE-A6QU-01A-12R-A32Q-07	No	7.1401	0.522043	0.215657	0.522324	0.493198	0.461491	0.300153	0.412256	0.495212	0.0983772	0.316613	0.325689	0.315669	0.460959	0.523299	0.516691	0.525577	0.356074	0.431294	0.344486	0.367738	0.405258	0.0241366	0.405012	0.532074
TCGA-VT-A80G-01	TCGA-VT-A80G-01A-11R-A36F-07	No	4.97439	0.233188	0.0559673	0.49786	0.289086	0.143431	0.316997	0.335456	0.465243	0.228168	0.268138	0.294957	0.190956	0.465968	0.414228	0.257425	0.480713	0.326886	0.420448	0.28723	0.358807	0.372241	-0.0166822	0.383185	0.224318
TCGA-VT-A80J-01	TCGA-VT-A80J-01A-11R-A36F-07	No	6.26642	0.422567	0.223138	0.523903	0.424731	0.430181	0.305259	0.473092	0.534057	0.21172	0.355854	0.288018	0.256488	0.43044	0.601985	0.431795	0.534071	0.339152	0.412775	0.309674	0.301958	0.400301	0.0132427	0.41069	0.407809
	TCGA-VT-A80J-02A-11R-A41I-07	Yes	6.01842	0.269395	0.204415	0.514494	0.334744	0.325248	0.300551	0.404555	0.444074	0.160744	0.246274	0.297961	0.188794	0.436885	0.517734	0.304087	0.496166	0.304196	0.377672	0.265562	0.272531	0.350742	0.010459	0.381255	0.423977
TCGA-VT-AB3D-01	TCGA-VT-AB3D-01A-12R-A41I-07	No	7.33476	0.559691	0.278464	0.552528	0.541368	0.512614	0.312716	0.405803	0.464379	0.17758	0.320965	0.396969	0.319992	0.460083	0.690745	0.571264	0.540236	0.393182	0.452842	0.376003	0.396763	0.420499	-0.0270661	0.392256	0.589067
TCGA-WK-A8XO-01	TCGA-WK-A8XO-01A-11R-A37L-07	No	4.79911	0.307162	0.20153	0.517589	0.403412	0.495262	0.393452	0.427466	0.499548	0.435565	0.351833	0.29034	0.204816	0.441417	0.619168	0.351157	0.493698	0.334513	0.389894	0.283671	0.275405	0.400556	-0.0182031	0.394198	0.3106
TCGA-WK-A8XQ-01	TCGA-WK-A8XQ-01A-11R-A37L-07	No	3.82932	0.273636	0.117662	0.517202	0.324156	0.31906	0.30862	0.339619	0.371495	0.0815434	0.202068	0.378453	0.176197	0.432286	0.594754	0.218287	0.524567	0.413354	0.467745	0.289143	0.368791	0.305453	-0.0380908	0.358638	0.216193
TCGA-WK-A8XS-01	TCGA-WK-A8XS-01A-11R-A37L-07	No	4.45787	0.199638	0.114357	0.473831	0.242041	0.203152	0.310935	0.310033	0.419452	0.194954	0.204019	0.328744	0.121412	0.462043	0.497301	0.232989	0.500515	0.355673	0.364119	0.230564	0.363504	0.298306	0.0909787	0.406472	0.206525
TCGA-WK-A8XT-01	TCGA-WK-A8XT-01A-11R-A37L-07	No	2.92659	-0.0392551	0.0141544	0.494771	0.21559	0.0596375	0.274382	0.206762	0.346168	0.0896732	0.0636411	0.348787	0.11229	0.484231	0.541945	0.0276379	0.502491	0.361135	0.395896	0.264638	0.2342	0.165548	-0.0887389	0.319707	0.207094
TCGA-WK-A8XX-01	TCGA-WK-A8XX-01A-11R-A37L-07	No	4.64001	0.188041	0.118204	0.493019	0.280246	0.560589	0.332318	0.41796	0.452341	0.293766	0.271316	0.32144	0.148562	0.473304	0.646507	0.285625	0.518307	0.375589	0.413243	0.219974	0.363714	0.322685	-0.0495389	0.338023	0.234839
TCGA-WK-A8XY-01	TCGA-WK-A8XY-01A-11R-A37L-07	No	3.68011	0.184242	0.0577457	0.475954	0.262225	0.149229	0.284094	0.318893	0.318535	0.105095	0.237746	0.267617	0.1268	0.453973	0.607916	0.111821	0.482814	0.320869	0.351112	0.205224	0.401429	0.224023	-0.0382274	0.316209	0.0478939
TCGA-WK-A8XZ-01	TCGA-WK-A8XZ-01A-11R-A37L-07	No	4.53517	0.222391	0.0679433	0.478548	0.28683	0.281896	0.311596	0.341794	0.408057	0.284276	0.225941	0.260706	0.167755	0.465677	0.624246	0.242564	0.515412	0.359289	0.408158	0.200157	0.335429	0.295107	0.141013	0.333767	0.138523
TCGA-WK-A8Y0-01	TCGA-WK-A8Y0-01A-11R-A41I-07	No	6.18082	0.322625	0.133442	0.534794	0.495703	0.337089	0.274972	0.384488	0.464451	0.160196	0.341967	0.377034	0.343218	0.417636	0.575865	0.420364	0.525663	0.320364	0.407413	0.313125	0.346459	0.401043	-0.0290447	0.426747	0.34192
TCGA-WP-A9GB-01	TCGA-WP-A9GB-01A-11R-A37L-07	No	3.7024	0.138455	0.0725002	0.485233	0.210219	0.112224	0.231286	0.219031	0.350576	0.11882	0.117733	0.398425	0.086738	0.474919	0.555594	0.0373603	0.479477	0.308344	0.360031	0.212377	0.32771	0.250202	0.0601637	0.367177	0.113377
TCGA-X2-A95T-01	TCGA-X2-A95T-01A-11R-A37L-07	No	5.86885	0.229193	0.114289	0.489429	0.257994	0.222854	0.272996	0.281298	0.369632	0.164858	0.155668	0.288668	0.101865	0.473345	0.422352	0.225814	0.514647	0.369503	0.351033	0.233272	0.287484	0.284453	-0.115809	0.374743	0.229842
TCGA-X6-A7W8-01	TCGA-X6-A7W8-01A-21R-A355-07	No	3.51407	0.28483	0.138865	0.509273	0.317351	0.394061	0.297949	0.380134	0.488955	0.340284	0.352272	0.31244	0.213755	0.428012	0.582933	0.25438	0.462386	0.339824	0.408005	0.219745	0.224973	0.398309	-0.0583951	0.407476	0.329164
TCGA-X6-A7WA-01	TCGA-X6-A7WA-01A-12R-A355-07	No	4.47381	0.27503	0.0697778	0.485202	0.300288	0.366983	0.307157	0.392103	0.441065	0.203383	0.268618	0.287353	0.172623	0.468274	0.567903	0.289899	0.5036	0.353591	0.401608	0.218242	0.401962	0.298266	0.125358	0.364213	0.186498
TCGA-X6-A7WB-01	TCGA-X6-A7WB-01A-11R-A355-07	No	3.64942	0.201397	0.13566	0.494761	0.224784	0.125909	0.28115	0.286398	0.350123	0.169356	0.188539	0.276485	0.134502	0.463414	0.404356	0.145992	0.490992	0.330483	0.305415	0.242794	0.388423	0.27989	0.0500595	0.416812	0.0752329
TCGA-X6-A7WC-01	TCGA-X6-A7WC-01A-12R-A355-07	No	6.15923	0.306801	0.0490153	0.518132	0.445168	0.185365	0.287888	0.381406	0.433039	0.138777	0.281931	0.291054	0.318688	0.450985	0.54621	0.41685	0.517726	0.35677	0.432603	0.300744	0.24454	0.398179	0.00940087	0.372957	0.45615
TCGA-X6-A7WD-01	TCGA-X6-A7WD-01A-21R-A355-07	No	3.74436	0.143559	0.0523737	0.487449	0.204718	0.240585	0.288395	0.346101	0.434518	0.258782	0.195947	0.277086	0.125228	0.440073	0.44567	0.0977424	0.506445	0.338834	0.386357	0.198856	0.35303	0.236094	-0.11123	0.390425	0.0274608
TCGA-X6-A8C2-01	TCGA-X6-A8C2-01A-11R-A36F-07	No	3.88905	0.202742	0.0745254	0.485771	0.231276	0.270252	0.276559	0.401583	0.479989	0.151211	0.304264	0.282066	0.226291	0.426773	0.42154	0.228179	0.520055	0.371241	0.432091	0.266581	0.357739	0.321408	-0.066541	0.444298	0.319293
TCGA-X6-A8C3-01	TCGA-X6-A8C3-01A-11R-A36F-07	No	5.74084	0.325857	0.167367	0.492002	0.344128	0.324529	0.305156	0.379917	0.448581	0.233408	0.279045	0.35493	0.224313	0.422912	0.419834	0.308553	0.515212	0.327843	0.390422	0.29847	0.230145	0.327453	-0.0127679	0.429019	0.353619
TCGA-X6-A8C4-01	TCGA-X6-A8C4-01A-11R-A36F-07	No	5.41478	0.226698	-0.00112257	0.486127	0.240031	0.152371	0.243271	0.316071	0.436888	0.0629786	0.233461	0.255072	0.0752038	0.438091	0.37588	0.185805	0.502414	0.290776	0.36635	0.222723	0.227481	0.273991	0.0143835	0.415739	0.293457
TCGA-X6-A8C5-01	TCGA-X6-A8C5-01A-11R-A36F-07	No	4.55183	0.305972	0.180822	0.507721	0.449782	0.414014	0.361271	0.396569	0.464876	0.352743	0.279437	0.293444	0.126001	0.487652	0.705126	0.365794	0.504153	0.344521	0.414798	0.239166	0.373738	0.294009	-0.0613499	0.29398	0.197547
TCGA-X6-A8C6-01	TCGA-X6-A8C6-01A-11R-A36F-07	No	4.57262	0.278427	0.0713786	0.50614	0.325839	0.368878	0.312292	0.392702	0.445347	0.255451	0.249206	0.309026	0.180557	0.471209	0.665234	0.251657	0.493921	0.38193	0.423048	0.268022	0.290008	0.32385	0.0107392	0.402893	0.248935
TCGA-X6-A8C7-01	TCGA-X6-A8C7-01A-11R-A36F-07	No	3.13759	-0.0317349	0.0474231	0.476043	0.199989	0.0985676	0.270208	0.236165	0.332377	0.241002	0.0656806	0.324797	0.0915205	0.458651	0.389204	0.0753909	0.499913	0.312729	0.364607	0.288176	0.263529	0.170386	-0.0410228	0.266555	0.205834
TCGA-X9-A971-01	TCGA-X9-A971-01A-11R-A38C-07	No	4.2865	0.13325	0.0421099	0.470774	0.206266	0.292494	0.284694	0.307256	0.343656	0.215003	0.162065	0.28021	0.129951	0.437997	0.530002	0.14052	0.513943	0.343132	0.373428	0.207495	0.3844	0.284597	0.0353725	0.382292	0.134948
TCGA-X9-A973-01	TCGA-X9-A973-01A-11R-A38C-07	No	4.62011	0.289868	0.0344091	0.506024	0.274241	0.250235	0.353605	0.361075	0.510598	0.112431	0.28961	0.279807	0.131028	0.433996	0.474837	0.202652	0.481482	0.373409	0.415784	0.260293	0.339661	0.309281	-0.0386879	0.344982	0.225333
TCGA-Z4-A8JB-01	TCGA-Z4-A8JB-01A-23R-A37L-07	No	3.0531	0.211599	0.158916	0.495891	0.304015	0.147995	0.305228	0.428907	0.429033	0.341468	0.232011	0.283995	0.170506	0.459999	0.508513	0.271674	0.488648	0.349768	0.407362	0.303504	0.347278	0.326001	-0.0379307	0.326159	0.206931
TCGA-Z4-A9VC-01	TCGA-Z4-A9VC-01A-11R-A37L-07	No	3.55555	0.325262	0.164086	0.518523	0.288487	0.256428	0.336416	0.343793	0.343453	0.216564	0.218665	0.313082	0.138379	0.457864	0.67608	0.21999	0.51465	0.381533	0.411582	0.281681	0.20943	0.246776	-0.0772549	0.291222	0.161962
TCGA-Z4-AAPF-01	TCGA-Z4-AAPF-01A-11R-A39D-07	No	3.205	0.0976315	0.0529087	0.505093	0.309641	0.234679	0.317135	0.367017	0.420784	0.160946	0.200028	0.404407	0.165669	0.478149	0.63034	0.218038	0.473632	0.293055	0.364285	0.300963	0.245335	0.320155	0.0886047	0.346791	0.172158
TCGA-Z4-AAPG-01	TCGA-Z4-AAPG-01A-11R-A39D-07	No	5.15265	0.281913	0.0687166	0.506506	0.31829	0.433276	0.279984	0.434783	0.45458	0.207305	0.27176	0.329047	0.190282	0.44464	0.513712	0.194193	0.475737	0.292248	0.364557	0.268485	0.208347	0.33244	-0.160852	0.383338	0.262421

## Sheet: IRF5
sample_id	id_rnaseq	duplicated_rnaseq	IRF5	aDC	B cells	CD8 T cells	Cytotoxic cells	DC	Eosinophils	iDC	Macrophages	Mast cells	Neutrophils	NK CD56bright cells	NK CD56dim cells	NK cells	pDC	T cells	T helper cells	Tcm	Tem	TFH	Tgd	Th1 cells	Th17 cells	Th2 cells	TReg
TCGA-3B-A9HI-01	TCGA-3B-A9HI-01A-11R-A38C-07	No	3.08591	0.426602	0.170406	0.523385	0.413457	0.502514	0.33874	0.419863	0.484268	0.318781	0.35323	0.264988	0.301502	0.479421	0.722065	0.390736	0.513153	0.373745	0.438987	0.332146	0.271103	0.373441	-0.0565583	0.368918	0.38303
TCGA-3B-A9HJ-01	TCGA-3B-A9HJ-01A-11R-A38C-07	No	4.76476	0.353501	0.510355	0.550982	0.515703	0.523853	0.330788	0.426178	0.47103	0.393776	0.298767	0.373958	0.24335	0.433399	0.673156	0.597332	0.572517	0.431586	0.455274	0.443859	0.310146	0.383168	0.184499	0.336733	0.49986
TCGA-3B-A9HL-01	TCGA-3B-A9HL-01A-11R-A38C-07	No	2.41653	0.293198	0.0564093	0.520164	0.342845	0.38393	0.347502	0.374652	0.435484	0.0842284	0.306698	0.265349	0.225147	0.476367	0.646873	0.239648	0.508787	0.389409	0.424973	0.274787	0.32518	0.372387	-0.0610395	0.363352	0.171143
TCGA-3B-A9HO-01	TCGA-3B-A9HO-01A-11R-A38C-07	No	4.64554	0.491414	0.235301	0.551876	0.500063	0.530693	0.363112	0.407993	0.474392	0.194917	0.336616	0.3359	0.230527	0.484739	0.641673	0.481002	0.494445	0.360554	0.409084	0.350239	0.372103	0.412631	0.00551864	0.372319	0.314621
TCGA-3B-A9HP-01	TCGA-3B-A9HP-01A-11R-A38C-07	No	3.6581	0.274705	0.161056	0.517318	0.373016	0.380523	0.356457	0.378477	0.465498	0.251771	0.266342	0.33843	0.258383	0.478463	0.671653	0.258488	0.480746	0.328084	0.379226	0.271582	0.310232	0.335466	0.0397546	0.352569	0.205387
TCGA-3B-A9HQ-01	TCGA-3B-A9HQ-01A-11R-A38C-07	No	3.81344	0.351385	0.206903	0.503295	0.411632	0.474963	0.308472	0.408909	0.430285	0.418288	0.216647	0.318894	0.174842	0.477177	0.549216	0.401634	0.519119	0.351252	0.414451	0.249289	0.359465	0.307358	0.0544064	0.359988	0.3563
TCGA-3B-A9HR-01	TCGA-3B-A9HR-01A-11R-A38C-07	No	0.861152	0.161219	0.0746208	0.462229	0.128846	0.228483	0.275595	0.31644	0.326777	0.226865	0.125799	0.248828	0.0639201	0.452589	0.623881	0.114713	0.499	0.321721	0.327123	0.201722	0.341951	0.207353	-0.277935	0.379236	0.0686927
TCGA-3B-A9HS-01	TCGA-3B-A9HS-01A-11R-A39D-07	No	4.18603	0.372668	0.205216	0.541181	0.456284	0.464648	0.323411	0.444768	0.451617	0.125219	0.262174	0.36436	0.196381	0.499175	0.577205	0.42884	0.526548	0.398183	0.39246	0.352131	0.284988	0.405766	0.0810911	0.419784	0.447538
TCGA-3B-A9HT-01	TCGA-3B-A9HT-01A-11R-A39D-07	No	4.32941	0.480736	0.244392	0.536885	0.482551	0.359855	0.350681	0.393939	0.52271	0.110763	0.366056	0.383578	0.364867	0.435509	0.504085	0.497773	0.53825	0.385785	0.421383	0.33182	0.289821	0.371418	0.00675162	0.427513	0.386604
TCGA-3B-A9HU-01	TCGA-3B-A9HU-01A-11R-A39D-07	No	3.54618	0.459429	0.251866	0.52605	0.470836	0.396574	0.31512	0.404775	0.446875	0.28622	0.260895	0.354058	0.209761	0.470128	0.636555	0.462613	0.520881	0.339932	0.396923	0.289634	0.416365	0.343823	-0.00888104	0.363456	0.454444
TCGA-3B-A9HV-01	TCGA-3B-A9HV-01A-11R-A39D-07	No	1.52697	0.178588	0.0617156	0.484877	0.245851	0.211206	0.302547	0.265356	0.326378	0.19398	0.189927	0.307792	0.0718978	0.432868	0.418534	0.114869	0.480153	0.302884	0.359408	0.228296	0.353913	0.229778	0.088783	0.395132	0.135517
TCGA-3B-A9HX-01	TCGA-3B-A9HX-01A-11R-A39D-07	No	2.31689	0.344373	0.140566	0.505352	0.354947	0.533738	0.338451	0.370101	0.493059	0.165894	0.400857	0.339226	0.236316	0.454427	0.612872	0.295549	0.513548	0.34254	0.365782	0.283498	0.353518	0.381405	0.206299	0.387158	0.395704
TCGA-3B-A9HY-01	TCGA-3B-A9HY-01A-11R-A39D-07	No	2.23056	0.341897	0.0866468	0.481348	0.375448	0.272836	0.27585	0.327042	0.419591	0.285281	0.216807	0.253529	0.251609	0.453712	0.650082	0.287619	0.521061	0.419107	0.411661	0.229474	0.363988	0.284877	-0.110996	0.411891	0.157575
TCGA-3B-A9HZ-01	TCGA-3B-A9HZ-01A-11R-A39D-07	No	4.15297	0.409286	0.170223	0.501953	0.406155	0.46515	0.331996	0.420782	0.517699	0.384595	0.305245	0.351836	0.220666	0.472859	0.63753	0.36973	0.504253	0.378057	0.428129	0.272073	0.345115	0.355868	0.0622106	0.377638	0.3628
TCGA-3B-A9I0-01	TCGA-3B-A9I0-01A-11R-A39D-07	No	3.35486	0.346043	0.129655	0.51349	0.432975	0.486141	0.321195	0.415116	0.37845	0.354593	0.243961	0.348898	0.177539	0.466525	0.604788	0.391762	0.508883	0.366311	0.437664	0.272076	0.341116	0.313982	0.0169026	0.359599	0.379455
TCGA-3B-A9I1-01	TCGA-3B-A9I1-01A-11R-A39D-07	No	3.58573	0.346989	0.0762273	0.483835	0.242981	0.324868	0.312974	0.35574	0.431093	0.161223	0.234918	0.357209	0.12562	0.471056	0.413862	0.209119	0.489216	0.356524	0.360977	0.263225	0.324919	0.291038	0.0437613	0.387007	0.263478
TCGA-3B-A9I3-01	TCGA-3B-A9I3-01A-11R-A39D-07	No	2.33681	0.181462	0.203363	0.505597	0.406627	0.286221	0.337521	0.392367	0.423895	0.293772	0.309333	0.37132	0.2335	0.459048	0.614659	0.313255	0.495881	0.335321	0.383288	0.275861	0.32123	0.324306	0.189169	0.361663	0.17228
TCGA-3R-A8YX-01	TCGA-3R-A8YX-01A-11R-A37L-07	No	2.02478	0.256255	0.0954382	0.504019	0.27074	0.331427	0.285682	0.353305	0.410519	0.137737	0.308631	0.271491	0.114713	0.425536	0.575296	0.275254	0.519286	0.392342	0.390841	0.253732	0.21952	0.32924	-0.0303992	0.425447	0.265752
TCGA-DX-A1KU-01	TCGA-DX-A1KU-01A-32R-A24X-07	No	2.58062	0.323717	0.11223	0.533153	0.425601	0.41871	0.350294	0.366503	0.562236	0.1076	0.346327	0.215059	0.255425	0.453997	0.521552	0.32714	0.515308	0.361666	0.411933	0.322268	0.365667	0.406539	0.00366496	0.40817	0.171305
TCGA-DX-A1KW-01	TCGA-DX-A1KW-01A-22R-A24X-07	No	2.71153	0.335364	0.0287437	0.503026	0.292853	0.366628	0.307601	0.387277	0.428042	0.161959	0.275295	0.295109	0.162736	0.467421	0.626683	0.147836	0.486247	0.342096	0.388382	0.278586	0.300103	0.353833	-0.0942457	0.365178	0.191698
TCGA-DX-A1KX-01	TCGA-DX-A1KX-01A-22R-A24X-07	No	2.8966	0.297624	0.184672	0.476964	0.324862	0.456509	0.323173	0.38595	0.478372	0.208292	0.303585	0.297582	0.237334	0.470119	0.58208	0.284719	0.501352	0.325594	0.383038	0.30254	0.26473	0.389687	-0.0213352	0.374558	0.212415
TCGA-DX-A1KY-01	TCGA-DX-A1KY-01A-11R-A24X-07	No	1.44086	0.121743	0.0220674	0.49929	0.250443	0.258549	0.270568	0.343963	0.405147	0.13732	0.171307	0.307573	0.0771473	0.436343	0.403585	0.171469	0.511139	0.409218	0.37645	0.287424	0.459349	0.26657	0.0528125	0.340828	0.150872
TCGA-DX-A1KZ-01	TCGA-DX-A1KZ-01A-11R-A24X-07	No	4.43867	0.210618	0.0385682	0.515989	0.351213	0.41069	0.302294	0.393774	0.512446	0.320099	0.28493	0.274082	0.124578	0.469304	0.459237	0.345234	0.520914	0.39677	0.419927	0.302654	0.290574	0.376101	-0.0966284	0.3108	0.13706
TCGA-DX-A1L0-01	TCGA-DX-A1L0-01A-11R-A24X-07	No	2.40196	0.248519	0.0711187	0.521011	0.33415	0.373275	0.337173	0.360589	0.435424	0.182805	0.246903	0.278357	0.201872	0.461127	0.571924	0.209458	0.524947	0.389321	0.38809	0.268643	0.331277	0.353606	-0.115601	0.365899	0.235367
TCGA-DX-A1L1-01	TCGA-DX-A1L1-01A-11R-A24X-07	No	4.6659	0.531095	0.265725	0.534604	0.423798	0.41473	0.323774	0.349292	0.463126	0.306626	0.318182	0.247302	0.261625	0.447309	0.456678	0.420425	0.538042	0.395732	0.424355	0.30986	0.367883	0.363453	-0.049261	0.400641	0.487795
TCGA-DX-A1L2-01	TCGA-DX-A1L2-01A-22R-A24X-07	No	4.1824	0.345104	0.0234282	0.524941	0.376596	0.478568	0.311317	0.398969	0.493971	0.172028	0.265536	0.236526	0.218748	0.474305	0.583299	0.284529	0.507451	0.427311	0.441764	0.257501	0.484597	0.288064	0.0254414	0.31232	0.0972909
TCGA-DX-A1L3-01	TCGA-DX-A1L3-01A-11R-A24X-07	No	4.23719	0.398275	0.0991786	0.510499	0.3665	0.527454	0.342537	0.409133	0.500572	0.347187	0.344327	0.324339	0.177406	0.451636	0.581471	0.347615	0.51807	0.336187	0.37725	0.31238	0.315307	0.384356	-0.088211	0.412043	0.301744
TCGA-DX-A1L4-01	TCGA-DX-A1L4-01A-12R-A26T-07	No	4.48888	0.320241	0.160938	0.496083	0.309867	0.597786	0.361109	0.492017	0.591339	0.340112	0.490511	0.282199	0.254148	0.4389	0.650854	0.305474	0.50612	0.358193	0.456671	0.318599	0.269508	0.411794	0.0259801	0.366496	0.42479
TCGA-DX-A23R-01	TCGA-DX-A23R-01A-11R-A26T-07	No	2.2818	0.294258	0.0857495	0.50893	0.266691	0.269029	0.307792	0.373738	0.428772	0.221086	0.219277	0.256328	0.112897	0.460172	0.306131	0.247429	0.529843	0.353343	0.368449	0.312078	0.267234	0.290315	-0.0380404	0.355373	0.248163
TCGA-DX-A23T-01	TCGA-DX-A23T-01A-11R-A26T-07	No	3.70106	0.335138	0.258921	0.542454	0.423347	0.492544	0.319539	0.456098	0.523337	0.260566	0.386605	0.295231	0.278434	0.429147	0.652357	0.416201	0.503505	0.33697	0.37603	0.332674	0.361809	0.332618	0.066123	0.366274	0.351994
TCGA-DX-A23U-01	TCGA-DX-A23U-01A-11R-A26T-07	No	2.71754	0.32913	0.0766022	0.495616	0.317687	0.325691	0.285675	0.390279	0.476544	0.148215	0.309325	0.324011	0.201033	0.478883	0.499007	0.202185	0.481296	0.351423	0.380747	0.261113	0.336833	0.33306	-0.067064	0.356763	0.162734
TCGA-DX-A23V-01	TCGA-DX-A23V-01A-11R-A29R-07	No	4.69544	0.367567	0.154395	0.514719	0.386475	0.4829	0.340571	0.407629	0.495334	0.160462	0.348237	0.265293	0.14658	0.44792	0.570746	0.380323	0.521776	0.342864	0.380361	0.336345	0.372092	0.339267	-0.0348015	0.36237	0.25974
TCGA-DX-A23Y-01	TCGA-DX-A23Y-01A-11R-A27Q-07	No	4.59915	0.423757	0.208444	0.528393	0.470331	0.426653	0.307278	0.406928	0.464932	0.100973	0.329097	0.325282	0.271869	0.436144	0.49462	0.490978	0.543891	0.418964	0.433007	0.338165	0.323	0.401156	-0.0198895	0.428047	0.356788
TCGA-DX-A23Z-01	TCGA-DX-A23Z-01A-11R-A27Q-07	No	3.63875	0.348357	0.164147	0.500064	0.334927	0.444641	0.321047	0.43719	0.482617	0.372907	0.262457	0.272111	0.162458	0.469924	0.576718	0.311615	0.503633	0.360662	0.389657	0.275568	0.369575	0.38621	-0.0619605	0.37067	0.361947
TCGA-DX-A240-01	TCGA-DX-A240-01A-32R-A27Q-07	No	1.9968	0.120931	-0.0214118	0.474675	0.234694	0.15582	0.260737	0.320835	0.407826	0.136804	0.226157	0.290936	0.164849	0.457634	0.541295	0.144959	0.491341	0.357416	0.360401	0.264587	0.312602	0.326238	0.000818197	0.347078	0.137995
TCGA-DX-A2IZ-01	TCGA-DX-A2IZ-01A-11R-A21T-07	No	3.19203	0.188983	0.0557039	0.475021	0.196104	0.130978	0.310863	0.245953	0.282397	0.112503	0.131116	0.304108	0.0697508	0.441445	0.542554	0.0488326	0.488637	0.377047	0.32968	0.228725	0.241851	0.272104	-0.168144	0.312731	0.255922
TCGA-DX-A2J0-01	TCGA-DX-A2J0-01A-11R-A21T-07	No	2.77876	0.199251	0.183709	0.514568	0.325637	0.304971	0.335601	0.353614	0.435875	0.280425	0.238233	0.241344	0.181725	0.455546	0.65646	0.269606	0.479343	0.360594	0.401863	0.282463	0.306407	0.3597	-0.101025	0.355834	0.277817
TCGA-DX-A2J1-01	TCGA-DX-A2J1-01A-11R-A21T-07	No	4.26847	0.381601	0.184782	0.537784	0.443791	0.535206	0.340521	0.448894	0.542862	0.326	0.402252	0.32385	0.244052	0.440036	0.710731	0.395807	0.514115	0.355601	0.436037	0.321588	0.315974	0.388329	0.0117361	0.363035	0.42743
TCGA-DX-A2J4-01	TCGA-DX-A2J4-01A-32R-A21T-07	No	3.31007	0.357183	0.278148	0.5251	0.460901	0.498964	0.343121	0.42413	0.516605	0.620289	0.314521	0.369671	0.22289	0.45718	0.648579	0.396524	0.503518	0.37295	0.42978	0.347967	0.279006	0.339518	0.175013	0.309121	0.204697
TCGA-DX-A3LS-01	TCGA-DX-A3LS-01A-11R-A21T-07	No	3.16845	0.341451	0.145475	0.518584	0.418642	0.363542	0.340196	0.377294	0.457721	0.218773	0.333416	0.326387	0.254351	0.468246	0.652763	0.38828	0.507285	0.34155	0.437608	0.340062	0.321348	0.348148	-0.0959204	0.341067	0.349394
TCGA-DX-A3LT-01	TCGA-DX-A3LT-01A-12R-A21T-07	No	4.21976	0.306446	0.144802	0.509832	0.419118	0.32448	0.322462	0.391342	0.473471	0.439503	0.302084	0.292049	0.18238	0.437399	0.456556	0.384565	0.502437	0.353135	0.414195	0.30225	0.286172	0.349199	-2.99417e-05	0.361985	0.262421
TCGA-DX-A3LU-01	TCGA-DX-A3LU-01A-11R-A21T-07	No	4.59584	0.457928	0.274669	0.532352	0.468118	0.515543	0.313571	0.372496	0.482064	0.155323	0.31252	0.365672	0.234204	0.448071	0.55925	0.485099	0.48585	0.366048	0.41264	0.341468	0.422155	0.430798	0.00398013	0.355504	0.390423
TCGA-DX-A3LW-01	TCGA-DX-A3LW-01A-21R-A21T-07	No	2.68964	0.298685	0.109592	0.498615	0.309216	0.404898	0.364802	0.406392	0.468308	0.266035	0.261323	0.273678	0.15486	0.478844	0.634686	0.222219	0.488665	0.346553	0.400455	0.275383	0.300729	0.350438	-0.0397183	0.294733	0.31974
TCGA-DX-A3LY-01	TCGA-DX-A3LY-01B-11R-A27Q-07	No	3.87199	0.334173	0.0573267	0.528472	0.417334	0.461982	0.297906	0.361256	0.470738	0.300595	0.333955	0.293794	0.294154	0.474258	0.54682	0.251943	0.521247	0.398405	0.424092	0.274097	0.372087	0.332243	0.00153185	0.368581	0.136167
TCGA-DX-A3M1-01	TCGA-DX-A3M1-01A-11R-A22K-07	No	3.03526	0.336144	0.103458	0.507291	0.30074	0.329363	0.358142	0.362091	0.448866	0.20889	0.286527	0.276558	0.233287	0.453588	0.670028	0.290472	0.493495	0.345124	0.434611	0.252024	0.316607	0.382302	-0.110624	0.356818	0.253891
TCGA-DX-A3M2-01	TCGA-DX-A3M2-01A-21R-A22K-07	No	4.31273	0.456736	0.162063	0.54008	0.475425	0.525631	0.291884	0.376575	0.528781	0.313677	0.38297	0.268609	0.273531	0.455499	0.504897	0.402548	0.47049	0.347582	0.423706	0.309258	0.333392	0.372413	0.0479397	0.361845	0.375758
TCGA-DX-A3U5-01	TCGA-DX-A3U5-01A-11R-A22K-07	No	4.45981	0.363051	0.0446325	0.522882	0.356054	0.467436	0.30408	0.382076	0.471532	0.112924	0.324864	0.284148	0.218099	0.454162	0.543326	0.259976	0.525627	0.386146	0.378632	0.273778	0.33652	0.377293	-0.00339957	0.419072	0.223627
TCGA-DX-A3U6-01	TCGA-DX-A3U6-01A-11R-A29R-07	No	4.46565	0.442631	0.295042	0.572332	0.558442	0.535066	0.356851	0.455404	0.530365	0.334767	0.357724	0.312237	0.306615	0.432999	0.627943	0.55329	0.534219	0.352914	0.381838	0.377011	0.359509	0.408525	0.0218082	0.350954	0.462772
TCGA-DX-A3U7-01	TCGA-DX-A3U7-01A-11R-A29R-07	No	1.53811	0.175796	0.0973488	0.491049	0.32479	0.293166	0.254933	0.320542	0.362697	0.151092	0.176623	0.319406	0.225632	0.455823	0.567375	0.266707	0.487819	0.369707	0.422553	0.236126	0.404366	0.24847	-0.00883185	0.400384	0.179551
TCGA-DX-A3U8-01	TCGA-DX-A3U8-01A-11R-A29R-07	No	5.58112	0.294711	0.122919	0.504722	0.414102	0.265875	0.342967	0.32759	0.480474	0.117252	0.310485	0.319425	0.217866	0.454306	0.494782	0.392365	0.530175	0.392194	0.412552	0.28076	0.348062	0.328042	0.0466937	0.367423	0.334892
TCGA-DX-A3U9-01	TCGA-DX-A3U9-01A-11R-A30C-07	No	1.1688	0.0905023	0.0054624	0.499483	0.265875	0.267338	0.279218	0.339777	0.361597	0.262165	0.194878	0.23981	0.212319	0.46003	0.457694	0.176712	0.489303	0.35596	0.362334	0.246318	0.340786	0.283718	-0.091204	0.436722	0.0422474
TCGA-DX-A3UA-01	TCGA-DX-A3UA-01A-12R-A30C-07	No	3.0264	0.202825	-0.0161935	0.484628	0.251481	0.31087	0.279754	0.40908	0.409971	0.0939681	0.190237	0.317977	0.181085	0.472765	0.399197	0.215226	0.499957	0.350743	0.455815	0.281105	0.240863	0.316335	-0.0371675	0.340767	0.188773
TCGA-DX-A3UB-01	TCGA-DX-A3UB-01A-11R-A30C-07	No	1.97561	0.216175	0.103295	0.478938	0.244548	0.20853	0.312389	0.352371	0.380859	0.303579	0.206056	0.30848	0.127217	0.481625	0.695782	0.189809	0.498147	0.353125	0.402226	0.291796	0.334096	0.296582	0.282385	0.291931	0.264859
TCGA-DX-A3UC-01	TCGA-DX-A3UC-01A-11R-A30C-07	No	3.55368	0.231194	0.101146	0.473258	0.338848	0.323515	0.226937	0.360386	0.3654	0.25325	0.203778	0.318844	0.136811	0.472566	0.609622	0.283551	0.480414	0.30665	0.352457	0.22948	0.415409	0.236018	-0.0149611	0.356055	0.0476096
TCGA-DX-A3UD-01	TCGA-DX-A3UD-01A-11R-A30C-07	No	2.47224	0.198107	0.0958554	0.489495	0.336712	0.497674	0.323284	0.363612	0.360373	0.214273	0.170976	0.331406	0.149137	0.48466	0.60816	0.266208	0.498092	0.358652	0.39748	0.214176	0.348772	0.282016	0.0504661	0.374515	0.296544
TCGA-DX-A3UE-01	TCGA-DX-A3UE-01A-11R-A30C-07	No	1.99513	0.144538	0.0238884	0.475642	0.212085	0.269603	0.304896	0.346053	0.363028	0.115464	0.168837	0.290441	0.104391	0.477837	0.581227	0.109712	0.474302	0.304773	0.352009	0.22127	0.354275	0.295973	-0.0901923	0.341213	0.11029
TCGA-DX-A3UF-01	TCGA-DX-A3UF-01A-11R-A30C-07	No	4.54575	0.375619	0.0419455	0.490886	0.389358	0.309424	0.315966	0.351208	0.400758	0.16638	0.228158	0.314536	0.243155	0.47925	0.695904	0.281587	0.490222	0.34564	0.387154	0.248174	0.344693	0.337431	-0.0697998	0.37267	0.179958
TCGA-DX-A48J-01	TCGA-DX-A48J-01A-21R-A30C-07	No	1.78727	0.219836	0.0625987	0.487724	0.308524	0.325311	0.334117	0.333993	0.387236	0.370809	0.183506	0.30046	0.112916	0.501642	0.661741	0.266064	0.498591	0.406723	0.409243	0.228207	0.347967	0.278557	-0.0858951	0.276096	0.0549216
TCGA-DX-A48K-01	TCGA-DX-A48K-01A-11R-A30C-07	No	3.73434	0.246549	0.0491377	0.489524	0.300304	0.312262	0.3036	0.389084	0.478656	0.248592	0.259894	0.317076	0.16587	0.47881	0.567618	0.289527	0.516386	0.377078	0.44468	0.30568	0.308891	0.340776	0.0410039	0.408244	0.27213
TCGA-DX-A48L-01	TCGA-DX-A48L-01A-11R-A30C-07	No	1.58294	0.189119	-0.00423302	0.470668	0.190137	0.248128	0.295077	0.309576	0.345976	0.152987	0.164776	0.278977	0.167759	0.459519	0.606819	0.10876	0.479347	0.322134	0.37799	0.213567	0.318981	0.272151	-0.176959	0.346178	0.0608525
TCGA-DX-A48N-01	TCGA-DX-A48N-01A-11R-A30C-07	No	2.81635	0.311364	-0.00258599	0.526134	0.328515	0.255059	0.328306	0.332688	0.383686	0.164329	0.214307	0.252727	0.120251	0.463573	0.554416	0.150895	0.532685	0.399312	0.397053	0.254281	0.318356	0.290919	-0.0213182	0.379615	0.00511844
TCGA-DX-A48O-01	TCGA-DX-A48O-01A-11R-A30C-07	No	2.04634	0.235533	0.117422	0.492053	0.3067	0.305765	0.281626	0.317476	0.342436	0.373418	0.121112	0.307759	0.149211	0.482064	0.630543	0.27558	0.487255	0.316405	0.368083	0.233476	0.352469	0.255256	-0.133687	0.374641	0.154528
TCGA-DX-A48P-01	TCGA-DX-A48P-01A-11R-A30C-07	No	2.94635	0.285827	0.132634	0.502997	0.326848	0.35742	0.317216	0.389766	0.438012	0.367391	0.220049	0.319055	0.223271	0.494533	0.620428	0.298805	0.487971	0.337371	0.398697	0.255829	0.354421	0.27484	-0.0460742	0.345639	0.236789
TCGA-DX-A48R-01	TCGA-DX-A48R-01A-11R-A30C-07	No	2.50216	0.288155	-0.0359908	0.471166	0.172239	0.078736	0.254876	0.277339	0.351559	0.107041	0.0771658	0.285188	0.0791409	0.435688	0.633264	0.137351	0.464592	0.356404	0.444418	0.176805	0.311943	0.265555	-0.0317138	0.376489	0.179998
TCGA-DX-A48U-01	TCGA-DX-A48U-01A-11R-A30C-07	No	1.99894	0.185927	0.0297854	0.49494	0.267072	0.355742	0.300077	0.314902	0.378614	0.304648	0.139995	0.268777	0.0945102	0.485678	0.570706	0.231925	0.464422	0.376748	0.397819	0.186894	0.339749	0.229413	-0.0439293	0.330769	0.0690583
TCGA-DX-A6B7-01	TCGA-DX-A6B7-01A-11R-A30C-07	No	1.91538	0.178248	0.025572	0.502841	0.29703	0.308252	0.310573	0.320924	0.383913	0.326466	0.176892	0.244154	0.111438	0.513071	0.539751	0.163037	0.46881	0.391784	0.420407	0.20977	0.34076	0.240034	-0.086881	0.320295	0.11943
TCGA-DX-A6B8-01	TCGA-DX-A6B8-01A-11R-A30C-07	No	2.14554	0.0806139	-0.0275792	0.479157	0.235254	0.126007	0.273247	0.382231	0.481489	0.126999	0.288112	0.233305	0.0924478	0.43071	0.42418	0.125634	0.483836	0.339305	0.390278	0.298436	0.343209	0.322262	-0.0441052	0.4341	0.090182
TCGA-DX-A6B9-01	TCGA-DX-A6B9-01A-12R-A32Q-07	No	1.86572	0.234025	0.060975	0.501204	0.30612	0.224356	0.315678	0.356245	0.351205	0.367812	0.232934	0.353407	0.159746	0.459201	0.650448	0.274306	0.48643	0.335182	0.380477	0.287777	0.371815	0.230011	-0.0448424	0.296878	0.0964378
TCGA-DX-A6BA-01	TCGA-DX-A6BA-01A-11R-A30C-07	No	2.72022	0.25299	0.105572	0.48535	0.287877	0.27066	0.286028	0.368017	0.412513	0.268005	0.260542	0.259269	0.141692	0.477626	0.513103	0.207567	0.491614	0.323278	0.402604	0.238873	0.375918	0.305186	-0.0262402	0.346036	0.169477
TCGA-DX-A6BB-01	TCGA-DX-A6BB-01A-12R-A32Q-07	No	1.51282	0.254027	0.0673818	0.480612	0.268213	0.294076	0.285533	0.353448	0.424733	0.294538	0.185017	0.316301	0.0959495	0.472388	0.662391	0.154439	0.443783	0.366041	0.368126	0.217527	0.377965	0.279742	0.00495856	0.34373	0.116059
TCGA-DX-A6BE-01	TCGA-DX-A6BE-01A-41R-A32Q-07	No	4.91427	0.393058	0.24095	0.541288	0.473844	0.479655	0.35983	0.454792	0.511639	0.303043	0.322885	0.271256	0.164394	0.463397	0.617584	0.428865	0.512499	0.376777	0.441687	0.36491	0.349268	0.384712	-0.0182101	0.327523	0.425927
TCGA-DX-A6BF-01	TCGA-DX-A6BF-01A-11R-A30C-07	No	4.57458	0.355643	0.118368	0.532895	0.486125	0.564861	0.374096	0.399722	0.480736	0.194726	0.365882	0.270342	0.216932	0.439229	0.619493	0.374857	0.49584	0.353946	0.375056	0.266686	0.380314	0.400289	0.014549	0.360218	0.287526
TCGA-DX-A6BG-01	TCGA-DX-A6BG-01A-11R-A30C-07	No	3.36306	0.417464	0.204679	0.534888	0.432279	0.368008	0.315246	0.391507	0.529202	0.20844	0.303587	0.250409	0.254563	0.448157	0.677827	0.4196	0.53367	0.374848	0.435845	0.32241	0.343342	0.374352	-7.24402e-05	0.371752	0.396029
TCGA-DX-A6BH-01	TCGA-DX-A6BH-01A-12R-A30C-07	No	1.92094	0.262968	0.0921668	0.518569	0.393707	0.405985	0.301631	0.439646	0.451459	0.330822	0.24474	0.225482	0.211956	0.466758	0.611856	0.3072	0.491934	0.370399	0.415489	0.302541	0.321982	0.376881	-0.0707421	0.35098	0.279077
TCGA-DX-A6YQ-01	TCGA-DX-A6YQ-01A-12R-A33J-07	No	3.35289	0.43008	0.0575426	0.517104	0.361243	0.341818	0.30676	0.356442	0.457247	0.162488	0.295698	0.275309	0.16705	0.460217	0.460822	0.363802	0.543068	0.34283	0.334086	0.271159	0.294579	0.322312	0.0837969	0.439115	0.26234
TCGA-DX-A6YR-01	TCGA-DX-A6YR-01A-33R-A355-07	No	3.32273	0.255585	0.0224312	0.511099	0.360592	0.409616	0.327939	0.374912	0.443749	0.202819	0.257574	0.26721	0.170533	0.45468	0.617747	0.279041	0.517356	0.383531	0.389582	0.258395	0.303562	0.331825	0.0670188	0.389243	0.202138
TCGA-DX-A6YS-01	TCGA-DX-A6YS-01A-12R-A355-07	No	1.86228	0.192133	0.0321757	0.498851	0.250726	0.349995	0.301623	0.327437	0.395021	0.203758	0.198833	0.233454	0.145956	0.462712	0.581796	0.27723	0.503693	0.355199	0.388061	0.255791	0.368186	0.317483	0.0847099	0.341945	0.239754
TCGA-DX-A6YT-01	TCGA-DX-A6YT-01A-21R-A355-07	No	2.68391	0.297472	0.00425405	0.495624	0.261069	0.44697	0.2855	0.398338	0.434364	0.0924147	0.28323	0.235138	0.132062	0.46532	0.57684	0.259778	0.503997	0.379967	0.377261	0.250836	0.332853	0.343058	-0.0428493	0.407133	0.192794
TCGA-DX-A6YU-01	TCGA-DX-A6YU-01A-12R-A33J-07	No	4.71453	0.412127	0.106442	0.525067	0.438665	0.44811	0.346566	0.409671	0.491333	0.0769559	0.312643	0.293321	0.223595	0.432588	0.682052	0.434573	0.540823	0.365093	0.404466	0.323887	0.321714	0.36761	-0.0851607	0.400375	0.215827
TCGA-DX-A6YV-01	TCGA-DX-A6YV-01A-12R-A355-07	No	1.20078	0.157774	-0.0313998	0.471236	0.230591	0.280003	0.287619	0.305445	0.419078	0.0322898	0.236008	0.241356	0.118309	0.425686	0.506035	0.184836	0.497003	0.374038	0.41813	0.205072	0.363902	0.280815	-0.0831955	0.428469	0.241338
TCGA-DX-A6YX-01	TCGA-DX-A6YX-01A-11R-A41I-07	No	2.92529	0.280797	0.0436102	0.483231	0.237975	0.406186	0.282164	0.354672	0.480081	0.130808	0.285353	0.254435	0.177528	0.41398	0.355406	0.209768	0.505967	0.342123	0.367884	0.225511	0.263501	0.376672	-0.0868473	0.388701	0.262909
TCGA-DX-A6YZ-01	TCGA-DX-A6YZ-01A-12R-A355-07	No	3.50648	0.380596	0.116121	0.53046	0.370875	0.55521	0.322882	0.41372	0.442087	0.381744	0.254319	0.26059	0.14498	0.479257	0.702323	0.293257	0.524588	0.411477	0.427152	0.289651	0.338133	0.335751	0.00746729	0.318536	0.308162
TCGA-DX-A6Z0-01	TCGA-DX-A6Z0-01A-13R-A36F-07	No	3.15047	0.302223	0.1614	0.493184	0.32631	0.388481	0.321852	0.391088	0.463972	0.306293	0.234023	0.25045	0.191651	0.459472	0.569731	0.353823	0.525426	0.325968	0.391008	0.28362	0.34706	0.347735	-0.120171	0.379137	0.291873
TCGA-DX-A6Z2-01	TCGA-DX-A6Z2-01A-12R-A36F-07	No	3.50223	0.43139	0.17331	0.530906	0.459615	0.452272	0.331402	0.409879	0.4542	0.318048	0.277846	0.334981	0.216954	0.49198	0.583867	0.433526	0.51018	0.362375	0.417871	0.273004	0.359415	0.3226	-0.0761318	0.35751	0.352685
TCGA-DX-A7EF-01	TCGA-DX-A7EF-01A-11R-A33J-07	No	2.08767	0.159252	-0.000486023	0.455768	0.228195	0.230071	0.311838	0.327182	0.427834	0.111021	0.219527	0.278806	0.151942	0.42531	0.389367	0.145841	0.482308	0.321989	0.360501	0.223113	0.292062	0.267276	0.0267254	0.415818	0.212171
TCGA-DX-A7EI-01	TCGA-DX-A7EI-01A-11R-A33J-07	No	3.41884	0.162262	0.146776	0.506037	0.325587	0.142378	0.296925	0.290583	0.366051	0.166047	0.115467	0.259311	0.150422	0.425997	0.340579	0.218238	0.500475	0.316024	0.391352	0.286606	0.337807	0.299775	-0.000568891	0.343293	0.286348
TCGA-DX-A7EL-01	TCGA-DX-A7EL-01A-12R-A36F-07	No	3.3898	0.425375	0.240556	0.536336	0.481274	0.404344	0.323161	0.409009	0.434543	0.410489	0.247767	0.3278	0.272104	0.482098	0.580821	0.421508	0.53053	0.338793	0.389251	0.286352	0.350456	0.34514	-0.0828303	0.343683	0.350816
TCGA-DX-A7EM-01	TCGA-DX-A7EM-01A-11R-A36F-07	No	2.94944	0.281127	0.158375	0.505354	0.348964	0.393114	0.296561	0.383052	0.396551	0.289136	0.234145	0.293592	0.148194	0.45935	0.69757	0.31525	0.511442	0.406927	0.443543	0.255293	0.348313	0.326417	-0.0234116	0.392196	0.168177
TCGA-DX-A7EN-01	TCGA-DX-A7EN-01A-11R-A39D-07	No	1.40804	0.181663	0.0318887	0.465096	0.181657	0.328461	0.281042	0.273918	0.31197	0.149251	0.141362	0.317469	0.0932352	0.475823	0.629771	0.119921	0.471323	0.334578	0.35372	0.148318	0.38454	0.201733	0.00559059	0.383532	0.105781
TCGA-DX-A7EO-01	TCGA-DX-A7EO-01A-11R-A36F-07	No	2.30668	0.0103776	0.0254937	0.493128	0.230369	0.112976	0.258433	0.291296	0.333667	0.082514	0.0921543	0.356681	0.16573	0.450768	0.509894	0.0702292	0.470039	0.272853	0.375948	0.275352	0.189895	0.167605	-0.0477223	0.323832	0.247635
TCGA-DX-A7EQ-01	TCGA-DX-A7EQ-01A-11R-A466-07	No	0.856489	0.0375105	0.0657456	0.489099	0.334431	0.258437	0.269782	0.326455	0.383761	0.148474	0.137253	0.337758	0.207872	0.46504	0.683717	0.111646	0.445324	0.299989	0.397131	0.317467	0.248369	0.222237	0.175261	0.261973	0.310681
TCGA-DX-A7ER-01	TCGA-DX-A7ER-01A-11R-A36F-07	No	0.824568	0.0900282	0.0621789	0.503897	0.267224	0.0587124	0.305028	0.253536	0.321223	0.0414918	0.0955898	0.365519	0.196402	0.504848	0.568918	0.12543	0.445891	0.309817	0.431491	0.264297	0.30078	0.208454	0.0947772	0.281074	0.340254
TCGA-DX-A7ES-01	TCGA-DX-A7ES-01A-31R-A39D-07	No	4.38698	0.442439	0.34669	0.515873	0.477701	0.50973	0.370067	0.427383	0.512258	0.329358	0.357268	0.338156	0.320787	0.463563	0.674415	0.463811	0.504513	0.334824	0.395456	0.360521	0.379678	0.410027	-0.0114706	0.286762	0.252794
TCGA-DX-A7ET-01	TCGA-DX-A7ET-01A-11R-A36F-07	No	3.92181	0.466252	0.177828	0.53113	0.488905	0.44656	0.315679	0.40382	0.496715	0.124481	0.362086	0.401192	0.318534	0.456449	0.643257	0.494838	0.485369	0.347724	0.417211	0.301672	0.281753	0.416978	0.00423143	0.413941	0.394526
TCGA-DX-A7EU-01	TCGA-DX-A7EU-01A-22R-A36F-07	No	3.7394	0.284067	0.0878679	0.515384	0.337062	0.459002	0.348867	0.395251	0.461607	0.242104	0.263957	0.300266	0.124611	0.469767	0.551857	0.313255	0.499067	0.300499	0.384667	0.277007	0.308095	0.370287	-0.00413566	0.366309	0.245766
TCGA-DX-A8BG-01	TCGA-DX-A8BG-01A-12R-A41I-07	No	4.8776	0.56059	0.262251	0.524261	0.484208	0.470418	0.31917	0.371088	0.518084	0.145133	0.312309	0.3664	0.201276	0.441873	0.499616	0.523542	0.540941	0.381405	0.40048	0.339386	0.318379	0.427928	0.153597	0.40994	0.480808
TCGA-DX-A8BH-01	TCGA-DX-A8BH-01A-11R-A37L-07	No	4.22372	0.393396	0.190908	0.518244	0.395156	0.43339	0.306759	0.394752	0.463914	0.280426	0.298304	0.376881	0.170037	0.425096	0.551247	0.384676	0.512486	0.36702	0.382001	0.299077	0.293004	0.368234	-0.0136013	0.437112	0.444816
TCGA-DX-A8BJ-01	TCGA-DX-A8BJ-01A-11R-A41I-07	No	2.47744	0.242689	0.093219	0.506901	0.270961	0.223441	0.294719	0.351574	0.469097	0.164742	0.289057	0.346263	0.141131	0.413964	0.505832	0.278764	0.487602	0.327039	0.402986	0.295827	0.272192	0.330661	-0.0150822	0.394449	0.317749
TCGA-DX-A8BK-01	TCGA-DX-A8BK-01A-11R-A37L-07	No	3.77643	0.386207	0.157283	0.509939	0.409916	0.553167	0.320748	0.41472	0.472409	0.307121	0.387337	0.32908	0.298121	0.440382	0.684814	0.369987	0.483805	0.337681	0.426201	0.290396	0.316288	0.403168	-0.0387434	0.380805	0.389286
TCGA-DX-A8BL-01	TCGA-DX-A8BL-01A-11R-A41I-07	No	3.34807	0.466294	0.287887	0.525294	0.500709	0.479023	0.304612	0.369362	0.43846	0.292007	0.250751	0.391374	0.247396	0.483131	0.557341	0.449174	0.492232	0.338887	0.415206	0.302349	0.370376	0.35145	-0.019837	0.376329	0.505019
TCGA-DX-A8BM-01	TCGA-DX-A8BM-01A-11R-A41I-07	No	2.62588	0.402505	0.0154624	0.486283	0.28222	0.293928	0.339124	0.342666	0.455358	0.155551	0.296541	0.281096	0.094867	0.417121	0.521674	0.152848	0.513388	0.351588	0.348924	0.262862	0.322919	0.357565	-0.0413837	0.389838	0.23622
TCGA-DX-A8BN-01	TCGA-DX-A8BN-01A-11R-A37L-07	No	4.54652	0.308875	0.0255143	0.486568	0.272021	0.367368	0.274237	0.366364	0.453901	0.117434	0.285896	0.264999	0.173179	0.431434	0.493523	0.218574	0.49057	0.289775	0.368016	0.202771	0.365677	0.33734	-0.00345381	0.352115	0.107812
TCGA-DX-A8BO-01	TCGA-DX-A8BO-01A-11R-A41I-07	No	4.41273	0.474242	0.11399	0.515392	0.405856	0.589284	0.281069	0.457258	0.533521	0.327973	0.3248	0.334013	0.216347	0.441279	0.575743	0.38988	0.493797	0.30852	0.380468	0.272837	0.272967	0.382851	0.0249672	0.364728	0.511722
TCGA-DX-A8BP-01	TCGA-DX-A8BP-01A-11R-A37L-07	No	4.06013	0.433345	0.15971	0.515585	0.451371	0.388007	0.304321	0.40777	0.55115	0.175564	0.31922	0.351676	0.24091	0.455826	0.498032	0.46875	0.515413	0.357676	0.423602	0.296919	0.280816	0.383972	0.0445281	0.430407	0.312468
TCGA-DX-A8BQ-01	TCGA-DX-A8BQ-01A-11R-A37L-07	No	4.68241	0.501296	0.245181	0.520519	0.511905	0.501012	0.311288	0.435055	0.50709	0.357696	0.300673	0.367907	0.266516	0.439461	0.613156	0.489439	0.522029	0.382646	0.434243	0.349626	0.293991	0.415354	-0.0097601	0.410453	0.40915
TCGA-DX-A8BR-01	TCGA-DX-A8BR-01A-11R-A41I-07	No	4.72912	0.312753	0.139118	0.509102	0.324292	0.458433	0.310526	0.419974	0.49468	0.315014	0.357607	0.25786	0.175392	0.45444	0.607672	0.279998	0.510549	0.320955	0.388581	0.280028	0.317914	0.336036	0.00234513	0.396921	0.234108
TCGA-DX-A8BS-01	TCGA-DX-A8BS-01A-11R-A37L-07	No	2.85706	0.220569	0.0795347	0.500372	0.318832	0.359606	0.311523	0.411279	0.495822	0.201985	0.339707	0.29406	0.230828	0.443256	0.528336	0.256988	0.498224	0.314835	0.373631	0.266902	0.262904	0.377738	0.00846345	0.459278	0.13247
TCGA-DX-A8BT-01	TCGA-DX-A8BT-01A-11R-A37L-07	No	3.0857	0.306576	0.158933	0.503773	0.348412	0.394712	0.307206	0.371689	0.424299	0.25665	0.254651	0.236086	0.240479	0.474294	0.624002	0.262448	0.504241	0.34323	0.348257	0.273202	0.322396	0.356623	-0.04396	0.413633	0.232645
TCGA-DX-A8BU-01	TCGA-DX-A8BU-01A-11R-A37L-07	No	1.61838	0.197342	0.125809	0.505071	0.274661	0.133734	0.301932	0.333029	0.406936	0.134932	0.228431	0.350446	0.136119	0.457354	0.377139	0.271316	0.532548	0.365648	0.394992	0.282595	0.352684	0.299953	0.0434165	0.426413	0.235692
TCGA-DX-A8BV-01	TCGA-DX-A8BV-01A-11R-A37L-07	No	2.91729	0.278056	0.103342	0.503849	0.310231	0.426359	0.308036	0.350538	0.441367	0.265037	0.313307	0.217697	0.254202	0.478157	0.706791	0.231427	0.515409	0.382077	0.446525	0.303639	0.297059	0.330608	-0.0198141	0.37796	0.205916
TCGA-DX-A8BX-01	TCGA-DX-A8BX-01A-11R-A37L-07	No	3.56208	0.373409	-0.0106042	0.509373	0.31221	0.229749	0.33337	0.341127	0.462945	0.0893917	0.332186	0.254347	0.176743	0.436793	0.551694	0.162242	0.48103	0.399936	0.391113	0.252393	0.27451	0.315771	-0.0410606	0.342387	0.169152
TCGA-DX-A8BZ-01	TCGA-DX-A8BZ-01A-11R-A37L-07	No	3.50368	0.324995	0.0498378	0.501619	0.374299	0.4181	0.267676	0.376986	0.52356	0.331152	0.372293	0.364221	0.220589	0.436466	0.652357	0.21231	0.460942	0.280871	0.381758	0.266216	0.303509	0.357108	0.00353311	0.347923	0.241907
TCGA-DX-AATS-01	TCGA-DX-AATS-01A-12R-A41I-07	No	2.42062	0.306866	0.0575866	0.48559	0.318099	0.146596	0.317853	0.355411	0.46285	0.206991	0.295394	0.286904	0.220587	0.464226	0.432142	0.225677	0.479354	0.335501	0.412656	0.313015	0.302772	0.291524	-0.0644121	0.399174	0.248935
TCGA-DX-AB2E-01	TCGA-DX-AB2E-01A-11R-A39D-07	No	2.44708	0.323628	0.112982	0.498966	0.34855	0.334109	0.314061	0.354446	0.477063	0.291548	0.287549	0.354237	0.263315	0.394208	0.531017	0.311752	0.505151	0.358833	0.444336	0.298186	0.279468	0.347881	-0.0254729	0.371413	0.195638
TCGA-DX-AB2F-01	TCGA-DX-AB2F-01A-11R-A38C-07	No	3.56442	0.310886	0.0453872	0.511458	0.326416	0.482409	0.35277	0.402447	0.474737	0.100506	0.318746	0.298156	0.197039	0.473508	0.595567	0.240475	0.509514	0.326566	0.356516	0.259128	0.315836	0.373327	-0.096684	0.36186	0.124752
TCGA-DX-AB2G-01	TCGA-DX-AB2G-01A-11R-A39D-07	No	3.97574	0.401677	0.123674	0.525528	0.393663	0.437743	0.352842	0.3579	0.472397	0.0521039	0.352274	0.300942	0.157835	0.458109	0.647604	0.348775	0.506181	0.366318	0.415748	0.278965	0.346397	0.371321	-0.0176318	0.359763	0.204372
TCGA-DX-AB2H-01	TCGA-DX-AB2H-01A-11R-A39D-07	No	0.464366	0.1051	0.0668776	0.52513	0.251246	0.180073	0.35282	0.267361	0.339812	0.0894968	0.204054	0.321962	0.104107	0.455698	0.552791	0.134876	0.490252	0.341174	0.309033	0.261125	0.332595	0.29755	-0.11106	0.330673	0.271805
TCGA-DX-AB2J-01	TCGA-DX-AB2J-01A-11R-A38C-07	No	2.11933	0.174207	0.0307862	0.499305	0.211785	0.263927	0.328372	0.377214	0.397208	0.180898	0.17519	0.289369	0.10422	0.468482	0.540726	0.0878999	0.479724	0.32715	0.353501	0.24334	0.292031	0.250839	0.0553097	0.284545	0.229152
TCGA-DX-AB2L-01	TCGA-DX-AB2L-01A-32R-A41I-07	No	2.84699	0.179341	0.162482	0.514517	0.339395	0.337007	0.310429	0.42062	0.485318	0.256265	0.290432	0.242665	0.240633	0.471968	0.699032	0.304923	0.495296	0.355116	0.450578	0.276703	0.294723	0.355005	-0.00740024	0.298423	0.127839
TCGA-DX-AB2O-01	TCGA-DX-AB2O-01A-12R-A39D-07	No	3.0508	0.293462	0.124282	0.503356	0.362632	0.344882	0.285741	0.316581	0.424908	0.171592	0.203239	0.312965	0.179749	0.433163	0.444248	0.290759	0.503536	0.319402	0.376618	0.263703	0.343961	0.321807	0.00848504	0.415406	0.251656
TCGA-DX-AB2P-01	TCGA-DX-AB2P-01A-11R-A38C-07	No	3.12376	0.308316	0.162975	0.490374	0.326146	0.309897	0.270908	0.402059	0.477629	0.234304	0.300461	0.286491	0.239917	0.447565	0.521756	0.293153	0.511544	0.341362	0.421957	0.290169	0.325873	0.328199	-0.0355062	0.421969	0.290735
TCGA-DX-AB2Q-01	TCGA-DX-AB2Q-01A-11R-A39D-07	No	1.88344	0.188268	0.1002	0.503832	0.286627	0.360613	0.285099	0.352004	0.417924	0.173411	0.309377	0.274508	0.275243	0.433895	0.514281	0.209202	0.49306	0.284562	0.360769	0.235818	0.236849	0.304969	-0.00909517	0.402621	0.230452
TCGA-DX-AB2S-01	TCGA-DX-AB2S-01A-11R-A39D-07	No	5.35906	0.613505	0.398261	0.549367	0.514541	0.635096	0.324071	0.454519	0.535111	0.250299	0.317577	0.379341	0.341942	0.449177	0.694564	0.608366	0.558387	0.373422	0.417948	0.385536	0.336154	0.416853	0.0743225	0.397266	0.692695
TCGA-DX-AB2T-01	TCGA-DX-AB2T-01A-11R-A38C-07	No	4.25005	0.395778	0.116934	0.533156	0.457968	0.480229	0.327714	0.390224	0.468567	0.313693	0.29766	0.318958	0.245885	0.478461	0.637245	0.451392	0.532241	0.348374	0.408001	0.308914	0.378322	0.384922	-0.0199016	0.429391	0.37064
TCGA-DX-AB2V-01	TCGA-DX-AB2V-01A-11R-A41I-07	No	2.5839	0.31307	0.157477	0.535118	0.41122	0.446962	0.349031	0.436879	0.413988	0.23909	0.318327	0.269101	0.25054	0.485314	0.636352	0.283511	0.472345	0.402059	0.428279	0.280521	0.27902	0.275765	-0.0644896	0.302786	0.138645
TCGA-DX-AB2W-01	TCGA-DX-AB2W-01A-11R-A39D-07	No	3.5271	0.300922	0.19201	0.502442	0.340915	0.496361	0.307316	0.406009	0.51989	0.232477	0.359995	0.299756	0.200933	0.440095	0.529839	0.272207	0.482043	0.295702	0.403017	0.295834	0.247035	0.40402	0.0481847	0.416338	0.32234
TCGA-DX-AB2X-01	TCGA-DX-AB2X-01A-11R-A38C-07	No	2.94889	0.175001	0.0387373	0.496532	0.25899	0.392158	0.263981	0.368515	0.478447	0.12975	0.283522	0.327396	0.135999	0.422823	0.488648	0.199365	0.472946	0.284314	0.371605	0.234596	0.315347	0.295448	0.0020059	0.37352	0.220986
TCGA-DX-AB2Z-01	TCGA-DX-AB2Z-01A-11R-A38C-07	No	4.04491	0.433592	0.174557	0.514106	0.50058	0.372602	0.311129	0.369555	0.496057	0.138471	0.328469	0.349946	0.314344	0.446236	0.506644	0.528607	0.552404	0.346039	0.404933	0.342826	0.303082	0.400179	-0.00024941	0.442454	0.258684
TCGA-DX-AB30-01	TCGA-DX-AB30-01A-11R-A39D-07	No	2.59682	0.242071	0.0417582	0.486333	0.180898	0.190803	0.283842	0.321399	0.429756	0.170121	0.160962	0.343684	0.118757	0.462964	0.3628	0.145136	0.503676	0.354108	0.409177	0.311465	0.271069	0.309652	0.0682631	0.390658	0.180201
TCGA-DX-AB32-01	TCGA-DX-AB32-01A-11R-A41I-07	No	4.46304	0.464812	0.30893	0.518627	0.466916	0.533992	0.325601	0.453404	0.477408	0.268408	0.328158	0.304519	0.246244	0.459194	0.679533	0.511865	0.533549	0.362899	0.440315	0.353298	0.305237	0.386086	0.180118	0.367079	0.630015
TCGA-DX-AB35-01	TCGA-DX-AB35-01A-21R-A41I-07	No	2.65088	0.320166	0.04967	0.528213	0.353479	0.349664	0.336417	0.34941	0.433551	0.0925304	0.293119	0.317875	0.229363	0.488868	0.678762	0.292826	0.499937	0.328125	0.378269	0.279276	0.30182	0.353893	-0.0339344	0.375353	0.268352
TCGA-DX-AB36-01	TCGA-DX-AB36-01A-11R-A41I-07	No	2.374	0.214869	0.0593501	0.49709	0.20566	0.095087	0.29145	0.34313	0.462111	0.0656475	0.258017	0.348582	0.175171	0.428445	0.420037	0.17268	0.491175	0.345934	0.369467	0.291354	0.276691	0.27359	-0.0386701	0.443652	0.139213
TCGA-DX-AB37-01	TCGA-DX-AB37-01A-11R-A41I-07	No	4.3961	0.423965	0.270871	0.536837	0.469466	0.548359	0.305401	0.408583	0.47671	0.239545	0.337905	0.326679	0.22188	0.444196	0.63363	0.454852	0.503393	0.323611	0.415366	0.319782	0.352538	0.364861	0.0245814	0.357884	0.406469
TCGA-DX-AB3A-01	TCGA-DX-AB3A-01A-11R-A41I-07	No	2.10985	0.311361	0.0766308	0.520544	0.355273	0.395612	0.350585	0.370642	0.416278	0.195894	0.251166	0.250049	0.190065	0.464713	0.682133	0.249827	0.5064	0.370379	0.381006	0.289221	0.285506	0.327616	-0.0385592	0.319463	0.240282
TCGA-DX-AB3B-01	TCGA-DX-AB3B-01A-11R-A41I-07	No	0.93453	0.0350977	0.150535	0.487678	0.290724	0.000201981	0.292699	0.301258	0.406193	0.233665	0.155731	0.409343	0.159189	0.490274	0.466062	0.211759	0.512584	0.313683	0.366081	0.300674	0.297169	0.237896	-0.0958843	0.28173	0.235529
TCGA-DX-AB3C-01	TCGA-DX-AB3C-01A-11R-A41I-07	No	2.50957	0.0295783	-0.0530612	0.507629	0.192779	-0.0386434	0.247228	0.238774	0.35523	0.0265754	0.02653	0.383897	0.089523	0.46713	0.489379	-0.0728963	0.473236	0.334807	0.384825	0.259996	0.293454	0.216249	-0.0565976	0.311439	0.248407
TCGA-FX-A2QS-01	TCGA-FX-A2QS-01A-11R-A21T-07	No	2.50956	0.318132	0.101835	0.484959	0.314239	0.273189	0.312552	0.372323	0.434705	0.111669	0.250755	0.235686	0.148103	0.454207	0.321243	0.282956	0.521657	0.362799	0.391028	0.3005	0.264848	0.340859	-0.0066937	0.373008	0.251697
TCGA-FX-A3NJ-01	TCGA-FX-A3NJ-01A-11R-A21T-07	No	2.11255	0.306396	0.163951	0.488164	0.297117	0.323914	0.313743	0.343206	0.441326	0.381661	0.22413	0.254806	0.126027	0.491745	0.529758	0.285705	0.505338	0.401617	0.413612	0.223766	0.365801	0.286621	-0.0776728	0.349728	0.209409
TCGA-FX-A3NK-01	TCGA-FX-A3NK-01A-11R-A21T-07	No	3.00192	0.213129	0.240568	0.513231	0.365024	0.384201	0.363098	0.430209	0.481466	0.320008	0.263134	0.25141	0.174176	0.485142	0.638545	0.266132	0.495014	0.351594	0.408585	0.317685	0.355778	0.33013	0.00261661	0.358488	0.296016
TCGA-FX-A3RE-01	TCGA-FX-A3RE-01A-11R-A22K-07	No	2.26362	0.158898	0.124031	0.508236	0.258176	0.308199	0.318928	0.387128	0.468751	0.264162	0.233497	0.287933	0.118273	0.458904	0.541539	0.217455	0.495201	0.326906	0.389838	0.309365	0.357318	0.343047	-0.0447255	0.356126	0.112402
TCGA-FX-A3TO-01	TCGA-FX-A3TO-01A-11R-A22K-07	No	2.18923	0.352621	0.0659536	0.475171	0.273566	0.382345	0.334958	0.366398	0.420293	0.153929	0.313426	0.326849	0.207517	0.437354	0.534389	0.170783	0.483301	0.332608	0.363741	0.269589	0.248377	0.343466	-0.0717644	0.432258	0.171711
TCGA-FX-A48G-01	TCGA-FX-A48G-01A-11R-A24X-07	No	1.62078	0.1732	0.177252	0.503921	0.384524	0.305845	0.274031	0.347114	0.378895	0.300063	0.229409	0.355211	0.217476	0.480738	0.672018	0.288091	0.443384	0.309343	0.348855	0.294788	0.374783	0.328963	-0.0605113	0.340287	0.339035
TCGA-FX-A76Y-01	TCGA-FX-A76Y-01A-11R-A355-07	No	1.78703	0.246035	0.0850923	0.501406	0.33739	0.28732	0.301274	0.331448	0.379195	0.372528	0.162692	0.308462	0.0960558	0.493976	0.60231	0.2248	0.502664	0.34889	0.344105	0.240644	0.359849	0.299663	-0.0699737	0.352117	0.110087
TCGA-FX-A8OO-01	TCGA-FX-A8OO-01A-11R-A36F-07	No	1.53995	0.087987	0.0252498	0.493364	0.266134	0.161346	0.282175	0.271755	0.341675	0.0600953	0.0995097	0.359439	0.112406	0.460235	0.506319	0.102724	0.48493	0.349982	0.389288	0.263938	0.294226	0.218881	-0.0749224	0.299253	0.247107
TCGA-HB-A2OT-01	TCGA-HB-A2OT-01A-11R-A21T-07	No	3.84128	0.243623	0.118468	0.50899	0.266	0.348745	0.297728	0.397497	0.56211	0.175876	0.418388	0.302965	0.231	0.423711	0.578018	0.204351	0.491074	0.300741	0.383602	0.248126	0.238563	0.33975	-0.0818613	0.387143	0.19576
TCGA-HB-A3L4-01	TCGA-HB-A3L4-01A-11R-A21T-07	No	1.24589	0.224438	0.0333586	0.489211	0.253234	0.20834	0.292239	0.2924	0.371068	0.0825865	0.14764	0.318684	0.0550904	0.461453	0.508594	0.129394	0.479867	0.290358	0.368342	0.235926	0.416848	0.249606	-0.0511585	0.401749	0.149572
TCGA-HB-A3YV-01	TCGA-HB-A3YV-01A-11R-A24X-07	No	1.8932	0.266586	0.00153756	0.533506	0.30947	-0.00746362	0.333777	0.335446	0.357055	0.117213	0.2502	0.208041	0.110018	0.470415	0.486942	0.238652	0.50352	0.36583	0.372291	0.33724	0.248623	0.277704	-0.00741079	0.390174	0.177033
TCGA-HB-A43Z-01	TCGA-HB-A43Z-01A-11R-A24X-07	No	2.71015	0.240107	0.0599849	0.490753	0.30149	0.292793	0.321624	0.338466	0.409526	0.268741	0.210734	0.27046	0.0827018	0.454933	0.426821	0.141118	0.479723	0.356977	0.37116	0.241367	0.421959	0.227033	-0.00536562	0.430866	0.16964
TCGA-HB-A5W3-01	TCGA-HB-A5W3-01A-11R-A29R-07	No	2.86574	0.248048	0.110948	0.484142	0.315118	0.419951	0.321562	0.383864	0.470307	0.303299	0.243923	0.24901	0.132426	0.458945	0.585898	0.246849	0.492398	0.33985	0.36083	0.225795	0.325361	0.325969	0.00412149	0.338406	0.0820981
TCGA-HS-A5N7-01	TCGA-HS-A5N7-01A-21R-A26T-07	No	2.97982	0.219112	0.150322	0.496449	0.411377	0.448444	0.307281	0.400343	0.481607	0.200143	0.304931	0.353703	0.238208	0.462052	0.671693	0.271395	0.489794	0.317041	0.377906	0.263532	0.374438	0.331056	-0.0367551	0.324824	0.155097
TCGA-HS-A5N8-01	TCGA-HS-A5N8-01A-11R-A26T-07	No	3.4637	0.403708	0.0420483	0.522962	0.339622	0.306463	0.3004	0.359177	0.521185	0.0822647	0.24909	0.296459	0.203734	0.426519	0.54751	0.272492	0.499866	0.314163	0.393529	0.324575	0.368078	0.322101	0.00923582	0.341113	0.077264
TCGA-HS-A5N9-01	TCGA-HS-A5N9-01A-11R-A26T-07	No	1.53752	0.164224	-0.00694314	0.461791	0.230473	0.152666	0.253717	0.256501	0.356566	0.0631797	0.10017	0.234813	0.0731396	0.449706	0.32888	0.137252	0.508025	0.349598	0.371017	0.196959	0.301092	0.24117	-0.214996	0.376159	0.188285
TCGA-HS-A5NA-01	TCGA-HS-A5NA-01A-11R-A26T-07	No	2.58639	0.248239	0.0811635	0.505826	0.313539	0.27557	0.270126	0.328873	0.438744	0.210603	0.183889	0.324593	0.154356	0.469111	0.39477	0.26882	0.534793	0.312284	0.351	0.217092	0.370222	0.2983	-0.0764312	0.41945	0.240973
TCGA-IE-A3OV-01	TCGA-IE-A3OV-01A-11R-A22K-07	No	3.29768	0.347299	0.214337	0.518803	0.38523	0.386184	0.348785	0.385233	0.429256	0.200515	0.248595	0.329988	0.175505	0.470313	0.486901	0.393568	0.506756	0.357686	0.405309	0.281466	0.384093	0.322788	-0.0142844	0.419661	0.455378
TCGA-IE-A4EH-01	TCGA-IE-A4EH-01A-11R-A24X-07	No	2.19874	0.159337	-0.0327984	0.501594	0.288236	0.118089	0.30321	0.291721	0.380346	0.183076	0.189747	0.268238	0.133497	0.460047	0.626358	0.133136	0.46644	0.320687	0.362555	0.240006	0.360328	0.262329	-0.0477969	0.364578	-0.0438317
TCGA-IE-A4EI-01	TCGA-IE-A4EI-01A-11R-A24X-07	No	4.99771	0.0242297	0.064938	0.483034	0.219419	0.0250779	0.279966	0.289213	0.39824	0.157281	0.206463	0.292413	0.11256	0.454979	0.386239	0.0959901	0.467201	0.359642	0.317683	0.206432	0.341193	0.291554	-0.0592359	0.370261	0.1018
TCGA-IE-A4EJ-01	TCGA-IE-A4EJ-01A-11R-A24X-07	No	3.71339	0.426436	0.201837	0.523975	0.416447	0.442764	0.321226	0.354672	0.463452	0.20168	0.251255	0.268133	0.236674	0.465322	0.480646	0.34715	0.495472	0.350573	0.359579	0.257151	0.310268	0.337452	-0.0608567	0.399646	0.291751
TCGA-IE-A4EK-01	TCGA-IE-A4EK-01A-11R-A24X-07	No	0.965919	0.185289	0.0325214	0.477104	0.209834	0.284964	0.310634	0.311992	0.382504	0.255031	0.174814	0.249945	0.0883534	0.493131	0.539467	0.123273	0.487857	0.393224	0.383559	0.217534	0.379208	0.217471	-0.0123441	0.337349	0.0513469
TCGA-IE-A6BZ-01	TCGA-IE-A6BZ-01A-11R-A30C-07	No	2.06451	0.215267	0.0411786	0.491831	0.265644	0.321397	0.280573	0.309818	0.436746	0.191001	0.244608	0.275932	0.154135	0.481498	0.409069	0.245376	0.491847	0.36143	0.378074	0.277912	0.340675	0.302073	-0.128421	0.410308	0.223993
TCGA-IF-A3RQ-01	TCGA-IF-A3RQ-01A-11R-A22K-07	No	3.94088	0.242356	-0.000617326	0.492994	0.359957	0.422058	0.334723	0.395594	0.427268	0.0598885	0.227565	0.261736	0.195533	0.44852	0.39156	0.208868	0.494516	0.336768	0.322139	0.23316	0.356552	0.301529	-0.046828	0.389387	0.104075
TCGA-IF-A4AJ-01	TCGA-IF-A4AJ-01A-11R-A24X-07	No	3.89071	0.32497	0.0788155	0.501959	0.384168	0.229173	0.291404	0.338168	0.371069	0.083092	0.201478	0.328585	0.152642	0.471437	0.719587	0.344274	0.508257	0.391039	0.443336	0.26277	0.319219	0.331155	-0.0438266	0.390086	0.271399
TCGA-IF-A4AK-01	TCGA-IF-A4AK-01A-21R-A24X-07	No	1.97443	0.253109	0.12472	0.482691	0.303856	0.199361	0.280507	0.346739	0.404022	0.146647	0.19633	0.263079	0.144709	0.474385	0.660603	0.244428	0.529515	0.369214	0.422576	0.22238	0.37454	0.298525	-0.0856717	0.419078	0.148069
TCGA-IS-A3K6-01	TCGA-IS-A3K6-01A-11R-A21T-07	No	5.22306	0.304124	0.135261	0.516512	0.334932	0.30841	0.251582	0.323949	0.386251	0.146075	0.170301	0.388634	0.199595	0.440761	0.455947	0.304396	0.498287	0.321769	0.380784	0.298347	0.335087	0.339825	0.0588081	0.417214	0.372143
TCGA-IS-A3K7-01	TCGA-IS-A3K7-01A-11R-A21T-07	No	4.03808	0.32186	0.0982089	0.522667	0.411885	0.230378	0.264036	0.362525	0.529788	0.0978567	0.254107	0.309812	0.221311	0.456881	0.525412	0.348132	0.497565	0.308754	0.377463	0.286831	0.301613	0.324322	-0.018983	0.37003	0.330058
TCGA-IS-A3K8-01	TCGA-IS-A3K8-01A-11R-A21T-07	No	2.20509	0.11923	0.129222	0.502551	0.268406	0.271196	0.292767	0.363243	0.376833	0.309162	0.146992	0.313069	0.146673	0.480452	0.591586	0.21128	0.481934	0.313131	0.335074	0.294286	0.353991	0.248399	0.101511	0.329684	0.130601
TCGA-IS-A3KA-01	TCGA-IS-A3KA-01A-11R-A21T-07	No	5.05556	0.212158	0.145504	0.526294	0.425442	0.229789	0.282505	0.375665	0.395213	0.143717	0.184279	0.448635	0.225718	0.427741	0.602676	0.382997	0.493437	0.284165	0.353688	0.336016	0.264428	0.356489	0.140835	0.364778	0.349557
TCGA-IW-A3M4-01	TCGA-IW-A3M4-01A-11R-A21T-07	No	1.81552	0.103671	0.136593	0.513467	0.273563	0.257712	0.286971	0.336967	0.41553	0.334235	0.184938	0.288465	0.105596	0.465229	0.481864	0.200023	0.498927	0.348483	0.347679	0.275032	0.295815	0.272972	-0.0323255	0.320822	0.1566
TCGA-IW-A3M5-01	TCGA-IW-A3M5-01A-22R-A21T-07	No	2.19922	0.291972	0.0804121	0.496781	0.262641	0.277731	0.314101	0.396061	0.494842	0.171933	0.218367	0.384627	0.182381	0.43726	0.466265	0.200606	0.491941	0.293723	0.355788	0.306282	0.212365	0.299041	0.108614	0.370721	0.176058
TCGA-IW-A3M6-01	TCGA-IW-A3M6-01A-11R-A21T-07	No	3.65611	0.284216	0.158893	0.517384	0.316205	0.315564	0.307855	0.350621	0.48477	0.152296	0.227074	0.300343	0.183266	0.470682	0.578668	0.331552	0.486361	0.31808	0.354024	0.263656	0.336439	0.337211	-0.0670862	0.322264	0.313525
TCGA-JV-A5VE-01	TCGA-JV-A5VE-01A-11R-A29R-07	No	3.90261	0.297851	0.108734	0.493851	0.353154	0.355401	0.270571	0.330435	0.456018	0.109304	0.193639	0.345286	0.200241	0.456819	0.3524	0.367163	0.523202	0.343177	0.322004	0.281907	0.304708	0.345449	-0.0726265	0.40487	0.28322
TCGA-JV-A5VF-01	TCGA-JV-A5VF-01A-11R-A29R-07	No	3.0004	0.0727472	0.11176	0.502602	0.200895	0.158838	0.286386	0.335184	0.460357	0.10142	0.260432	0.300352	0.142396	0.413676	0.3602	0.0525049	0.48729	0.294076	0.351182	0.305002	0.340539	0.318691	-0.141173	0.375919	0.0835605
TCGA-JV-A75J-01	TCGA-JV-A75J-01A-11R-A32Q-07	No	0.683451	-0.0375604	0.067735	0.504863	0.174873	0.0434647	0.278427	0.246402	0.366546	0.0318392	0.0973956	0.311451	0.0629808	0.417733	0.380836	0.0827244	0.494111	0.316593	0.386856	0.275312	0.275405	0.183057	-0.163074	0.352369	0.263112
TCGA-K1-A3PN-01	TCGA-K1-A3PN-01A-11R-A22K-07	No	2.5487	0.276057	0.107495	0.471983	0.28185	0.253611	0.271593	0.355729	0.374411	0.225807	0.207319	0.271791	0.0826826	0.464868	0.589351	0.213104	0.476385	0.321959	0.392765	0.210117	0.356225	0.251623	-0.0143992	0.37609	0.231142
	TCGA-K1-A3PN-02A-11R-A22K-07	Yes	2.66731	0.255154	0.0322424	0.461242	0.269493	0.275157	0.307131	0.343053	0.383859	0.236278	0.211748	0.326592	0.0907719	0.469181	0.616609	0.231807	0.473898	0.272754	0.360867	0.206734	0.351471	0.277009	0.0205601	0.377046	0.259456
TCGA-K1-A3PO-01	TCGA-K1-A3PO-01A-11R-A21T-07	No	3.46759	0.303391	0.251252	0.549113	0.509922	0.395505	0.337082	0.423073	0.427634	0.394719	0.297149	0.370838	0.308841	0.472083	0.719668	0.411735	0.478355	0.371199	0.448289	0.326168	0.380323	0.325276	0.0414756	0.269208	0.12922
TCGA-K1-A42W-01	TCGA-K1-A42W-01A-11R-A24X-07	No	3.8928	0.252613	0.063045	0.512679	0.35598	0.351837	0.351481	0.375415	0.375599	0.29327	0.251808	0.326719	0.212518	0.46549	0.638626	0.265942	0.494155	0.327954	0.356734	0.25231	0.286349	0.26389	-0.0104962	0.36552	0.161515
TCGA-K1-A42X-01	TCGA-K1-A42X-01A-11R-A24X-07	No	3.58262	0.145607	0.122075	0.499229	0.214487	0.211878	0.299036	0.226087	0.360598	0.352894	0.0768546	0.243711	0.117332	0.464021	0.643542	0.192315	0.473083	0.32715	0.349088	0.237042	0.378928	0.235409	0.0179525	0.330954	0.0434255
	TCGA-K1-A42X-02A-11R-A24X-07	Yes	3.13683	0.169884	0.155907	0.510713	0.243819	0.217449	0.301015	0.259775	0.359241	0.369809	0.131097	0.281421	0.10331	0.468286	0.584436	0.213011	0.476919	0.322392	0.36132	0.252156	0.375138	0.245571	0.0127055	0.344256	-0.0319293
TCGA-K1-A6RT-01	TCGA-K1-A6RT-01A-32R-A33J-07	No	3.94747	0.509561	0.427222	0.538201	0.535639	0.458904	0.322174	0.382122	0.457307	0.213383	0.243562	0.372904	0.295957	0.462304	0.680711	0.573357	0.55321	0.41489	0.405957	0.34321	0.299272	0.394106	0.305655	0.383254	0.51294
TCGA-K1-A6RU-01	TCGA-K1-A6RU-01A-11R-A32Q-07	No	4.14212	0.374074	0.158097	0.51309	0.349173	0.407859	0.301063	0.409769	0.454323	0.280439	0.307966	0.284282	0.205126	0.451524	0.645289	0.268625	0.499908	0.325537	0.383916	0.292015	0.323793	0.365578	0.00208192	0.373654	0.312062
TCGA-K1-A6RV-01	TCGA-K1-A6RV-01A-11R-A32Q-07	No	2.40922	0.0973135	0.0435175	0.484143	0.312076	0.160851	0.275115	0.393866	0.480265	0.177351	0.33587	0.273891	0.234211	0.430436	0.559616	0.179514	0.496416	0.336309	0.391958	0.242476	0.162023	0.34616	-0.0146188	0.382112	0.238454
TCGA-KD-A5QS-01	TCGA-KD-A5QS-01A-11R-A27Q-07	No	2.7783	0.241197	0.0200984	0.491784	0.269525	0.302901	0.314404	0.378243	0.416988	0.265149	0.295733	0.217986	0.117684	0.448043	0.511803	0.244081	0.513507	0.353502	0.346087	0.237644	0.282738	0.251239	-0.0504235	0.385979	0.261812
TCGA-KD-A5QT-01	TCGA-KD-A5QT-01A-11R-A27Q-07	No	1.37942	0.290046	0.131797	0.49496	0.256798	0.189728	0.289503	0.280585	0.35385	0.256048	0.201644	0.307245	0.174737	0.494286	0.499535	0.214139	0.515502	0.351218	0.304398	0.272473	0.363965	0.252476	-0.0523615	0.438058	0.173499
TCGA-KD-A5QU-01	TCGA-KD-A5QU-01A-11R-A27Q-07	No	2.45915	0.169628	0.146923	0.472706	0.24461	0.331684	0.283575	0.327521	0.39381	0.264484	0.165833	0.318933	0.0993496	0.449753	0.374418	0.236568	0.491611	0.319742	0.361947	0.275607	0.383445	0.271332	-0.160791	0.431828	0.278061
TCGA-KF-A41W-01	TCGA-KF-A41W-01A-11R-A24X-07	No	3.14469	0.216265	0.087224	0.489471	0.306167	0.262986	0.292315	0.338238	0.473978	0.239422	0.279821	0.290461	0.150442	0.436672	0.577368	0.205835	0.528987	0.313077	0.361894	0.246084	0.242694	0.332386	-0.0199083	0.37659	0.255881
TCGA-LI-A67I-01	TCGA-LI-A67I-01A-31R-A30C-07	No	2.48993	0.163133	0.0259388	0.471218	0.242942	0.380061	0.271578	0.385703	0.480188	0.114812	0.260791	0.282657	0.202439	0.435284	0.435839	0.208908	0.494354	0.310373	0.356046	0.273815	0.241864	0.357768	0.0040333	0.416599	0.118333
TCGA-LI-A9QH-01	TCGA-LI-A9QH-01A-11R-A37L-07	No	2.34719	0.192109	0.0290483	0.497577	0.237356	0.357299	0.286818	0.365426	0.428201	0.244155	0.20838	0.202909	0.116839	0.452303	0.470977	0.211656	0.535487	0.362404	0.344478	0.236675	0.318815	0.293893	-0.00474891	0.385305	0.196897
TCGA-MB-A5Y8-01	TCGA-MB-A5Y8-01A-11R-A29R-07	No	3.00556	0.297493	0.0705703	0.520098	0.345542	0.348352	0.278119	0.42138	0.514822	0.238135	0.273633	0.359091	0.190675	0.452482	0.487754	0.22921	0.48537	0.323765	0.362272	0.259891	0.280128	0.317495	-0.0688406	0.390598	0.103303
TCGA-MB-A5Y9-01	TCGA-MB-A5Y9-01A-11R-A29R-07	No	3.93415	0.396146	0.244203	0.523605	0.528574	0.519069	0.312813	0.448362	0.551586	0.323374	0.397138	0.364965	0.266822	0.416828	0.671084	0.468182	0.474715	0.339701	0.448122	0.309713	0.306329	0.414683	0.0695348	0.362777	0.398832
TCGA-MB-A5YA-01	TCGA-MB-A5YA-01A-11R-A29R-07	No	2.849	0.27776	0.127067	0.508758	0.350462	0.413124	0.332534	0.319736	0.358811	0.34508	0.242064	0.315224	0.188439	0.477151	0.641754	0.260918	0.494417	0.359137	0.420941	0.222311	0.328764	0.29219	-0.0158306	0.342809	0.0617056
TCGA-MB-A8JK-01	TCGA-MB-A8JK-01A-11R-A36F-07	No	2.77398	0.247048	0.0742718	0.504145	0.34488	0.429999	0.300688	0.338523	0.430626	0.393989	0.25045	0.269486	0.263948	0.441921	0.651544	0.304121	0.504073	0.38219	0.432444	0.288495	0.320377	0.30485	-0.0208074	0.374145	0.314378
TCGA-MB-A8JL-01	TCGA-MB-A8JL-01A-11R-A36F-07	No	2.12629	0.252741	0.156227	0.495836	0.290029	0.228648	0.301001	0.380397	0.443659	0.157286	0.201175	0.293117	0.245502	0.449657	0.432061	0.267984	0.513533	0.344446	0.432806	0.291306	0.205365	0.285215	-0.0504172	0.342128	0.308325
TCGA-MJ-A68H-01	TCGA-MJ-A68H-01A-11R-A30C-07	No	2.05973	0.220279	0.125247	0.49247	0.242026	0.35126	0.275694	0.342446	0.382376	0.179492	0.256424	0.342535	0.131444	0.498152	0.619453	0.17914	0.508976	0.342408	0.415266	0.235368	0.351881	0.340305	-0.0147362	0.387955	0.258034
TCGA-MJ-A68J-01	TCGA-MJ-A68J-01A-11R-A30C-07	No	3.57339	0.340955	0.114231	0.508403	0.323879	0.649429	0.325322	0.479335	0.463981	0.455639	0.280174	0.299584	0.138544	0.456878	0.642283	0.362014	0.496246	0.362266	0.416991	0.281215	0.289841	0.364563	-0.0256559	0.310894	0.41045
TCGA-MJ-A850-01	TCGA-MJ-A850-01A-11R-A355-07	No	1.86848	0.176247	0.0447821	0.504226	0.24884	0.200952	0.296668	0.321585	0.418258	0.126792	0.248085	0.399569	0.152154	0.487	0.545113	0.0870013	0.456528	0.322743	0.401594	0.251982	0.220225	0.274972	-0.0584699	0.311533	0.168177
TCGA-MO-A47P-01	TCGA-MO-A47P-01A-11R-A24X-07	No	3.10831	0.20833	0.142778	0.526316	0.377281	0.330475	0.306497	0.378235	0.40226	0.193449	0.204863	0.347318	0.240364	0.460991	0.369909	0.319598	0.506204	0.337586	0.373492	0.295566	0.292474	0.257512	0.113433	0.270396	0.0879071
TCGA-MO-A47R-01	TCGA-MO-A47R-01A-11R-A24X-07	No	2.10123	0.328065	0.0255516	0.50039	0.278077	0.195898	0.292807	0.314143	0.364566	0.0536266	0.193268	0.319231	0.136107	0.437716	0.567943	0.167093	0.520054	0.366001	0.398158	0.255133	0.215409	0.193828	-0.194415	0.319429	0.15664
TCGA-N1-A6IA-01	TCGA-N1-A6IA-01A-12R-A32Q-07	No	1.63586	0.226595	0.0428588	0.495691	0.289124	0.192218	0.270879	0.331115	0.458327	0.164975	0.233684	0.250437	0.26861	0.462999	0.494457	0.197556	0.493376	0.304518	0.336341	0.277404	0.351971	0.307659	-0.11896	0.443425	0.225496
TCGA-PC-A5DK-01	TCGA-PC-A5DK-01A-11R-A27Q-07	No	3.41616	0.292513	0.175135	0.523377	0.412528	0.344325	0.330948	0.371336	0.412817	0.37198	0.167351	0.315323	0.120855	0.499617	0.633996	0.404225	0.53428	0.423002	0.417392	0.268502	0.334296	0.273001	-0.056112	0.340386	0.263762
TCGA-PC-A5DL-01	TCGA-PC-A5DL-01A-11R-A26T-07	No	3.11593	0.334527	0.153108	0.505376	0.361901	0.338835	0.311158	0.385716	0.398856	0.355555	0.216245	0.304273	0.121376	0.488864	0.66755	0.325238	0.497227	0.397063	0.433508	0.256552	0.371228	0.273489	-0.0407993	0.348939	0.0945286
TCGA-PC-A5DM-01	TCGA-PC-A5DM-01A-11R-A27Q-07	No	2.44449	0.106391	-0.0336697	0.493246	0.207503	0.368403	0.278899	0.407504	0.420617	0.116718	0.263483	0.320497	0.145425	0.395331	0.508838	0.133433	0.503089	0.357923	0.447319	0.221488	0.314094	0.32711	-0.00849136	0.420715	0.284967
TCGA-PC-A5DN-01	TCGA-PC-A5DN-01A-12R-A27Q-07	No	3.72952	0.219466	0.150133	0.548642	0.362309	0.301432	0.320341	0.410609	0.430977	0.137423	0.283814	0.361453	0.179971	0.498007	0.649432	0.284206	0.507034	0.348162	0.405172	0.298363	0.274737	0.301993	-0.0403694	0.347052	0.145022
TCGA-PC-A5DO-01	TCGA-PC-A5DO-01A-11R-A26T-07	No	2.79531	0.252905	0.0576049	0.525233	0.391236	0.443978	0.320451	0.395638	0.400813	0.115193	0.232544	0.314225	0.269118	0.491824	0.601213	0.31349	0.520599	0.321463	0.427676	0.228783	0.326987	0.278123	-0.144853	0.346562	0.390748
TCGA-PC-A5DP-01	TCGA-PC-A5DP-01A-11R-A26T-07	No	0.884532	0.146448	0.106443	0.488364	0.278545	0.100587	0.286196	0.262597	0.368412	0.216684	0.184599	0.252205	0.0751024	0.463478	0.557178	0.183847	0.501972	0.322624	0.367305	0.221684	0.406142	0.273538	0.00356626	0.347403	0.131617
TCGA-PT-A8TR-01	TCGA-PT-A8TR-01A-11R-A37L-07	No	5.12302	0.122743	-0.0252215	0.484605	0.233892	0.15811	0.299533	0.276501	0.32738	0.11428	0.133053	0.366213	0.0742185	0.448736	0.597476	0.0778878	0.483247	0.353981	0.347658	0.254185	0.332994	0.215702	0.172	0.311614	0.0347729
TCGA-QC-A6FX-01	TCGA-QC-A6FX-01A-11R-A32Q-07	No	3.35701	0.462022	0.0923212	0.517357	0.353391	0.422735	0.297026	0.329555	0.490463	0.241126	0.325005	0.297201	0.220509	0.457587	0.518871	0.284596	0.484963	0.351615	0.395035	0.269476	0.333456	0.344304	-0.00629737	0.381092	0.246497
TCGA-QC-A7B5-01	TCGA-QC-A7B5-01A-11R-A33J-07	No	3.02206	0.235051	0.0825411	0.490763	0.445755	0.351804	0.279923	0.404869	0.468223	0.253751	0.29279	0.309783	0.207368	0.437827	0.574159	0.289591	0.478369	0.327954	0.399836	0.25232	0.249157	0.317096	0.00835293	0.374391	0.379374
TCGA-QC-AA9N-01	TCGA-QC-AA9N-01A-11R-A39D-07	No	3.3702	0.202346	0.0827953	0.52532	0.287176	0.451559	0.332271	0.433448	0.477498	0.163826	0.330409	0.302216	0.183334	0.445346	0.585005	0.156332	0.503914	0.317232	0.359105	0.244873	0.250599	0.341399	-0.0182487	0.385837	0.223058
TCGA-QQ-A5V2-01	TCGA-QQ-A5V2-01A-11R-A32Q-07	No	3.86074	0.172992	0.13355	0.531219	0.463048	0.460754	0.296429	0.396923	0.493668	0.171272	0.286208	0.278414	0.163569	0.451965	0.663041	0.264116	0.47883	0.334527	0.435848	0.26608	0.178905	0.318027	-0.039911	0.269694	0.113215
TCGA-QQ-A5V9-01	TCGA-QQ-A5V9-01A-11R-A32Q-07	No	3.56169	0.376629	0.135133	0.544701	0.430671	0.440153	0.372068	0.388048	0.502739	0.242976	0.350455	0.2993	0.22859	0.466072	0.673765	0.325823	0.468352	0.341477	0.415822	0.262504	0.308252	0.365892	0.00388926	0.333174	0.298494
TCGA-QQ-A5VA-01	TCGA-QQ-A5VA-01A-12R-A32Q-07	No	4.24295	0.45474	0.347175	0.542793	0.503941	0.417415	0.33922	0.463467	0.502278	0.24746	0.272767	0.306452	0.199579	0.440615	0.593495	0.54086	0.532522	0.380512	0.452726	0.357541	0.243592	0.431126	0.011267	0.356814	0.623352
TCGA-QQ-A5VB-01	TCGA-QQ-A5VB-01A-11R-A36F-07	No	3.69215	0.376374	0.126061	0.503641	0.394843	0.220295	0.285318	0.373681	0.481707	0.13145	0.330522	0.316626	0.257724	0.42597	0.51684	0.406866	0.513979	0.291108	0.399102	0.317336	0.25605	0.402848	0.0145414	0.412214	0.431614
TCGA-QQ-A5VC-01	TCGA-QQ-A5VC-01A-31R-A32Q-07	No	2.03522	0.150278	0.0449707	0.478856	0.259498	0.233044	0.260553	0.293099	0.453693	0.104442	0.252897	0.298358	0.20743	0.431885	0.352075	0.211975	0.493256	0.29062	0.367055	0.251375	0.336939	0.275165	-0.0776922	0.389603	0.0274608
TCGA-QQ-A5VD-01	TCGA-QQ-A5VD-01A-21R-A32Q-07	No	3.7536	0.251177	0.160888	0.503838	0.398605	0.48581	0.293774	0.467082	0.525582	0.381081	0.276427	0.346889	0.170239	0.475091	0.691192	0.361799	0.483933	0.347493	0.43393	0.300958	0.33385	0.352428	0.0397383	0.352398	0.377302
TCGA-QQ-A8VB-01	TCGA-QQ-A8VB-01A-11R-A37L-07	No	3.84385	0.0797331	0.1043	0.519329	0.264364	0.198987	0.31533	0.354509	0.411429	0.280264	0.151957	0.305675	0.152018	0.442953	0.409028	0.173813	0.497034	0.324521	0.393514	0.299798	0.343246	0.317102	-0.0615728	0.311941	0.114393
TCGA-QQ-A8VD-01	TCGA-QQ-A8VD-01A-42R-A39D-07	No	1.47099	0.178378	0.0350256	0.505893	0.288048	0.25194	0.283483	0.409149	0.393835	0.282156	0.210783	0.211408	0.157294	0.454955	0.640779	0.183917	0.483909	0.362601	0.435529	0.301865	0.343128	0.302066	-0.0743021	0.287543	0.0734455
TCGA-QQ-A8VF-01	TCGA-QQ-A8VF-01A-11R-A37L-07	No	2.63423	0.346763	0.182177	0.513206	0.414235	0.185318	0.281722	0.31159	0.428024	0.103693	0.254346	0.355553	0.313136	0.428809	0.364871	0.406176	0.538039	0.414779	0.407123	0.312474	0.333056	0.284405	-0.0817901	0.409769	0.235245
TCGA-QQ-A8VG-01	TCGA-QQ-A8VG-01A-11R-A37L-07	No	5.0226	0.353599	0.170946	0.508659	0.344056	0.362028	0.326972	0.421217	0.48818	0.18191	0.274987	0.347326	0.162833	0.45701	0.528133	0.343358	0.520044	0.404122	0.445508	0.310256	0.342491	0.353087	0.163653	0.337371	0.271074
TCGA-QQ-A8VH-01	TCGA-QQ-A8VH-01A-11R-A37L-07	No	1.91171	0.186962	0.104108	0.483002	0.224988	0.177067	0.31506	0.347815	0.332501	0.0930238	0.138876	0.305024	0.150416	0.456031	0.38242	0.189162	0.493136	0.338928	0.396695	0.306599	0.295838	0.246922	-0.0460849	0.359812	0.23098
TCGA-RN-A68Q-01	TCGA-RN-A68Q-01A-11R-A30C-07	No	5.47914	0.43917	0.189101	0.510349	0.347557	0.146246	0.342261	0.380585	0.459348	0.1136	0.27083	0.287541	0.250721	0.449819	0.490761	0.302468	0.501707	0.312222	0.418857	0.288911	0.382562	0.294423	0.174947	0.272655	0.162653
TCGA-RN-AAAQ-01	TCGA-RN-AAAQ-01A-21R-A39D-07	No	4.60927	0.290662	0.0579908	0.49757	0.367792	0.209919	0.333664	0.393852	0.477115	0.117908	0.306095	0.352901	0.317805	0.449702	0.473983	0.169696	0.459169	0.35299	0.407624	0.289319	0.303453	0.325934	0.00367693	0.285509	0.201244
TCGA-SG-A6Z4-01	TCGA-SG-A6Z4-01A-22R-A33J-07	No	2.31643	0.164693	0.0681988	0.491826	0.202562	0.247557	0.280688	0.358526	0.461976	0.216108	0.269174	0.249743	0.207802	0.445556	0.559738	0.195392	0.504537	0.365919	0.422672	0.296647	0.359683	0.296603	-0.0317515	0.409471	0.233458
TCGA-SG-A6Z7-01	TCGA-SG-A6Z7-01A-12R-A32Q-07	No	2.36643	0.154911	0.0222157	0.51123	0.317227	0.295295	0.33333	0.360391	0.436963	0.226877	0.205468	0.293696	0.102744	0.426936	0.346185	0.178247	0.468861	0.303474	0.364538	0.318339	0.363251	0.333898	-0.0280978	0.366215	0.228339
TCGA-SG-A849-01	TCGA-SG-A849-01A-11R-A355-07	No	4.25406	0.494642	0.216187	0.523566	0.460717	0.474909	0.3198	0.440866	0.517808	0.242541	0.33639	0.357088	0.285877	0.424847	0.626277	0.485468	0.519827	0.358475	0.426136	0.337426	0.298495	0.410652	0.118409	0.437231	0.479671
TCGA-SI-A71O-01	TCGA-SI-A71O-01A-12R-A33J-07	No	2.35884	0.137831	0.0593206	0.492777	0.230042	0.153277	0.311421	0.372183	0.448642	0.223356	0.242268	0.297602	0.141083	0.450199	0.418859	0.240359	0.486694	0.358387	0.382966	0.273509	0.308591	0.302781	-0.0402102	0.377244	0.212578
	TCGA-SI-A71O-06A-11R-A38C-07	Yes	2.95866	0.395186	0.202175	0.521251	0.425488	0.345404	0.29489	0.388514	0.504955	0.323028	0.324581	0.355713	0.203209	0.424434	0.448107	0.42733	0.535668	0.386627	0.406493	0.325407	0.270288	0.412958	0.134973	0.383418	0.221393
TCGA-SI-A71P-01	TCGA-SI-A71P-01A-12R-A33J-07	No	4.81579	0.363655	0.174289	0.509112	0.346985	0.165238	0.338325	0.345963	0.431179	0.150861	0.2723	0.331581	0.205818	0.459919	0.533374	0.295833	0.498642	0.377309	0.411348	0.280908	0.335733	0.34876	0.178042	0.281022	0.233579
TCGA-SI-A71Q-01	TCGA-SI-A71Q-01A-12R-A33J-07	No	2.96037	0.204301	0.043476	0.479168	0.215984	0.217453	0.317001	0.351683	0.425746	0.121768	0.147784	0.323726	0.128751	0.442093	0.30211	0.182764	0.529069	0.323572	0.375303	0.31284	0.309555	0.305695	-0.0527108	0.401813	0.147053
TCGA-SI-AA8B-01	TCGA-SI-AA8B-01A-11R-A38C-07	No	2.49283	0.110651	0.0627142	0.481872	0.24835	0.250647	0.284947	0.407919	0.484687	0.166312	0.302842	0.272038	0.189066	0.450061	0.354188	0.158664	0.48896	0.316113	0.363332	0.294258	0.328526	0.310126	-0.126095	0.389368	0.17358
TCGA-SI-AA8C-01	TCGA-SI-AA8C-01A-11R-A38C-07	No	3.25219	0.262718	0.0983878	0.502194	0.293682	0.231744	0.321567	0.36581	0.504145	0.242744	0.206346	0.301423	0.121799	0.442255	0.569974	0.306985	0.520647	0.349942	0.426226	0.318521	0.29461	0.336192	-0.0135076	0.335345	0.207744
TCGA-UE-A6QT-01	TCGA-UE-A6QT-01A-12R-A32Q-07	No	4.29775	0.494582	0.305491	0.543854	0.52161	0.550984	0.315285	0.440494	0.463159	0.35571	0.317364	0.351224	0.314763	0.459502	0.638423	0.533734	0.526405	0.37874	0.417582	0.327135	0.368003	0.390508	0.0431776	0.346759	0.472684
TCGA-UE-A6QU-01	TCGA-UE-A6QU-01A-12R-A32Q-07	No	4.31711	0.522043	0.215657	0.522324	0.493198	0.461491	0.300153	0.412256	0.495212	0.0983772	0.316613	0.325689	0.315669	0.460959	0.523299	0.516691	0.525577	0.356074	0.431294	0.344486	0.367738	0.405258	0.0241366	0.405012	0.532074
TCGA-VT-A80G-01	TCGA-VT-A80G-01A-11R-A36F-07	No	2.94758	0.233188	0.0559673	0.49786	0.289086	0.143431	0.316997	0.335456	0.465243	0.228168	0.268138	0.294957	0.190956	0.465968	0.414228	0.257425	0.480713	0.326886	0.420448	0.28723	0.358807	0.372241	-0.0166822	0.383185	0.224318
TCGA-VT-A80J-01	TCGA-VT-A80J-01A-11R-A36F-07	No	4.70148	0.422567	0.223138	0.523903	0.424731	0.430181	0.305259	0.473092	0.534057	0.21172	0.355854	0.288018	0.256488	0.43044	0.601985	0.431795	0.534071	0.339152	0.412775	0.309674	0.301958	0.400301	0.0132427	0.41069	0.407809
	TCGA-VT-A80J-02A-11R-A41I-07	Yes	3.00317	0.269395	0.204415	0.514494	0.334744	0.325248	0.300551	0.404555	0.444074	0.160744	0.246274	0.297961	0.188794	0.436885	0.517734	0.304087	0.496166	0.304196	0.377672	0.265562	0.272531	0.350742	0.010459	0.381255	0.423977
TCGA-VT-AB3D-01	TCGA-VT-AB3D-01A-12R-A41I-07	No	4.52413	0.559691	0.278464	0.552528	0.541368	0.512614	0.312716	0.405803	0.464379	0.17758	0.320965	0.396969	0.319992	0.460083	0.690745	0.571264	0.540236	0.393182	0.452842	0.376003	0.396763	0.420499	-0.0270661	0.392256	0.589067
TCGA-WK-A8XO-01	TCGA-WK-A8XO-01A-11R-A37L-07	No	3.66318	0.307162	0.20153	0.517589	0.403412	0.495262	0.393452	0.427466	0.499548	0.435565	0.351833	0.29034	0.204816	0.441417	0.619168	0.351157	0.493698	0.334513	0.389894	0.283671	0.275405	0.400556	-0.0182031	0.394198	0.3106
TCGA-WK-A8XQ-01	TCGA-WK-A8XQ-01A-11R-A37L-07	No	2.17406	0.273636	0.117662	0.517202	0.324156	0.31906	0.30862	0.339619	0.371495	0.0815434	0.202068	0.378453	0.176197	0.432286	0.594754	0.218287	0.524567	0.413354	0.467745	0.289143	0.368791	0.305453	-0.0380908	0.358638	0.216193
TCGA-WK-A8XS-01	TCGA-WK-A8XS-01A-11R-A37L-07	No	1.96215	0.199638	0.114357	0.473831	0.242041	0.203152	0.310935	0.310033	0.419452	0.194954	0.204019	0.328744	0.121412	0.462043	0.497301	0.232989	0.500515	0.355673	0.364119	0.230564	0.363504	0.298306	0.0909787	0.406472	0.206525
TCGA-WK-A8XT-01	TCGA-WK-A8XT-01A-11R-A37L-07	No	0.581199	-0.0392551	0.0141544	0.494771	0.21559	0.0596375	0.274382	0.206762	0.346168	0.0896732	0.0636411	0.348787	0.11229	0.484231	0.541945	0.0276379	0.502491	0.361135	0.395896	0.264638	0.2342	0.165548	-0.0887389	0.319707	0.207094
TCGA-WK-A8XX-01	TCGA-WK-A8XX-01A-11R-A37L-07	No	3.25569	0.188041	0.118204	0.493019	0.280246	0.560589	0.332318	0.41796	0.452341	0.293766	0.271316	0.32144	0.148562	0.473304	0.646507	0.285625	0.518307	0.375589	0.413243	0.219974	0.363714	0.322685	-0.0495389	0.338023	0.234839
TCGA-WK-A8XY-01	TCGA-WK-A8XY-01A-11R-A37L-07	No	1.42293	0.184242	0.0577457	0.475954	0.262225	0.149229	0.284094	0.318893	0.318535	0.105095	0.237746	0.267617	0.1268	0.453973	0.607916	0.111821	0.482814	0.320869	0.351112	0.205224	0.401429	0.224023	-0.0382274	0.316209	0.0478939
TCGA-WK-A8XZ-01	TCGA-WK-A8XZ-01A-11R-A37L-07	No	2.1947	0.222391	0.0679433	0.478548	0.28683	0.281896	0.311596	0.341794	0.408057	0.284276	0.225941	0.260706	0.167755	0.465677	0.624246	0.242564	0.515412	0.359289	0.408158	0.200157	0.335429	0.295107	0.141013	0.333767	0.138523
TCGA-WK-A8Y0-01	TCGA-WK-A8Y0-01A-11R-A41I-07	No	3.65135	0.322625	0.133442	0.534794	0.495703	0.337089	0.274972	0.384488	0.464451	0.160196	0.341967	0.377034	0.343218	0.417636	0.575865	0.420364	0.525663	0.320364	0.407413	0.313125	0.346459	0.401043	-0.0290447	0.426747	0.34192
TCGA-WP-A9GB-01	TCGA-WP-A9GB-01A-11R-A37L-07	No	3.01792	0.138455	0.0725002	0.485233	0.210219	0.112224	0.231286	0.219031	0.350576	0.11882	0.117733	0.398425	0.086738	0.474919	0.555594	0.0373603	0.479477	0.308344	0.360031	0.212377	0.32771	0.250202	0.0601637	0.367177	0.113377
TCGA-X2-A95T-01	TCGA-X2-A95T-01A-11R-A37L-07	No	2.30317	0.229193	0.114289	0.489429	0.257994	0.222854	0.272996	0.281298	0.369632	0.164858	0.155668	0.288668	0.101865	0.473345	0.422352	0.225814	0.514647	0.369503	0.351033	0.233272	0.287484	0.284453	-0.115809	0.374743	0.229842
TCGA-X6-A7W8-01	TCGA-X6-A7W8-01A-21R-A355-07	No	3.30854	0.28483	0.138865	0.509273	0.317351	0.394061	0.297949	0.380134	0.488955	0.340284	0.352272	0.31244	0.213755	0.428012	0.582933	0.25438	0.462386	0.339824	0.408005	0.219745	0.224973	0.398309	-0.0583951	0.407476	0.329164
TCGA-X6-A7WA-01	TCGA-X6-A7WA-01A-12R-A355-07	No	3.51916	0.27503	0.0697778	0.485202	0.300288	0.366983	0.307157	0.392103	0.441065	0.203383	0.268618	0.287353	0.172623	0.468274	0.567903	0.289899	0.5036	0.353591	0.401608	0.218242	0.401962	0.298266	0.125358	0.364213	0.186498
TCGA-X6-A7WB-01	TCGA-X6-A7WB-01A-11R-A355-07	No	2.42676	0.201397	0.13566	0.494761	0.224784	0.125909	0.28115	0.286398	0.350123	0.169356	0.188539	0.276485	0.134502	0.463414	0.404356	0.145992	0.490992	0.330483	0.305415	0.242794	0.388423	0.27989	0.0500595	0.416812	0.0752329
TCGA-X6-A7WC-01	TCGA-X6-A7WC-01A-12R-A355-07	No	3.07972	0.306801	0.0490153	0.518132	0.445168	0.185365	0.287888	0.381406	0.433039	0.138777	0.281931	0.291054	0.318688	0.450985	0.54621	0.41685	0.517726	0.35677	0.432603	0.300744	0.24454	0.398179	0.00940087	0.372957	0.45615
TCGA-X6-A7WD-01	TCGA-X6-A7WD-01A-21R-A355-07	No	2.62672	0.143559	0.0523737	0.487449	0.204718	0.240585	0.288395	0.346101	0.434518	0.258782	0.195947	0.277086	0.125228	0.440073	0.44567	0.0977424	0.506445	0.338834	0.386357	0.198856	0.35303	0.236094	-0.11123	0.390425	0.0274608
TCGA-X6-A8C2-01	TCGA-X6-A8C2-01A-11R-A36F-07	No	2.42222	0.202742	0.0745254	0.485771	0.231276	0.270252	0.276559	0.401583	0.479989	0.151211	0.304264	0.282066	0.226291	0.426773	0.42154	0.228179	0.520055	0.371241	0.432091	0.266581	0.357739	0.321408	-0.066541	0.444298	0.319293
TCGA-X6-A8C3-01	TCGA-X6-A8C3-01A-11R-A36F-07	No	4.76228	0.325857	0.167367	0.492002	0.344128	0.324529	0.305156	0.379917	0.448581	0.233408	0.279045	0.35493	0.224313	0.422912	0.419834	0.308553	0.515212	0.327843	0.390422	0.29847	0.230145	0.327453	-0.0127679	0.429019	0.353619
TCGA-X6-A8C4-01	TCGA-X6-A8C4-01A-11R-A36F-07	No	2.61705	0.226698	-0.00112257	0.486127	0.240031	0.152371	0.243271	0.316071	0.436888	0.0629786	0.233461	0.255072	0.0752038	0.438091	0.37588	0.185805	0.502414	0.290776	0.36635	0.222723	0.227481	0.273991	0.0143835	0.415739	0.293457
TCGA-X6-A8C5-01	TCGA-X6-A8C5-01A-11R-A36F-07	No	3.56626	0.305972	0.180822	0.507721	0.449782	0.414014	0.361271	0.396569	0.464876	0.352743	0.279437	0.293444	0.126001	0.487652	0.705126	0.365794	0.504153	0.344521	0.414798	0.239166	0.373738	0.294009	-0.0613499	0.29398	0.197547
TCGA-X6-A8C6-01	TCGA-X6-A8C6-01A-11R-A36F-07	No	3.7204	0.278427	0.0713786	0.50614	0.325839	0.368878	0.312292	0.392702	0.445347	0.255451	0.249206	0.309026	0.180557	0.471209	0.665234	0.251657	0.493921	0.38193	0.423048	0.268022	0.290008	0.32385	0.0107392	0.402893	0.248935
TCGA-X6-A8C7-01	TCGA-X6-A8C7-01A-11R-A36F-07	No	0.941533	-0.0317349	0.0474231	0.476043	0.199989	0.0985676	0.270208	0.236165	0.332377	0.241002	0.0656806	0.324797	0.0915205	0.458651	0.389204	0.0753909	0.499913	0.312729	0.364607	0.288176	0.263529	0.170386	-0.0410228	0.266555	0.205834
TCGA-X9-A971-01	TCGA-X9-A971-01A-11R-A38C-07	No	2.13466	0.13325	0.0421099	0.470774	0.206266	0.292494	0.284694	0.307256	0.343656	0.215003	0.162065	0.28021	0.129951	0.437997	0.530002	0.14052	0.513943	0.343132	0.373428	0.207495	0.3844	0.284597	0.0353725	0.382292	0.134948
TCGA-X9-A973-01	TCGA-X9-A973-01A-11R-A38C-07	No	2.71937	0.289868	0.0344091	0.506024	0.274241	0.250235	0.353605	0.361075	0.510598	0.112431	0.28961	0.279807	0.131028	0.433996	0.474837	0.202652	0.481482	0.373409	0.415784	0.260293	0.339661	0.309281	-0.0386879	0.344982	0.225333
TCGA-Z4-A8JB-01	TCGA-Z4-A8JB-01A-23R-A37L-07	No	2.40274	0.211599	0.158916	0.495891	0.304015	0.147995	0.305228	0.428907	0.429033	0.341468	0.232011	0.283995	0.170506	0.459999	0.508513	0.271674	0.488648	0.349768	0.407362	0.303504	0.347278	0.326001	-0.0379307	0.326159	0.206931
TCGA-Z4-A9VC-01	TCGA-Z4-A9VC-01A-11R-A37L-07	No	1.99194	0.325262	0.164086	0.518523	0.288487	0.256428	0.336416	0.343793	0.343453	0.216564	0.218665	0.313082	0.138379	0.457864	0.67608	0.21999	0.51465	0.381533	0.411582	0.281681	0.20943	0.246776	-0.0772549	0.291222	0.161962
TCGA-Z4-AAPF-01	TCGA-Z4-AAPF-01A-11R-A39D-07	No	1.68102	0.0976315	0.0529087	0.505093	0.309641	0.234679	0.317135	0.367017	0.420784	0.160946	0.200028	0.404407	0.165669	0.478149	0.63034	0.218038	0.473632	0.293055	0.364285	0.300963	0.245335	0.320155	0.0886047	0.346791	0.172158
TCGA-Z4-AAPG-01	TCGA-Z4-AAPG-01A-11R-A39D-07	No	2.87694	0.281913	0.0687166	0.506506	0.31829	0.433276	0.279984	0.434783	0.45458	0.207305	0.27176	0.329047	0.190282	0.44464	0.513712	0.194193	0.475737	0.292248	0.364557	0.268485	0.208347	0.33244	-0.160852	0.383338	0.262421

## Sheet: IRF7
sample_id	id_rnaseq	duplicated_rnaseq	IRF7	aDC	B cells	CD8 T cells	Cytotoxic cells	DC	Eosinophils	iDC	Macrophages	Mast cells	Neutrophils	NK CD56bright cells	NK CD56dim cells	NK cells	pDC	T cells	T helper cells	Tcm	Tem	TFH	Tgd	Th1 cells	Th17 cells	Th2 cells	TReg
TCGA-3B-A9HI-01	TCGA-3B-A9HI-01A-11R-A38C-07	No	5.72425	0.426602	0.170406	0.523385	0.413457	0.502514	0.33874	0.419863	0.484268	0.318781	0.35323	0.264988	0.301502	0.479421	0.722065	0.390736	0.513153	0.373745	0.438987	0.332146	0.271103	0.373441	-0.0565583	0.368918	0.38303
TCGA-3B-A9HJ-01	TCGA-3B-A9HJ-01A-11R-A38C-07	No	5.86779	0.353501	0.510355	0.550982	0.515703	0.523853	0.330788	0.426178	0.47103	0.393776	0.298767	0.373958	0.24335	0.433399	0.673156	0.597332	0.572517	0.431586	0.455274	0.443859	0.310146	0.383168	0.184499	0.336733	0.49986
TCGA-3B-A9HL-01	TCGA-3B-A9HL-01A-11R-A38C-07	No	4.3441	0.293198	0.0564093	0.520164	0.342845	0.38393	0.347502	0.374652	0.435484	0.0842284	0.306698	0.265349	0.225147	0.476367	0.646873	0.239648	0.508787	0.389409	0.424973	0.274787	0.32518	0.372387	-0.0610395	0.363352	0.171143
TCGA-3B-A9HO-01	TCGA-3B-A9HO-01A-11R-A38C-07	No	5.72409	0.491414	0.235301	0.551876	0.500063	0.530693	0.363112	0.407993	0.474392	0.194917	0.336616	0.3359	0.230527	0.484739	0.641673	0.481002	0.494445	0.360554	0.409084	0.350239	0.372103	0.412631	0.00551864	0.372319	0.314621
TCGA-3B-A9HP-01	TCGA-3B-A9HP-01A-11R-A38C-07	No	5.78262	0.274705	0.161056	0.517318	0.373016	0.380523	0.356457	0.378477	0.465498	0.251771	0.266342	0.33843	0.258383	0.478463	0.671653	0.258488	0.480746	0.328084	0.379226	0.271582	0.310232	0.335466	0.0397546	0.352569	0.205387
TCGA-3B-A9HQ-01	TCGA-3B-A9HQ-01A-11R-A38C-07	No	5.37418	0.351385	0.206903	0.503295	0.411632	0.474963	0.308472	0.408909	0.430285	0.418288	0.216647	0.318894	0.174842	0.477177	0.549216	0.401634	0.519119	0.351252	0.414451	0.249289	0.359465	0.307358	0.0544064	0.359988	0.3563
TCGA-3B-A9HR-01	TCGA-3B-A9HR-01A-11R-A38C-07	No	3.81287	0.161219	0.0746208	0.462229	0.128846	0.228483	0.275595	0.31644	0.326777	0.226865	0.125799	0.248828	0.0639201	0.452589	0.623881	0.114713	0.499	0.321721	0.327123	0.201722	0.341951	0.207353	-0.277935	0.379236	0.0686927
TCGA-3B-A9HS-01	TCGA-3B-A9HS-01A-11R-A39D-07	No	4.60439	0.372668	0.205216	0.541181	0.456284	0.464648	0.323411	0.444768	0.451617	0.125219	0.262174	0.36436	0.196381	0.499175	0.577205	0.42884	0.526548	0.398183	0.39246	0.352131	0.284988	0.405766	0.0810911	0.419784	0.447538
TCGA-3B-A9HT-01	TCGA-3B-A9HT-01A-11R-A39D-07	No	5.52906	0.480736	0.244392	0.536885	0.482551	0.359855	0.350681	0.393939	0.52271	0.110763	0.366056	0.383578	0.364867	0.435509	0.504085	0.497773	0.53825	0.385785	0.421383	0.33182	0.289821	0.371418	0.00675162	0.427513	0.386604
TCGA-3B-A9HU-01	TCGA-3B-A9HU-01A-11R-A39D-07	No	7.10276	0.459429	0.251866	0.52605	0.470836	0.396574	0.31512	0.404775	0.446875	0.28622	0.260895	0.354058	0.209761	0.470128	0.636555	0.462613	0.520881	0.339932	0.396923	0.289634	0.416365	0.343823	-0.00888104	0.363456	0.454444
TCGA-3B-A9HV-01	TCGA-3B-A9HV-01A-11R-A39D-07	No	3.50922	0.178588	0.0617156	0.484877	0.245851	0.211206	0.302547	0.265356	0.326378	0.19398	0.189927	0.307792	0.0718978	0.432868	0.418534	0.114869	0.480153	0.302884	0.359408	0.228296	0.353913	0.229778	0.088783	0.395132	0.135517
TCGA-3B-A9HX-01	TCGA-3B-A9HX-01A-11R-A39D-07	No	4.91168	0.344373	0.140566	0.505352	0.354947	0.533738	0.338451	0.370101	0.493059	0.165894	0.400857	0.339226	0.236316	0.454427	0.612872	0.295549	0.513548	0.34254	0.365782	0.283498	0.353518	0.381405	0.206299	0.387158	0.395704
TCGA-3B-A9HY-01	TCGA-3B-A9HY-01A-11R-A39D-07	No	5.77046	0.341897	0.0866468	0.481348	0.375448	0.272836	0.27585	0.327042	0.419591	0.285281	0.216807	0.253529	0.251609	0.453712	0.650082	0.287619	0.521061	0.419107	0.411661	0.229474	0.363988	0.284877	-0.110996	0.411891	0.157575
TCGA-3B-A9HZ-01	TCGA-3B-A9HZ-01A-11R-A39D-07	No	5.15009	0.409286	0.170223	0.501953	0.406155	0.46515	0.331996	0.420782	0.517699	0.384595	0.305245	0.351836	0.220666	0.472859	0.63753	0.36973	0.504253	0.378057	0.428129	0.272073	0.345115	0.355868	0.0622106	0.377638	0.3628
TCGA-3B-A9I0-01	TCGA-3B-A9I0-01A-11R-A39D-07	No	5.17609	0.346043	0.129655	0.51349	0.432975	0.486141	0.321195	0.415116	0.37845	0.354593	0.243961	0.348898	0.177539	0.466525	0.604788	0.391762	0.508883	0.366311	0.437664	0.272076	0.341116	0.313982	0.0169026	0.359599	0.379455
TCGA-3B-A9I1-01	TCGA-3B-A9I1-01A-11R-A39D-07	No	4.77805	0.346989	0.0762273	0.483835	0.242981	0.324868	0.312974	0.35574	0.431093	0.161223	0.234918	0.357209	0.12562	0.471056	0.413862	0.209119	0.489216	0.356524	0.360977	0.263225	0.324919	0.291038	0.0437613	0.387007	0.263478
TCGA-3B-A9I3-01	TCGA-3B-A9I3-01A-11R-A39D-07	No	5.10738	0.181462	0.203363	0.505597	0.406627	0.286221	0.337521	0.392367	0.423895	0.293772	0.309333	0.37132	0.2335	0.459048	0.614659	0.313255	0.495881	0.335321	0.383288	0.275861	0.32123	0.324306	0.189169	0.361663	0.17228
TCGA-3R-A8YX-01	TCGA-3R-A8YX-01A-11R-A37L-07	No	3.22211	0.256255	0.0954382	0.504019	0.27074	0.331427	0.285682	0.353305	0.410519	0.137737	0.308631	0.271491	0.114713	0.425536	0.575296	0.275254	0.519286	0.392342	0.390841	0.253732	0.21952	0.32924	-0.0303992	0.425447	0.265752
TCGA-DX-A1KU-01	TCGA-DX-A1KU-01A-32R-A24X-07	No	3.90648	0.323717	0.11223	0.533153	0.425601	0.41871	0.350294	0.366503	0.562236	0.1076	0.346327	0.215059	0.255425	0.453997	0.521552	0.32714	0.515308	0.361666	0.411933	0.322268	0.365667	0.406539	0.00366496	0.40817	0.171305
TCGA-DX-A1KW-01	TCGA-DX-A1KW-01A-22R-A24X-07	No	4.22764	0.335364	0.0287437	0.503026	0.292853	0.366628	0.307601	0.387277	0.428042	0.161959	0.275295	0.295109	0.162736	0.467421	0.626683	0.147836	0.486247	0.342096	0.388382	0.278586	0.300103	0.353833	-0.0942457	0.365178	0.191698
TCGA-DX-A1KX-01	TCGA-DX-A1KX-01A-22R-A24X-07	No	4.96649	0.297624	0.184672	0.476964	0.324862	0.456509	0.323173	0.38595	0.478372	0.208292	0.303585	0.297582	0.237334	0.470119	0.58208	0.284719	0.501352	0.325594	0.383038	0.30254	0.26473	0.389687	-0.0213352	0.374558	0.212415
TCGA-DX-A1KY-01	TCGA-DX-A1KY-01A-11R-A24X-07	No	2.44476	0.121743	0.0220674	0.49929	0.250443	0.258549	0.270568	0.343963	0.405147	0.13732	0.171307	0.307573	0.0771473	0.436343	0.403585	0.171469	0.511139	0.409218	0.37645	0.287424	0.459349	0.26657	0.0528125	0.340828	0.150872
TCGA-DX-A1KZ-01	TCGA-DX-A1KZ-01A-11R-A24X-07	No	3.67286	0.210618	0.0385682	0.515989	0.351213	0.41069	0.302294	0.393774	0.512446	0.320099	0.28493	0.274082	0.124578	0.469304	0.459237	0.345234	0.520914	0.39677	0.419927	0.302654	0.290574	0.376101	-0.0966284	0.3108	0.13706
TCGA-DX-A1L0-01	TCGA-DX-A1L0-01A-11R-A24X-07	No	4.60659	0.248519	0.0711187	0.521011	0.33415	0.373275	0.337173	0.360589	0.435424	0.182805	0.246903	0.278357	0.201872	0.461127	0.571924	0.209458	0.524947	0.389321	0.38809	0.268643	0.331277	0.353606	-0.115601	0.365899	0.235367
TCGA-DX-A1L1-01	TCGA-DX-A1L1-01A-11R-A24X-07	No	7.1878	0.531095	0.265725	0.534604	0.423798	0.41473	0.323774	0.349292	0.463126	0.306626	0.318182	0.247302	0.261625	0.447309	0.456678	0.420425	0.538042	0.395732	0.424355	0.30986	0.367883	0.363453	-0.049261	0.400641	0.487795
TCGA-DX-A1L2-01	TCGA-DX-A1L2-01A-22R-A24X-07	No	3.85655	0.345104	0.0234282	0.524941	0.376596	0.478568	0.311317	0.398969	0.493971	0.172028	0.265536	0.236526	0.218748	0.474305	0.583299	0.284529	0.507451	0.427311	0.441764	0.257501	0.484597	0.288064	0.0254414	0.31232	0.0972909
TCGA-DX-A1L3-01	TCGA-DX-A1L3-01A-11R-A24X-07	No	4.28359	0.398275	0.0991786	0.510499	0.3665	0.527454	0.342537	0.409133	0.500572	0.347187	0.344327	0.324339	0.177406	0.451636	0.581471	0.347615	0.51807	0.336187	0.37725	0.31238	0.315307	0.384356	-0.088211	0.412043	0.301744
TCGA-DX-A1L4-01	TCGA-DX-A1L4-01A-12R-A26T-07	No	4.38702	0.320241	0.160938	0.496083	0.309867	0.597786	0.361109	0.492017	0.591339	0.340112	0.490511	0.282199	0.254148	0.4389	0.650854	0.305474	0.50612	0.358193	0.456671	0.318599	0.269508	0.411794	0.0259801	0.366496	0.42479
TCGA-DX-A23R-01	TCGA-DX-A23R-01A-11R-A26T-07	No	4.87115	0.294258	0.0857495	0.50893	0.266691	0.269029	0.307792	0.373738	0.428772	0.221086	0.219277	0.256328	0.112897	0.460172	0.306131	0.247429	0.529843	0.353343	0.368449	0.312078	0.267234	0.290315	-0.0380404	0.355373	0.248163
TCGA-DX-A23T-01	TCGA-DX-A23T-01A-11R-A26T-07	No	4.55042	0.335138	0.258921	0.542454	0.423347	0.492544	0.319539	0.456098	0.523337	0.260566	0.386605	0.295231	0.278434	0.429147	0.652357	0.416201	0.503505	0.33697	0.37603	0.332674	0.361809	0.332618	0.066123	0.366274	0.351994
TCGA-DX-A23U-01	TCGA-DX-A23U-01A-11R-A26T-07	No	5.14103	0.32913	0.0766022	0.495616	0.317687	0.325691	0.285675	0.390279	0.476544	0.148215	0.309325	0.324011	0.201033	0.478883	0.499007	0.202185	0.481296	0.351423	0.380747	0.261113	0.336833	0.33306	-0.067064	0.356763	0.162734
TCGA-DX-A23V-01	TCGA-DX-A23V-01A-11R-A29R-07	No	4.6926	0.367567	0.154395	0.514719	0.386475	0.4829	0.340571	0.407629	0.495334	0.160462	0.348237	0.265293	0.14658	0.44792	0.570746	0.380323	0.521776	0.342864	0.380361	0.336345	0.372092	0.339267	-0.0348015	0.36237	0.25974
TCGA-DX-A23Y-01	TCGA-DX-A23Y-01A-11R-A27Q-07	No	5.22512	0.423757	0.208444	0.528393	0.470331	0.426653	0.307278	0.406928	0.464932	0.100973	0.329097	0.325282	0.271869	0.436144	0.49462	0.490978	0.543891	0.418964	0.433007	0.338165	0.323	0.401156	-0.0198895	0.428047	0.356788
TCGA-DX-A23Z-01	TCGA-DX-A23Z-01A-11R-A27Q-07	No	4.51304	0.348357	0.164147	0.500064	0.334927	0.444641	0.321047	0.43719	0.482617	0.372907	0.262457	0.272111	0.162458	0.469924	0.576718	0.311615	0.503633	0.360662	0.389657	0.275568	0.369575	0.38621	-0.0619605	0.37067	0.361947
TCGA-DX-A240-01	TCGA-DX-A240-01A-32R-A27Q-07	No	3.9657	0.120931	-0.0214118	0.474675	0.234694	0.15582	0.260737	0.320835	0.407826	0.136804	0.226157	0.290936	0.164849	0.457634	0.541295	0.144959	0.491341	0.357416	0.360401	0.264587	0.312602	0.326238	0.000818197	0.347078	0.137995
TCGA-DX-A2IZ-01	TCGA-DX-A2IZ-01A-11R-A21T-07	No	6.23455	0.188983	0.0557039	0.475021	0.196104	0.130978	0.310863	0.245953	0.282397	0.112503	0.131116	0.304108	0.0697508	0.441445	0.542554	0.0488326	0.488637	0.377047	0.32968	0.228725	0.241851	0.272104	-0.168144	0.312731	0.255922
TCGA-DX-A2J0-01	TCGA-DX-A2J0-01A-11R-A21T-07	No	5.07444	0.199251	0.183709	0.514568	0.325637	0.304971	0.335601	0.353614	0.435875	0.280425	0.238233	0.241344	0.181725	0.455546	0.65646	0.269606	0.479343	0.360594	0.401863	0.282463	0.306407	0.3597	-0.101025	0.355834	0.277817
TCGA-DX-A2J1-01	TCGA-DX-A2J1-01A-11R-A21T-07	No	5.86428	0.381601	0.184782	0.537784	0.443791	0.535206	0.340521	0.448894	0.542862	0.326	0.402252	0.32385	0.244052	0.440036	0.710731	0.395807	0.514115	0.355601	0.436037	0.321588	0.315974	0.388329	0.0117361	0.363035	0.42743
TCGA-DX-A2J4-01	TCGA-DX-A2J4-01A-32R-A21T-07	No	4.63673	0.357183	0.278148	0.5251	0.460901	0.498964	0.343121	0.42413	0.516605	0.620289	0.314521	0.369671	0.22289	0.45718	0.648579	0.396524	0.503518	0.37295	0.42978	0.347967	0.279006	0.339518	0.175013	0.309121	0.204697
TCGA-DX-A3LS-01	TCGA-DX-A3LS-01A-11R-A21T-07	No	5.19299	0.341451	0.145475	0.518584	0.418642	0.363542	0.340196	0.377294	0.457721	0.218773	0.333416	0.326387	0.254351	0.468246	0.652763	0.38828	0.507285	0.34155	0.437608	0.340062	0.321348	0.348148	-0.0959204	0.341067	0.349394
TCGA-DX-A3LT-01	TCGA-DX-A3LT-01A-12R-A21T-07	No	5.65286	0.306446	0.144802	0.509832	0.419118	0.32448	0.322462	0.391342	0.473471	0.439503	0.302084	0.292049	0.18238	0.437399	0.456556	0.384565	0.502437	0.353135	0.414195	0.30225	0.286172	0.349199	-2.99417e-05	0.361985	0.262421
TCGA-DX-A3LU-01	TCGA-DX-A3LU-01A-11R-A21T-07	No	7.60365	0.457928	0.274669	0.532352	0.468118	0.515543	0.313571	0.372496	0.482064	0.155323	0.31252	0.365672	0.234204	0.448071	0.55925	0.485099	0.48585	0.366048	0.41264	0.341468	0.422155	0.430798	0.00398013	0.355504	0.390423
TCGA-DX-A3LW-01	TCGA-DX-A3LW-01A-21R-A21T-07	No	4.59031	0.298685	0.109592	0.498615	0.309216	0.404898	0.364802	0.406392	0.468308	0.266035	0.261323	0.273678	0.15486	0.478844	0.634686	0.222219	0.488665	0.346553	0.400455	0.275383	0.300729	0.350438	-0.0397183	0.294733	0.31974
TCGA-DX-A3LY-01	TCGA-DX-A3LY-01B-11R-A27Q-07	No	4.53488	0.334173	0.0573267	0.528472	0.417334	0.461982	0.297906	0.361256	0.470738	0.300595	0.333955	0.293794	0.294154	0.474258	0.54682	0.251943	0.521247	0.398405	0.424092	0.274097	0.372087	0.332243	0.00153185	0.368581	0.136167
TCGA-DX-A3M1-01	TCGA-DX-A3M1-01A-11R-A22K-07	No	6.43789	0.336144	0.103458	0.507291	0.30074	0.329363	0.358142	0.362091	0.448866	0.20889	0.286527	0.276558	0.233287	0.453588	0.670028	0.290472	0.493495	0.345124	0.434611	0.252024	0.316607	0.382302	-0.110624	0.356818	0.253891
TCGA-DX-A3M2-01	TCGA-DX-A3M2-01A-21R-A22K-07	No	6.47968	0.456736	0.162063	0.54008	0.475425	0.525631	0.291884	0.376575	0.528781	0.313677	0.38297	0.268609	0.273531	0.455499	0.504897	0.402548	0.47049	0.347582	0.423706	0.309258	0.333392	0.372413	0.0479397	0.361845	0.375758
TCGA-DX-A3U5-01	TCGA-DX-A3U5-01A-11R-A22K-07	No	4.51387	0.363051	0.0446325	0.522882	0.356054	0.467436	0.30408	0.382076	0.471532	0.112924	0.324864	0.284148	0.218099	0.454162	0.543326	0.259976	0.525627	0.386146	0.378632	0.273778	0.33652	0.377293	-0.00339957	0.419072	0.223627
TCGA-DX-A3U6-01	TCGA-DX-A3U6-01A-11R-A29R-07	No	6.01371	0.442631	0.295042	0.572332	0.558442	0.535066	0.356851	0.455404	0.530365	0.334767	0.357724	0.312237	0.306615	0.432999	0.627943	0.55329	0.534219	0.352914	0.381838	0.377011	0.359509	0.408525	0.0218082	0.350954	0.462772
TCGA-DX-A3U7-01	TCGA-DX-A3U7-01A-11R-A29R-07	No	4.72329	0.175796	0.0973488	0.491049	0.32479	0.293166	0.254933	0.320542	0.362697	0.151092	0.176623	0.319406	0.225632	0.455823	0.567375	0.266707	0.487819	0.369707	0.422553	0.236126	0.404366	0.24847	-0.00883185	0.400384	0.179551
TCGA-DX-A3U8-01	TCGA-DX-A3U8-01A-11R-A29R-07	No	6.10937	0.294711	0.122919	0.504722	0.414102	0.265875	0.342967	0.32759	0.480474	0.117252	0.310485	0.319425	0.217866	0.454306	0.494782	0.392365	0.530175	0.392194	0.412552	0.28076	0.348062	0.328042	0.0466937	0.367423	0.334892
TCGA-DX-A3U9-01	TCGA-DX-A3U9-01A-11R-A30C-07	No	3.86477	0.0905023	0.0054624	0.499483	0.265875	0.267338	0.279218	0.339777	0.361597	0.262165	0.194878	0.23981	0.212319	0.46003	0.457694	0.176712	0.489303	0.35596	0.362334	0.246318	0.340786	0.283718	-0.091204	0.436722	0.0422474
TCGA-DX-A3UA-01	TCGA-DX-A3UA-01A-12R-A30C-07	No	4.99797	0.202825	-0.0161935	0.484628	0.251481	0.31087	0.279754	0.40908	0.409971	0.0939681	0.190237	0.317977	0.181085	0.472765	0.399197	0.215226	0.499957	0.350743	0.455815	0.281105	0.240863	0.316335	-0.0371675	0.340767	0.188773
TCGA-DX-A3UB-01	TCGA-DX-A3UB-01A-11R-A30C-07	No	4.06369	0.216175	0.103295	0.478938	0.244548	0.20853	0.312389	0.352371	0.380859	0.303579	0.206056	0.30848	0.127217	0.481625	0.695782	0.189809	0.498147	0.353125	0.402226	0.291796	0.334096	0.296582	0.282385	0.291931	0.264859
TCGA-DX-A3UC-01	TCGA-DX-A3UC-01A-11R-A30C-07	No	5.01089	0.231194	0.101146	0.473258	0.338848	0.323515	0.226937	0.360386	0.3654	0.25325	0.203778	0.318844	0.136811	0.472566	0.609622	0.283551	0.480414	0.30665	0.352457	0.22948	0.415409	0.236018	-0.0149611	0.356055	0.0476096
TCGA-DX-A3UD-01	TCGA-DX-A3UD-01A-11R-A30C-07	No	4.68966	0.198107	0.0958554	0.489495	0.336712	0.497674	0.323284	0.363612	0.360373	0.214273	0.170976	0.331406	0.149137	0.48466	0.60816	0.266208	0.498092	0.358652	0.39748	0.214176	0.348772	0.282016	0.0504661	0.374515	0.296544
TCGA-DX-A3UE-01	TCGA-DX-A3UE-01A-11R-A30C-07	No	3.77027	0.144538	0.0238884	0.475642	0.212085	0.269603	0.304896	0.346053	0.363028	0.115464	0.168837	0.290441	0.104391	0.477837	0.581227	0.109712	0.474302	0.304773	0.352009	0.22127	0.354275	0.295973	-0.0901923	0.341213	0.11029
TCGA-DX-A3UF-01	TCGA-DX-A3UF-01A-11R-A30C-07	No	4.43318	0.375619	0.0419455	0.490886	0.389358	0.309424	0.315966	0.351208	0.400758	0.16638	0.228158	0.314536	0.243155	0.47925	0.695904	0.281587	0.490222	0.34564	0.387154	0.248174	0.344693	0.337431	-0.0697998	0.37267	0.179958
TCGA-DX-A48J-01	TCGA-DX-A48J-01A-21R-A30C-07	No	4.72267	0.219836	0.0625987	0.487724	0.308524	0.325311	0.334117	0.333993	0.387236	0.370809	0.183506	0.30046	0.112916	0.501642	0.661741	0.266064	0.498591	0.406723	0.409243	0.228207	0.347967	0.278557	-0.0858951	0.276096	0.0549216
TCGA-DX-A48K-01	TCGA-DX-A48K-01A-11R-A30C-07	No	5.45305	0.246549	0.0491377	0.489524	0.300304	0.312262	0.3036	0.389084	0.478656	0.248592	0.259894	0.317076	0.16587	0.47881	0.567618	0.289527	0.516386	0.377078	0.44468	0.30568	0.308891	0.340776	0.0410039	0.408244	0.27213
TCGA-DX-A48L-01	TCGA-DX-A48L-01A-11R-A30C-07	No	5.48419	0.189119	-0.00423302	0.470668	0.190137	0.248128	0.295077	0.309576	0.345976	0.152987	0.164776	0.278977	0.167759	0.459519	0.606819	0.10876	0.479347	0.322134	0.37799	0.213567	0.318981	0.272151	-0.176959	0.346178	0.0608525
TCGA-DX-A48N-01	TCGA-DX-A48N-01A-11R-A30C-07	No	5.56256	0.311364	-0.00258599	0.526134	0.328515	0.255059	0.328306	0.332688	0.383686	0.164329	0.214307	0.252727	0.120251	0.463573	0.554416	0.150895	0.532685	0.399312	0.397053	0.254281	0.318356	0.290919	-0.0213182	0.379615	0.00511844
TCGA-DX-A48O-01	TCGA-DX-A48O-01A-11R-A30C-07	No	2.71686	0.235533	0.117422	0.492053	0.3067	0.305765	0.281626	0.317476	0.342436	0.373418	0.121112	0.307759	0.149211	0.482064	0.630543	0.27558	0.487255	0.316405	0.368083	0.233476	0.352469	0.255256	-0.133687	0.374641	0.154528
TCGA-DX-A48P-01	TCGA-DX-A48P-01A-11R-A30C-07	No	4.21742	0.285827	0.132634	0.502997	0.326848	0.35742	0.317216	0.389766	0.438012	0.367391	0.220049	0.319055	0.223271	0.494533	0.620428	0.298805	0.487971	0.337371	0.398697	0.255829	0.354421	0.27484	-0.0460742	0.345639	0.236789
TCGA-DX-A48R-01	TCGA-DX-A48R-01A-11R-A30C-07	No	5.59088	0.288155	-0.0359908	0.471166	0.172239	0.078736	0.254876	0.277339	0.351559	0.107041	0.0771658	0.285188	0.0791409	0.435688	0.633264	0.137351	0.464592	0.356404	0.444418	0.176805	0.311943	0.265555	-0.0317138	0.376489	0.179998
TCGA-DX-A48U-01	TCGA-DX-A48U-01A-11R-A30C-07	No	3.44248	0.185927	0.0297854	0.49494	0.267072	0.355742	0.300077	0.314902	0.378614	0.304648	0.139995	0.268777	0.0945102	0.485678	0.570706	0.231925	0.464422	0.376748	0.397819	0.186894	0.339749	0.229413	-0.0439293	0.330769	0.0690583
TCGA-DX-A6B7-01	TCGA-DX-A6B7-01A-11R-A30C-07	No	2.71512	0.178248	0.025572	0.502841	0.29703	0.308252	0.310573	0.320924	0.383913	0.326466	0.176892	0.244154	0.111438	0.513071	0.539751	0.163037	0.46881	0.391784	0.420407	0.20977	0.34076	0.240034	-0.086881	0.320295	0.11943
TCGA-DX-A6B8-01	TCGA-DX-A6B8-01A-11R-A30C-07	No	4.88291	0.0806139	-0.0275792	0.479157	0.235254	0.126007	0.273247	0.382231	0.481489	0.126999	0.288112	0.233305	0.0924478	0.43071	0.42418	0.125634	0.483836	0.339305	0.390278	0.298436	0.343209	0.322262	-0.0441052	0.4341	0.090182
TCGA-DX-A6B9-01	TCGA-DX-A6B9-01A-12R-A32Q-07	No	4.1509	0.234025	0.060975	0.501204	0.30612	0.224356	0.315678	0.356245	0.351205	0.367812	0.232934	0.353407	0.159746	0.459201	0.650448	0.274306	0.48643	0.335182	0.380477	0.287777	0.371815	0.230011	-0.0448424	0.296878	0.0964378
TCGA-DX-A6BA-01	TCGA-DX-A6BA-01A-11R-A30C-07	No	4.82515	0.25299	0.105572	0.48535	0.287877	0.27066	0.286028	0.368017	0.412513	0.268005	0.260542	0.259269	0.141692	0.477626	0.513103	0.207567	0.491614	0.323278	0.402604	0.238873	0.375918	0.305186	-0.0262402	0.346036	0.169477
TCGA-DX-A6BB-01	TCGA-DX-A6BB-01A-12R-A32Q-07	No	4.31062	0.254027	0.0673818	0.480612	0.268213	0.294076	0.285533	0.353448	0.424733	0.294538	0.185017	0.316301	0.0959495	0.472388	0.662391	0.154439	0.443783	0.366041	0.368126	0.217527	0.377965	0.279742	0.00495856	0.34373	0.116059
TCGA-DX-A6BE-01	TCGA-DX-A6BE-01A-41R-A32Q-07	No	5.6105	0.393058	0.24095	0.541288	0.473844	0.479655	0.35983	0.454792	0.511639	0.303043	0.322885	0.271256	0.164394	0.463397	0.617584	0.428865	0.512499	0.376777	0.441687	0.36491	0.349268	0.384712	-0.0182101	0.327523	0.425927
TCGA-DX-A6BF-01	TCGA-DX-A6BF-01A-11R-A30C-07	No	5.25245	0.355643	0.118368	0.532895	0.486125	0.564861	0.374096	0.399722	0.480736	0.194726	0.365882	0.270342	0.216932	0.439229	0.619493	0.374857	0.49584	0.353946	0.375056	0.266686	0.380314	0.400289	0.014549	0.360218	0.287526
TCGA-DX-A6BG-01	TCGA-DX-A6BG-01A-11R-A30C-07	No	5.59523	0.417464	0.204679	0.534888	0.432279	0.368008	0.315246	0.391507	0.529202	0.20844	0.303587	0.250409	0.254563	0.448157	0.677827	0.4196	0.53367	0.374848	0.435845	0.32241	0.343342	0.374352	-7.24402e-05	0.371752	0.396029
TCGA-DX-A6BH-01	TCGA-DX-A6BH-01A-12R-A30C-07	No	5.11517	0.262968	0.0921668	0.518569	0.393707	0.405985	0.301631	0.439646	0.451459	0.330822	0.24474	0.225482	0.211956	0.466758	0.611856	0.3072	0.491934	0.370399	0.415489	0.302541	0.321982	0.376881	-0.0707421	0.35098	0.279077
TCGA-DX-A6YQ-01	TCGA-DX-A6YQ-01A-12R-A33J-07	No	4.99331	0.43008	0.0575426	0.517104	0.361243	0.341818	0.30676	0.356442	0.457247	0.162488	0.295698	0.275309	0.16705	0.460217	0.460822	0.363802	0.543068	0.34283	0.334086	0.271159	0.294579	0.322312	0.0837969	0.439115	0.26234
TCGA-DX-A6YR-01	TCGA-DX-A6YR-01A-33R-A355-07	No	5.19381	0.255585	0.0224312	0.511099	0.360592	0.409616	0.327939	0.374912	0.443749	0.202819	0.257574	0.26721	0.170533	0.45468	0.617747	0.279041	0.517356	0.383531	0.389582	0.258395	0.303562	0.331825	0.0670188	0.389243	0.202138
TCGA-DX-A6YS-01	TCGA-DX-A6YS-01A-12R-A355-07	No	3.88857	0.192133	0.0321757	0.498851	0.250726	0.349995	0.301623	0.327437	0.395021	0.203758	0.198833	0.233454	0.145956	0.462712	0.581796	0.27723	0.503693	0.355199	0.388061	0.255791	0.368186	0.317483	0.0847099	0.341945	0.239754
TCGA-DX-A6YT-01	TCGA-DX-A6YT-01A-21R-A355-07	No	4.12499	0.297472	0.00425405	0.495624	0.261069	0.44697	0.2855	0.398338	0.434364	0.0924147	0.28323	0.235138	0.132062	0.46532	0.57684	0.259778	0.503997	0.379967	0.377261	0.250836	0.332853	0.343058	-0.0428493	0.407133	0.192794
TCGA-DX-A6YU-01	TCGA-DX-A6YU-01A-12R-A33J-07	No	5.76752	0.412127	0.106442	0.525067	0.438665	0.44811	0.346566	0.409671	0.491333	0.0769559	0.312643	0.293321	0.223595	0.432588	0.682052	0.434573	0.540823	0.365093	0.404466	0.323887	0.321714	0.36761	-0.0851607	0.400375	0.215827
TCGA-DX-A6YV-01	TCGA-DX-A6YV-01A-12R-A355-07	No	6.66464	0.157774	-0.0313998	0.471236	0.230591	0.280003	0.287619	0.305445	0.419078	0.0322898	0.236008	0.241356	0.118309	0.425686	0.506035	0.184836	0.497003	0.374038	0.41813	0.205072	0.363902	0.280815	-0.0831955	0.428469	0.241338
TCGA-DX-A6YX-01	TCGA-DX-A6YX-01A-11R-A41I-07	No	5.65365	0.280797	0.0436102	0.483231	0.237975	0.406186	0.282164	0.354672	0.480081	0.130808	0.285353	0.254435	0.177528	0.41398	0.355406	0.209768	0.505967	0.342123	0.367884	0.225511	0.263501	0.376672	-0.0868473	0.388701	0.262909
TCGA-DX-A6YZ-01	TCGA-DX-A6YZ-01A-12R-A355-07	No	4.63025	0.380596	0.116121	0.53046	0.370875	0.55521	0.322882	0.41372	0.442087	0.381744	0.254319	0.26059	0.14498	0.479257	0.702323	0.293257	0.524588	0.411477	0.427152	0.289651	0.338133	0.335751	0.00746729	0.318536	0.308162
TCGA-DX-A6Z0-01	TCGA-DX-A6Z0-01A-13R-A36F-07	No	3.89474	0.302223	0.1614	0.493184	0.32631	0.388481	0.321852	0.391088	0.463972	0.306293	0.234023	0.25045	0.191651	0.459472	0.569731	0.353823	0.525426	0.325968	0.391008	0.28362	0.34706	0.347735	-0.120171	0.379137	0.291873
TCGA-DX-A6Z2-01	TCGA-DX-A6Z2-01A-12R-A36F-07	No	4.75674	0.43139	0.17331	0.530906	0.459615	0.452272	0.331402	0.409879	0.4542	0.318048	0.277846	0.334981	0.216954	0.49198	0.583867	0.433526	0.51018	0.362375	0.417871	0.273004	0.359415	0.3226	-0.0761318	0.35751	0.352685
TCGA-DX-A7EF-01	TCGA-DX-A7EF-01A-11R-A33J-07	No	4.3947	0.159252	-0.000486023	0.455768	0.228195	0.230071	0.311838	0.327182	0.427834	0.111021	0.219527	0.278806	0.151942	0.42531	0.389367	0.145841	0.482308	0.321989	0.360501	0.223113	0.292062	0.267276	0.0267254	0.415818	0.212171
TCGA-DX-A7EI-01	TCGA-DX-A7EI-01A-11R-A33J-07	No	4.03961	0.162262	0.146776	0.506037	0.325587	0.142378	0.296925	0.290583	0.366051	0.166047	0.115467	0.259311	0.150422	0.425997	0.340579	0.218238	0.500475	0.316024	0.391352	0.286606	0.337807	0.299775	-0.000568891	0.343293	0.286348
TCGA-DX-A7EL-01	TCGA-DX-A7EL-01A-12R-A36F-07	No	5.4281	0.425375	0.240556	0.536336	0.481274	0.404344	0.323161	0.409009	0.434543	0.410489	0.247767	0.3278	0.272104	0.482098	0.580821	0.421508	0.53053	0.338793	0.389251	0.286352	0.350456	0.34514	-0.0828303	0.343683	0.350816
TCGA-DX-A7EM-01	TCGA-DX-A7EM-01A-11R-A36F-07	No	4.53087	0.281127	0.158375	0.505354	0.348964	0.393114	0.296561	0.383052	0.396551	0.289136	0.234145	0.293592	0.148194	0.45935	0.69757	0.31525	0.511442	0.406927	0.443543	0.255293	0.348313	0.326417	-0.0234116	0.392196	0.168177
TCGA-DX-A7EN-01	TCGA-DX-A7EN-01A-11R-A39D-07	No	4.32038	0.181663	0.0318887	0.465096	0.181657	0.328461	0.281042	0.273918	0.31197	0.149251	0.141362	0.317469	0.0932352	0.475823	0.629771	0.119921	0.471323	0.334578	0.35372	0.148318	0.38454	0.201733	0.00559059	0.383532	0.105781
TCGA-DX-A7EO-01	TCGA-DX-A7EO-01A-11R-A36F-07	No	5.52369	0.0103776	0.0254937	0.493128	0.230369	0.112976	0.258433	0.291296	0.333667	0.082514	0.0921543	0.356681	0.16573	0.450768	0.509894	0.0702292	0.470039	0.272853	0.375948	0.275352	0.189895	0.167605	-0.0477223	0.323832	0.247635
TCGA-DX-A7EQ-01	TCGA-DX-A7EQ-01A-11R-A466-07	No	5.39638	0.0375105	0.0657456	0.489099	0.334431	0.258437	0.269782	0.326455	0.383761	0.148474	0.137253	0.337758	0.207872	0.46504	0.683717	0.111646	0.445324	0.299989	0.397131	0.317467	0.248369	0.222237	0.175261	0.261973	0.310681
TCGA-DX-A7ER-01	TCGA-DX-A7ER-01A-11R-A36F-07	No	4.87959	0.0900282	0.0621789	0.503897	0.267224	0.0587124	0.305028	0.253536	0.321223	0.0414918	0.0955898	0.365519	0.196402	0.504848	0.568918	0.12543	0.445891	0.309817	0.431491	0.264297	0.30078	0.208454	0.0947772	0.281074	0.340254
TCGA-DX-A7ES-01	TCGA-DX-A7ES-01A-31R-A39D-07	No	5.31541	0.442439	0.34669	0.515873	0.477701	0.50973	0.370067	0.427383	0.512258	0.329358	0.357268	0.338156	0.320787	0.463563	0.674415	0.463811	0.504513	0.334824	0.395456	0.360521	0.379678	0.410027	-0.0114706	0.286762	0.252794
TCGA-DX-A7ET-01	TCGA-DX-A7ET-01A-11R-A36F-07	No	7.14341	0.466252	0.177828	0.53113	0.488905	0.44656	0.315679	0.40382	0.496715	0.124481	0.362086	0.401192	0.318534	0.456449	0.643257	0.494838	0.485369	0.347724	0.417211	0.301672	0.281753	0.416978	0.00423143	0.413941	0.394526
TCGA-DX-A7EU-01	TCGA-DX-A7EU-01A-22R-A36F-07	No	4.99884	0.284067	0.0878679	0.515384	0.337062	0.459002	0.348867	0.395251	0.461607	0.242104	0.263957	0.300266	0.124611	0.469767	0.551857	0.313255	0.499067	0.300499	0.384667	0.277007	0.308095	0.370287	-0.00413566	0.366309	0.245766
TCGA-DX-A8BG-01	TCGA-DX-A8BG-01A-12R-A41I-07	No	6.56577	0.56059	0.262251	0.524261	0.484208	0.470418	0.31917	0.371088	0.518084	0.145133	0.312309	0.3664	0.201276	0.441873	0.499616	0.523542	0.540941	0.381405	0.40048	0.339386	0.318379	0.427928	0.153597	0.40994	0.480808
TCGA-DX-A8BH-01	TCGA-DX-A8BH-01A-11R-A37L-07	No	5.4333	0.393396	0.190908	0.518244	0.395156	0.43339	0.306759	0.394752	0.463914	0.280426	0.298304	0.376881	0.170037	0.425096	0.551247	0.384676	0.512486	0.36702	0.382001	0.299077	0.293004	0.368234	-0.0136013	0.437112	0.444816
TCGA-DX-A8BJ-01	TCGA-DX-A8BJ-01A-11R-A41I-07	No	5.93089	0.242689	0.093219	0.506901	0.270961	0.223441	0.294719	0.351574	0.469097	0.164742	0.289057	0.346263	0.141131	0.413964	0.505832	0.278764	0.487602	0.327039	0.402986	0.295827	0.272192	0.330661	-0.0150822	0.394449	0.317749
TCGA-DX-A8BK-01	TCGA-DX-A8BK-01A-11R-A37L-07	No	6.54191	0.386207	0.157283	0.509939	0.409916	0.553167	0.320748	0.41472	0.472409	0.307121	0.387337	0.32908	0.298121	0.440382	0.684814	0.369987	0.483805	0.337681	0.426201	0.290396	0.316288	0.403168	-0.0387434	0.380805	0.389286
TCGA-DX-A8BL-01	TCGA-DX-A8BL-01A-11R-A41I-07	No	6.27108	0.466294	0.287887	0.525294	0.500709	0.479023	0.304612	0.369362	0.43846	0.292007	0.250751	0.391374	0.247396	0.483131	0.557341	0.449174	0.492232	0.338887	0.415206	0.302349	0.370376	0.35145	-0.019837	0.376329	0.505019
TCGA-DX-A8BM-01	TCGA-DX-A8BM-01A-11R-A41I-07	No	4.65213	0.402505	0.0154624	0.486283	0.28222	0.293928	0.339124	0.342666	0.455358	0.155551	0.296541	0.281096	0.094867	0.417121	0.521674	0.152848	0.513388	0.351588	0.348924	0.262862	0.322919	0.357565	-0.0413837	0.389838	0.23622
TCGA-DX-A8BN-01	TCGA-DX-A8BN-01A-11R-A37L-07	No	4.35921	0.308875	0.0255143	0.486568	0.272021	0.367368	0.274237	0.366364	0.453901	0.117434	0.285896	0.264999	0.173179	0.431434	0.493523	0.218574	0.49057	0.289775	0.368016	0.202771	0.365677	0.33734	-0.00345381	0.352115	0.107812
TCGA-DX-A8BO-01	TCGA-DX-A8BO-01A-11R-A41I-07	No	6.35034	0.474242	0.11399	0.515392	0.405856	0.589284	0.281069	0.457258	0.533521	0.327973	0.3248	0.334013	0.216347	0.441279	0.575743	0.38988	0.493797	0.30852	0.380468	0.272837	0.272967	0.382851	0.0249672	0.364728	0.511722
TCGA-DX-A8BP-01	TCGA-DX-A8BP-01A-11R-A37L-07	No	5.24734	0.433345	0.15971	0.515585	0.451371	0.388007	0.304321	0.40777	0.55115	0.175564	0.31922	0.351676	0.24091	0.455826	0.498032	0.46875	0.515413	0.357676	0.423602	0.296919	0.280816	0.383972	0.0445281	0.430407	0.312468
TCGA-DX-A8BQ-01	TCGA-DX-A8BQ-01A-11R-A37L-07	No	5.62406	0.501296	0.245181	0.520519	0.511905	0.501012	0.311288	0.435055	0.50709	0.357696	0.300673	0.367907	0.266516	0.439461	0.613156	0.489439	0.522029	0.382646	0.434243	0.349626	0.293991	0.415354	-0.0097601	0.410453	0.40915
TCGA-DX-A8BR-01	TCGA-DX-A8BR-01A-11R-A41I-07	No	5.06698	0.312753	0.139118	0.509102	0.324292	0.458433	0.310526	0.419974	0.49468	0.315014	0.357607	0.25786	0.175392	0.45444	0.607672	0.279998	0.510549	0.320955	0.388581	0.280028	0.317914	0.336036	0.00234513	0.396921	0.234108
TCGA-DX-A8BS-01	TCGA-DX-A8BS-01A-11R-A37L-07	No	3.96724	0.220569	0.0795347	0.500372	0.318832	0.359606	0.311523	0.411279	0.495822	0.201985	0.339707	0.29406	0.230828	0.443256	0.528336	0.256988	0.498224	0.314835	0.373631	0.266902	0.262904	0.377738	0.00846345	0.459278	0.13247
TCGA-DX-A8BT-01	TCGA-DX-A8BT-01A-11R-A37L-07	No	5.2548	0.306576	0.158933	0.503773	0.348412	0.394712	0.307206	0.371689	0.424299	0.25665	0.254651	0.236086	0.240479	0.474294	0.624002	0.262448	0.504241	0.34323	0.348257	0.273202	0.322396	0.356623	-0.04396	0.413633	0.232645
TCGA-DX-A8BU-01	TCGA-DX-A8BU-01A-11R-A37L-07	No	4.12881	0.197342	0.125809	0.505071	0.274661	0.133734	0.301932	0.333029	0.406936	0.134932	0.228431	0.350446	0.136119	0.457354	0.377139	0.271316	0.532548	0.365648	0.394992	0.282595	0.352684	0.299953	0.0434165	0.426413	0.235692
TCGA-DX-A8BV-01	TCGA-DX-A8BV-01A-11R-A37L-07	No	6.28948	0.278056	0.103342	0.503849	0.310231	0.426359	0.308036	0.350538	0.441367	0.265037	0.313307	0.217697	0.254202	0.478157	0.706791	0.231427	0.515409	0.382077	0.446525	0.303639	0.297059	0.330608	-0.0198141	0.37796	0.205916
TCGA-DX-A8BX-01	TCGA-DX-A8BX-01A-11R-A37L-07	No	6.51913	0.373409	-0.0106042	0.509373	0.31221	0.229749	0.33337	0.341127	0.462945	0.0893917	0.332186	0.254347	0.176743	0.436793	0.551694	0.162242	0.48103	0.399936	0.391113	0.252393	0.27451	0.315771	-0.0410606	0.342387	0.169152
TCGA-DX-A8BZ-01	TCGA-DX-A8BZ-01A-11R-A37L-07	No	5.64491	0.324995	0.0498378	0.501619	0.374299	0.4181	0.267676	0.376986	0.52356	0.331152	0.372293	0.364221	0.220589	0.436466	0.652357	0.21231	0.460942	0.280871	0.381758	0.266216	0.303509	0.357108	0.00353311	0.347923	0.241907
TCGA-DX-AATS-01	TCGA-DX-AATS-01A-12R-A41I-07	No	3.93021	0.306866	0.0575866	0.48559	0.318099	0.146596	0.317853	0.355411	0.46285	0.206991	0.295394	0.286904	0.220587	0.464226	0.432142	0.225677	0.479354	0.335501	0.412656	0.313015	0.302772	0.291524	-0.0644121	0.399174	0.248935
TCGA-DX-AB2E-01	TCGA-DX-AB2E-01A-11R-A39D-07	No	3.7996	0.323628	0.112982	0.498966	0.34855	0.334109	0.314061	0.354446	0.477063	0.291548	0.287549	0.354237	0.263315	0.394208	0.531017	0.311752	0.505151	0.358833	0.444336	0.298186	0.279468	0.347881	-0.0254729	0.371413	0.195638
TCGA-DX-AB2F-01	TCGA-DX-AB2F-01A-11R-A38C-07	No	5.37107	0.310886	0.0453872	0.511458	0.326416	0.482409	0.35277	0.402447	0.474737	0.100506	0.318746	0.298156	0.197039	0.473508	0.595567	0.240475	0.509514	0.326566	0.356516	0.259128	0.315836	0.373327	-0.096684	0.36186	0.124752
TCGA-DX-AB2G-01	TCGA-DX-AB2G-01A-11R-A39D-07	No	5.81104	0.401677	0.123674	0.525528	0.393663	0.437743	0.352842	0.3579	0.472397	0.0521039	0.352274	0.300942	0.157835	0.458109	0.647604	0.348775	0.506181	0.366318	0.415748	0.278965	0.346397	0.371321	-0.0176318	0.359763	0.204372
TCGA-DX-AB2H-01	TCGA-DX-AB2H-01A-11R-A39D-07	No	4.97488	0.1051	0.0668776	0.52513	0.251246	0.180073	0.35282	0.267361	0.339812	0.0894968	0.204054	0.321962	0.104107	0.455698	0.552791	0.134876	0.490252	0.341174	0.309033	0.261125	0.332595	0.29755	-0.11106	0.330673	0.271805
TCGA-DX-AB2J-01	TCGA-DX-AB2J-01A-11R-A38C-07	No	4.68455	0.174207	0.0307862	0.499305	0.211785	0.263927	0.328372	0.377214	0.397208	0.180898	0.17519	0.289369	0.10422	0.468482	0.540726	0.0878999	0.479724	0.32715	0.353501	0.24334	0.292031	0.250839	0.0553097	0.284545	0.229152
TCGA-DX-AB2L-01	TCGA-DX-AB2L-01A-32R-A41I-07	No	5.14335	0.179341	0.162482	0.514517	0.339395	0.337007	0.310429	0.42062	0.485318	0.256265	0.290432	0.242665	0.240633	0.471968	0.699032	0.304923	0.495296	0.355116	0.450578	0.276703	0.294723	0.355005	-0.00740024	0.298423	0.127839
TCGA-DX-AB2O-01	TCGA-DX-AB2O-01A-12R-A39D-07	No	6.61863	0.293462	0.124282	0.503356	0.362632	0.344882	0.285741	0.316581	0.424908	0.171592	0.203239	0.312965	0.179749	0.433163	0.444248	0.290759	0.503536	0.319402	0.376618	0.263703	0.343961	0.321807	0.00848504	0.415406	0.251656
TCGA-DX-AB2P-01	TCGA-DX-AB2P-01A-11R-A38C-07	No	5.41922	0.308316	0.162975	0.490374	0.326146	0.309897	0.270908	0.402059	0.477629	0.234304	0.300461	0.286491	0.239917	0.447565	0.521756	0.293153	0.511544	0.341362	0.421957	0.290169	0.325873	0.328199	-0.0355062	0.421969	0.290735
TCGA-DX-AB2Q-01	TCGA-DX-AB2Q-01A-11R-A39D-07	No	4.74902	0.188268	0.1002	0.503832	0.286627	0.360613	0.285099	0.352004	0.417924	0.173411	0.309377	0.274508	0.275243	0.433895	0.514281	0.209202	0.49306	0.284562	0.360769	0.235818	0.236849	0.304969	-0.00909517	0.402621	0.230452
TCGA-DX-AB2S-01	TCGA-DX-AB2S-01A-11R-A39D-07	No	8.038	0.613505	0.398261	0.549367	0.514541	0.635096	0.324071	0.454519	0.535111	0.250299	0.317577	0.379341	0.341942	0.449177	0.694564	0.608366	0.558387	0.373422	0.417948	0.385536	0.336154	0.416853	0.0743225	0.397266	0.692695
TCGA-DX-AB2T-01	TCGA-DX-AB2T-01A-11R-A38C-07	No	5.74973	0.395778	0.116934	0.533156	0.457968	0.480229	0.327714	0.390224	0.468567	0.313693	0.29766	0.318958	0.245885	0.478461	0.637245	0.451392	0.532241	0.348374	0.408001	0.308914	0.378322	0.384922	-0.0199016	0.429391	0.37064
TCGA-DX-AB2V-01	TCGA-DX-AB2V-01A-11R-A41I-07	No	5.0635	0.31307	0.157477	0.535118	0.41122	0.446962	0.349031	0.436879	0.413988	0.23909	0.318327	0.269101	0.25054	0.485314	0.636352	0.283511	0.472345	0.402059	0.428279	0.280521	0.27902	0.275765	-0.0644896	0.302786	0.138645
TCGA-DX-AB2W-01	TCGA-DX-AB2W-01A-11R-A39D-07	No	5.49878	0.300922	0.19201	0.502442	0.340915	0.496361	0.307316	0.406009	0.51989	0.232477	0.359995	0.299756	0.200933	0.440095	0.529839	0.272207	0.482043	0.295702	0.403017	0.295834	0.247035	0.40402	0.0481847	0.416338	0.32234
TCGA-DX-AB2X-01	TCGA-DX-AB2X-01A-11R-A38C-07	No	4.31224	0.175001	0.0387373	0.496532	0.25899	0.392158	0.263981	0.368515	0.478447	0.12975	0.283522	0.327396	0.135999	0.422823	0.488648	0.199365	0.472946	0.284314	0.371605	0.234596	0.315347	0.295448	0.0020059	0.37352	0.220986
TCGA-DX-AB2Z-01	TCGA-DX-AB2Z-01A-11R-A38C-07	No	5.73275	0.433592	0.174557	0.514106	0.50058	0.372602	0.311129	0.369555	0.496057	0.138471	0.328469	0.349946	0.314344	0.446236	0.506644	0.528607	0.552404	0.346039	0.404933	0.342826	0.303082	0.400179	-0.00024941	0.442454	0.258684
TCGA-DX-AB30-01	TCGA-DX-AB30-01A-11R-A39D-07	No	5.48821	0.242071	0.0417582	0.486333	0.180898	0.190803	0.283842	0.321399	0.429756	0.170121	0.160962	0.343684	0.118757	0.462964	0.3628	0.145136	0.503676	0.354108	0.409177	0.311465	0.271069	0.309652	0.0682631	0.390658	0.180201
TCGA-DX-AB32-01	TCGA-DX-AB32-01A-11R-A41I-07	No	6.18922	0.464812	0.30893	0.518627	0.466916	0.533992	0.325601	0.453404	0.477408	0.268408	0.328158	0.304519	0.246244	0.459194	0.679533	0.511865	0.533549	0.362899	0.440315	0.353298	0.305237	0.386086	0.180118	0.367079	0.630015
TCGA-DX-AB35-01	TCGA-DX-AB35-01A-21R-A41I-07	No	4.81028	0.320166	0.04967	0.528213	0.353479	0.349664	0.336417	0.34941	0.433551	0.0925304	0.293119	0.317875	0.229363	0.488868	0.678762	0.292826	0.499937	0.328125	0.378269	0.279276	0.30182	0.353893	-0.0339344	0.375353	0.268352
TCGA-DX-AB36-01	TCGA-DX-AB36-01A-11R-A41I-07	No	4.99346	0.214869	0.0593501	0.49709	0.20566	0.095087	0.29145	0.34313	0.462111	0.0656475	0.258017	0.348582	0.175171	0.428445	0.420037	0.17268	0.491175	0.345934	0.369467	0.291354	0.276691	0.27359	-0.0386701	0.443652	0.139213
TCGA-DX-AB37-01	TCGA-DX-AB37-01A-11R-A41I-07	No	5.30571	0.423965	0.270871	0.536837	0.469466	0.548359	0.305401	0.408583	0.47671	0.239545	0.337905	0.326679	0.22188	0.444196	0.63363	0.454852	0.503393	0.323611	0.415366	0.319782	0.352538	0.364861	0.0245814	0.357884	0.406469
TCGA-DX-AB3A-01	TCGA-DX-AB3A-01A-11R-A41I-07	No	4.71516	0.311361	0.0766308	0.520544	0.355273	0.395612	0.350585	0.370642	0.416278	0.195894	0.251166	0.250049	0.190065	0.464713	0.682133	0.249827	0.5064	0.370379	0.381006	0.289221	0.285506	0.327616	-0.0385592	0.319463	0.240282
TCGA-DX-AB3B-01	TCGA-DX-AB3B-01A-11R-A41I-07	No	4.85966	0.0350977	0.150535	0.487678	0.290724	0.000201981	0.292699	0.301258	0.406193	0.233665	0.155731	0.409343	0.159189	0.490274	0.466062	0.211759	0.512584	0.313683	0.366081	0.300674	0.297169	0.237896	-0.0958843	0.28173	0.235529
TCGA-DX-AB3C-01	TCGA-DX-AB3C-01A-11R-A41I-07	No	7.13725	0.0295783	-0.0530612	0.507629	0.192779	-0.0386434	0.247228	0.238774	0.35523	0.0265754	0.02653	0.383897	0.089523	0.46713	0.489379	-0.0728963	0.473236	0.334807	0.384825	0.259996	0.293454	0.216249	-0.0565976	0.311439	0.248407
TCGA-FX-A2QS-01	TCGA-FX-A2QS-01A-11R-A21T-07	No	4.00352	0.318132	0.101835	0.484959	0.314239	0.273189	0.312552	0.372323	0.434705	0.111669	0.250755	0.235686	0.148103	0.454207	0.321243	0.282956	0.521657	0.362799	0.391028	0.3005	0.264848	0.340859	-0.0066937	0.373008	0.251697
TCGA-FX-A3NJ-01	TCGA-FX-A3NJ-01A-11R-A21T-07	No	3.97118	0.306396	0.163951	0.488164	0.297117	0.323914	0.313743	0.343206	0.441326	0.381661	0.22413	0.254806	0.126027	0.491745	0.529758	0.285705	0.505338	0.401617	0.413612	0.223766	0.365801	0.286621	-0.0776728	0.349728	0.209409
TCGA-FX-A3NK-01	TCGA-FX-A3NK-01A-11R-A21T-07	No	4.52967	0.213129	0.240568	0.513231	0.365024	0.384201	0.363098	0.430209	0.481466	0.320008	0.263134	0.25141	0.174176	0.485142	0.638545	0.266132	0.495014	0.351594	0.408585	0.317685	0.355778	0.33013	0.00261661	0.358488	0.296016
TCGA-FX-A3RE-01	TCGA-FX-A3RE-01A-11R-A22K-07	No	4.0406	0.158898	0.124031	0.508236	0.258176	0.308199	0.318928	0.387128	0.468751	0.264162	0.233497	0.287933	0.118273	0.458904	0.541539	0.217455	0.495201	0.326906	0.389838	0.309365	0.357318	0.343047	-0.0447255	0.356126	0.112402
TCGA-FX-A3TO-01	TCGA-FX-A3TO-01A-11R-A22K-07	No	5.37177	0.352621	0.0659536	0.475171	0.273566	0.382345	0.334958	0.366398	0.420293	0.153929	0.313426	0.326849	0.207517	0.437354	0.534389	0.170783	0.483301	0.332608	0.363741	0.269589	0.248377	0.343466	-0.0717644	0.432258	0.171711
TCGA-FX-A48G-01	TCGA-FX-A48G-01A-11R-A24X-07	No	4.6027	0.1732	0.177252	0.503921	0.384524	0.305845	0.274031	0.347114	0.378895	0.300063	0.229409	0.355211	0.217476	0.480738	0.672018	0.288091	0.443384	0.309343	0.348855	0.294788	0.374783	0.328963	-0.0605113	0.340287	0.339035
TCGA-FX-A76Y-01	TCGA-FX-A76Y-01A-11R-A355-07	No	4.78614	0.246035	0.0850923	0.501406	0.33739	0.28732	0.301274	0.331448	0.379195	0.372528	0.162692	0.308462	0.0960558	0.493976	0.60231	0.2248	0.502664	0.34889	0.344105	0.240644	0.359849	0.299663	-0.0699737	0.352117	0.110087
TCGA-FX-A8OO-01	TCGA-FX-A8OO-01A-11R-A36F-07	No	3.09837	0.087987	0.0252498	0.493364	0.266134	0.161346	0.282175	0.271755	0.341675	0.0600953	0.0995097	0.359439	0.112406	0.460235	0.506319	0.102724	0.48493	0.349982	0.389288	0.263938	0.294226	0.218881	-0.0749224	0.299253	0.247107
TCGA-HB-A2OT-01	TCGA-HB-A2OT-01A-11R-A21T-07	No	4.1818	0.243623	0.118468	0.50899	0.266	0.348745	0.297728	0.397497	0.56211	0.175876	0.418388	0.302965	0.231	0.423711	0.578018	0.204351	0.491074	0.300741	0.383602	0.248126	0.238563	0.33975	-0.0818613	0.387143	0.19576
TCGA-HB-A3L4-01	TCGA-HB-A3L4-01A-11R-A21T-07	No	4.73777	0.224438	0.0333586	0.489211	0.253234	0.20834	0.292239	0.2924	0.371068	0.0825865	0.14764	0.318684	0.0550904	0.461453	0.508594	0.129394	0.479867	0.290358	0.368342	0.235926	0.416848	0.249606	-0.0511585	0.401749	0.149572
TCGA-HB-A3YV-01	TCGA-HB-A3YV-01A-11R-A24X-07	No	2.80226	0.266586	0.00153756	0.533506	0.30947	-0.00746362	0.333777	0.335446	0.357055	0.117213	0.2502	0.208041	0.110018	0.470415	0.486942	0.238652	0.50352	0.36583	0.372291	0.33724	0.248623	0.277704	-0.00741079	0.390174	0.177033
TCGA-HB-A43Z-01	TCGA-HB-A43Z-01A-11R-A24X-07	No	2.39241	0.240107	0.0599849	0.490753	0.30149	0.292793	0.321624	0.338466	0.409526	0.268741	0.210734	0.27046	0.0827018	0.454933	0.426821	0.141118	0.479723	0.356977	0.37116	0.241367	0.421959	0.227033	-0.00536562	0.430866	0.16964
TCGA-HB-A5W3-01	TCGA-HB-A5W3-01A-11R-A29R-07	No	4.06339	0.248048	0.110948	0.484142	0.315118	0.419951	0.321562	0.383864	0.470307	0.303299	0.243923	0.24901	0.132426	0.458945	0.585898	0.246849	0.492398	0.33985	0.36083	0.225795	0.325361	0.325969	0.00412149	0.338406	0.0820981
TCGA-HS-A5N7-01	TCGA-HS-A5N7-01A-21R-A26T-07	No	5.14809	0.219112	0.150322	0.496449	0.411377	0.448444	0.307281	0.400343	0.481607	0.200143	0.304931	0.353703	0.238208	0.462052	0.671693	0.271395	0.489794	0.317041	0.377906	0.263532	0.374438	0.331056	-0.0367551	0.324824	0.155097
TCGA-HS-A5N8-01	TCGA-HS-A5N8-01A-11R-A26T-07	No	4.06804	0.403708	0.0420483	0.522962	0.339622	0.306463	0.3004	0.359177	0.521185	0.0822647	0.24909	0.296459	0.203734	0.426519	0.54751	0.272492	0.499866	0.314163	0.393529	0.324575	0.368078	0.322101	0.00923582	0.341113	0.077264
TCGA-HS-A5N9-01	TCGA-HS-A5N9-01A-11R-A26T-07	No	3.29571	0.164224	-0.00694314	0.461791	0.230473	0.152666	0.253717	0.256501	0.356566	0.0631797	0.10017	0.234813	0.0731396	0.449706	0.32888	0.137252	0.508025	0.349598	0.371017	0.196959	0.301092	0.24117	-0.214996	0.376159	0.188285
TCGA-HS-A5NA-01	TCGA-HS-A5NA-01A-11R-A26T-07	No	4.90806	0.248239	0.0811635	0.505826	0.313539	0.27557	0.270126	0.328873	0.438744	0.210603	0.183889	0.324593	0.154356	0.469111	0.39477	0.26882	0.534793	0.312284	0.351	0.217092	0.370222	0.2983	-0.0764312	0.41945	0.240973
TCGA-IE-A3OV-01	TCGA-IE-A3OV-01A-11R-A22K-07	No	4.33913	0.347299	0.214337	0.518803	0.38523	0.386184	0.348785	0.385233	0.429256	0.200515	0.248595	0.329988	0.175505	0.470313	0.486901	0.393568	0.506756	0.357686	0.405309	0.281466	0.384093	0.322788	-0.0142844	0.419661	0.455378
TCGA-IE-A4EH-01	TCGA-IE-A4EH-01A-11R-A24X-07	No	3.97332	0.159337	-0.0327984	0.501594	0.288236	0.118089	0.30321	0.291721	0.380346	0.183076	0.189747	0.268238	0.133497	0.460047	0.626358	0.133136	0.46644	0.320687	0.362555	0.240006	0.360328	0.262329	-0.0477969	0.364578	-0.0438317
TCGA-IE-A4EI-01	TCGA-IE-A4EI-01A-11R-A24X-07	No	2.48299	0.0242297	0.064938	0.483034	0.219419	0.0250779	0.279966	0.289213	0.39824	0.157281	0.206463	0.292413	0.11256	0.454979	0.386239	0.0959901	0.467201	0.359642	0.317683	0.206432	0.341193	0.291554	-0.0592359	0.370261	0.1018
TCGA-IE-A4EJ-01	TCGA-IE-A4EJ-01A-11R-A24X-07	No	7.1796	0.426436	0.201837	0.523975	0.416447	0.442764	0.321226	0.354672	0.463452	0.20168	0.251255	0.268133	0.236674	0.465322	0.480646	0.34715	0.495472	0.350573	0.359579	0.257151	0.310268	0.337452	-0.0608567	0.399646	0.291751
TCGA-IE-A4EK-01	TCGA-IE-A4EK-01A-11R-A24X-07	No	2.56049	0.185289	0.0325214	0.477104	0.209834	0.284964	0.310634	0.311992	0.382504	0.255031	0.174814	0.249945	0.0883534	0.493131	0.539467	0.123273	0.487857	0.393224	0.383559	0.217534	0.379208	0.217471	-0.0123441	0.337349	0.0513469
TCGA-IE-A6BZ-01	TCGA-IE-A6BZ-01A-11R-A30C-07	No	4.89129	0.215267	0.0411786	0.491831	0.265644	0.321397	0.280573	0.309818	0.436746	0.191001	0.244608	0.275932	0.154135	0.481498	0.409069	0.245376	0.491847	0.36143	0.378074	0.277912	0.340675	0.302073	-0.128421	0.410308	0.223993
TCGA-IF-A3RQ-01	TCGA-IF-A3RQ-01A-11R-A22K-07	No	4.94756	0.242356	-0.000617326	0.492994	0.359957	0.422058	0.334723	0.395594	0.427268	0.0598885	0.227565	0.261736	0.195533	0.44852	0.39156	0.208868	0.494516	0.336768	0.322139	0.23316	0.356552	0.301529	-0.046828	0.389387	0.104075
TCGA-IF-A4AJ-01	TCGA-IF-A4AJ-01A-11R-A24X-07	No	5.01564	0.32497	0.0788155	0.501959	0.384168	0.229173	0.291404	0.338168	0.371069	0.083092	0.201478	0.328585	0.152642	0.471437	0.719587	0.344274	0.508257	0.391039	0.443336	0.26277	0.319219	0.331155	-0.0438266	0.390086	0.271399
TCGA-IF-A4AK-01	TCGA-IF-A4AK-01A-21R-A24X-07	No	4.1977	0.253109	0.12472	0.482691	0.303856	0.199361	0.280507	0.346739	0.404022	0.146647	0.19633	0.263079	0.144709	0.474385	0.660603	0.244428	0.529515	0.369214	0.422576	0.22238	0.37454	0.298525	-0.0856717	0.419078	0.148069
TCGA-IS-A3K6-01	TCGA-IS-A3K6-01A-11R-A21T-07	No	5.48637	0.304124	0.135261	0.516512	0.334932	0.30841	0.251582	0.323949	0.386251	0.146075	0.170301	0.388634	0.199595	0.440761	0.455947	0.304396	0.498287	0.321769	0.380784	0.298347	0.335087	0.339825	0.0588081	0.417214	0.372143
TCGA-IS-A3K7-01	TCGA-IS-A3K7-01A-11R-A21T-07	No	6.1654	0.32186	0.0982089	0.522667	0.411885	0.230378	0.264036	0.362525	0.529788	0.0978567	0.254107	0.309812	0.221311	0.456881	0.525412	0.348132	0.497565	0.308754	0.377463	0.286831	0.301613	0.324322	-0.018983	0.37003	0.330058
TCGA-IS-A3K8-01	TCGA-IS-A3K8-01A-11R-A21T-07	No	3.11223	0.11923	0.129222	0.502551	0.268406	0.271196	0.292767	0.363243	0.376833	0.309162	0.146992	0.313069	0.146673	0.480452	0.591586	0.21128	0.481934	0.313131	0.335074	0.294286	0.353991	0.248399	0.101511	0.329684	0.130601
TCGA-IS-A3KA-01	TCGA-IS-A3KA-01A-11R-A21T-07	No	3.39029	0.212158	0.145504	0.526294	0.425442	0.229789	0.282505	0.375665	0.395213	0.143717	0.184279	0.448635	0.225718	0.427741	0.602676	0.382997	0.493437	0.284165	0.353688	0.336016	0.264428	0.356489	0.140835	0.364778	0.349557
TCGA-IW-A3M4-01	TCGA-IW-A3M4-01A-11R-A21T-07	No	3.43936	0.103671	0.136593	0.513467	0.273563	0.257712	0.286971	0.336967	0.41553	0.334235	0.184938	0.288465	0.105596	0.465229	0.481864	0.200023	0.498927	0.348483	0.347679	0.275032	0.295815	0.272972	-0.0323255	0.320822	0.1566
TCGA-IW-A3M5-01	TCGA-IW-A3M5-01A-22R-A21T-07	No	6.01571	0.291972	0.0804121	0.496781	0.262641	0.277731	0.314101	0.396061	0.494842	0.171933	0.218367	0.384627	0.182381	0.43726	0.466265	0.200606	0.491941	0.293723	0.355788	0.306282	0.212365	0.299041	0.108614	0.370721	0.176058
TCGA-IW-A3M6-01	TCGA-IW-A3M6-01A-11R-A21T-07	No	3.89238	0.284216	0.158893	0.517384	0.316205	0.315564	0.307855	0.350621	0.48477	0.152296	0.227074	0.300343	0.183266	0.470682	0.578668	0.331552	0.486361	0.31808	0.354024	0.263656	0.336439	0.337211	-0.0670862	0.322264	0.313525
TCGA-JV-A5VE-01	TCGA-JV-A5VE-01A-11R-A29R-07	No	5.54732	0.297851	0.108734	0.493851	0.353154	0.355401	0.270571	0.330435	0.456018	0.109304	0.193639	0.345286	0.200241	0.456819	0.3524	0.367163	0.523202	0.343177	0.322004	0.281907	0.304708	0.345449	-0.0726265	0.40487	0.28322
TCGA-JV-A5VF-01	TCGA-JV-A5VF-01A-11R-A29R-07	No	2.8637	0.0727472	0.11176	0.502602	0.200895	0.158838	0.286386	0.335184	0.460357	0.10142	0.260432	0.300352	0.142396	0.413676	0.3602	0.0525049	0.48729	0.294076	0.351182	0.305002	0.340539	0.318691	-0.141173	0.375919	0.0835605
TCGA-JV-A75J-01	TCGA-JV-A75J-01A-11R-A32Q-07	No	4.33395	-0.0375604	0.067735	0.504863	0.174873	0.0434647	0.278427	0.246402	0.366546	0.0318392	0.0973956	0.311451	0.0629808	0.417733	0.380836	0.0827244	0.494111	0.316593	0.386856	0.275312	0.275405	0.183057	-0.163074	0.352369	0.263112
TCGA-K1-A3PN-01	TCGA-K1-A3PN-01A-11R-A22K-07	No	4.29013	0.276057	0.107495	0.471983	0.28185	0.253611	0.271593	0.355729	0.374411	0.225807	0.207319	0.271791	0.0826826	0.464868	0.589351	0.213104	0.476385	0.321959	0.392765	0.210117	0.356225	0.251623	-0.0143992	0.37609	0.231142
	TCGA-K1-A3PN-02A-11R-A22K-07	Yes	4.6367	0.255154	0.0322424	0.461242	0.269493	0.275157	0.307131	0.343053	0.383859	0.236278	0.211748	0.326592	0.0907719	0.469181	0.616609	0.231807	0.473898	0.272754	0.360867	0.206734	0.351471	0.277009	0.0205601	0.377046	0.259456
TCGA-K1-A3PO-01	TCGA-K1-A3PO-01A-11R-A21T-07	No	5.62337	0.303391	0.251252	0.549113	0.509922	0.395505	0.337082	0.423073	0.427634	0.394719	0.297149	0.370838	0.308841	0.472083	0.719668	0.411735	0.478355	0.371199	0.448289	0.326168	0.380323	0.325276	0.0414756	0.269208	0.12922
TCGA-K1-A42W-01	TCGA-K1-A42W-01A-11R-A24X-07	No	4.65686	0.252613	0.063045	0.512679	0.35598	0.351837	0.351481	0.375415	0.375599	0.29327	0.251808	0.326719	0.212518	0.46549	0.638626	0.265942	0.494155	0.327954	0.356734	0.25231	0.286349	0.26389	-0.0104962	0.36552	0.161515
TCGA-K1-A42X-01	TCGA-K1-A42X-01A-11R-A24X-07	No	4.16966	0.145607	0.122075	0.499229	0.214487	0.211878	0.299036	0.226087	0.360598	0.352894	0.0768546	0.243711	0.117332	0.464021	0.643542	0.192315	0.473083	0.32715	0.349088	0.237042	0.378928	0.235409	0.0179525	0.330954	0.0434255
	TCGA-K1-A42X-02A-11R-A24X-07	Yes	4.08623	0.169884	0.155907	0.510713	0.243819	0.217449	0.301015	0.259775	0.359241	0.369809	0.131097	0.281421	0.10331	0.468286	0.584436	0.213011	0.476919	0.322392	0.36132	0.252156	0.375138	0.245571	0.0127055	0.344256	-0.0319293
TCGA-K1-A6RT-01	TCGA-K1-A6RT-01A-32R-A33J-07	No	6.32988	0.509561	0.427222	0.538201	0.535639	0.458904	0.322174	0.382122	0.457307	0.213383	0.243562	0.372904	0.295957	0.462304	0.680711	0.573357	0.55321	0.41489	0.405957	0.34321	0.299272	0.394106	0.305655	0.383254	0.51294
TCGA-K1-A6RU-01	TCGA-K1-A6RU-01A-11R-A32Q-07	No	5.93929	0.374074	0.158097	0.51309	0.349173	0.407859	0.301063	0.409769	0.454323	0.280439	0.307966	0.284282	0.205126	0.451524	0.645289	0.268625	0.499908	0.325537	0.383916	0.292015	0.323793	0.365578	0.00208192	0.373654	0.312062
TCGA-K1-A6RV-01	TCGA-K1-A6RV-01A-11R-A32Q-07	No	3.49933	0.0973135	0.0435175	0.484143	0.312076	0.160851	0.275115	0.393866	0.480265	0.177351	0.33587	0.273891	0.234211	0.430436	0.559616	0.179514	0.496416	0.336309	0.391958	0.242476	0.162023	0.34616	-0.0146188	0.382112	0.238454
TCGA-KD-A5QS-01	TCGA-KD-A5QS-01A-11R-A27Q-07	No	4.08447	0.241197	0.0200984	0.491784	0.269525	0.302901	0.314404	0.378243	0.416988	0.265149	0.295733	0.217986	0.117684	0.448043	0.511803	0.244081	0.513507	0.353502	0.346087	0.237644	0.282738	0.251239	-0.0504235	0.385979	0.261812
TCGA-KD-A5QT-01	TCGA-KD-A5QT-01A-11R-A27Q-07	No	5.39227	0.290046	0.131797	0.49496	0.256798	0.189728	0.289503	0.280585	0.35385	0.256048	0.201644	0.307245	0.174737	0.494286	0.499535	0.214139	0.515502	0.351218	0.304398	0.272473	0.363965	0.252476	-0.0523615	0.438058	0.173499
TCGA-KD-A5QU-01	TCGA-KD-A5QU-01A-11R-A27Q-07	No	4.25518	0.169628	0.146923	0.472706	0.24461	0.331684	0.283575	0.327521	0.39381	0.264484	0.165833	0.318933	0.0993496	0.449753	0.374418	0.236568	0.491611	0.319742	0.361947	0.275607	0.383445	0.271332	-0.160791	0.431828	0.278061
TCGA-KF-A41W-01	TCGA-KF-A41W-01A-11R-A24X-07	No	5.41145	0.216265	0.087224	0.489471	0.306167	0.262986	0.292315	0.338238	0.473978	0.239422	0.279821	0.290461	0.150442	0.436672	0.577368	0.205835	0.528987	0.313077	0.361894	0.246084	0.242694	0.332386	-0.0199083	0.37659	0.255881
TCGA-LI-A67I-01	TCGA-LI-A67I-01A-31R-A30C-07	No	3.78379	0.163133	0.0259388	0.471218	0.242942	0.380061	0.271578	0.385703	0.480188	0.114812	0.260791	0.282657	0.202439	0.435284	0.435839	0.208908	0.494354	0.310373	0.356046	0.273815	0.241864	0.357768	0.0040333	0.416599	0.118333
TCGA-LI-A9QH-01	TCGA-LI-A9QH-01A-11R-A37L-07	No	5.31174	0.192109	0.0290483	0.497577	0.237356	0.357299	0.286818	0.365426	0.428201	0.244155	0.20838	0.202909	0.116839	0.452303	0.470977	0.211656	0.535487	0.362404	0.344478	0.236675	0.318815	0.293893	-0.00474891	0.385305	0.196897
TCGA-MB-A5Y8-01	TCGA-MB-A5Y8-01A-11R-A29R-07	No	4.04329	0.297493	0.0705703	0.520098	0.345542	0.348352	0.278119	0.42138	0.514822	0.238135	0.273633	0.359091	0.190675	0.452482	0.487754	0.22921	0.48537	0.323765	0.362272	0.259891	0.280128	0.317495	-0.0688406	0.390598	0.103303
TCGA-MB-A5Y9-01	TCGA-MB-A5Y9-01A-11R-A29R-07	No	5.59365	0.396146	0.244203	0.523605	0.528574	0.519069	0.312813	0.448362	0.551586	0.323374	0.397138	0.364965	0.266822	0.416828	0.671084	0.468182	0.474715	0.339701	0.448122	0.309713	0.306329	0.414683	0.0695348	0.362777	0.398832
TCGA-MB-A5YA-01	TCGA-MB-A5YA-01A-11R-A29R-07	No	6.36288	0.27776	0.127067	0.508758	0.350462	0.413124	0.332534	0.319736	0.358811	0.34508	0.242064	0.315224	0.188439	0.477151	0.641754	0.260918	0.494417	0.359137	0.420941	0.222311	0.328764	0.29219	-0.0158306	0.342809	0.0617056
TCGA-MB-A8JK-01	TCGA-MB-A8JK-01A-11R-A36F-07	No	4.73581	0.247048	0.0742718	0.504145	0.34488	0.429999	0.300688	0.338523	0.430626	0.393989	0.25045	0.269486	0.263948	0.441921	0.651544	0.304121	0.504073	0.38219	0.432444	0.288495	0.320377	0.30485	-0.0208074	0.374145	0.314378
TCGA-MB-A8JL-01	TCGA-MB-A8JL-01A-11R-A36F-07	No	5.44711	0.252741	0.156227	0.495836	0.290029	0.228648	0.301001	0.380397	0.443659	0.157286	0.201175	0.293117	0.245502	0.449657	0.432061	0.267984	0.513533	0.344446	0.432806	0.291306	0.205365	0.285215	-0.0504172	0.342128	0.308325
TCGA-MJ-A68H-01	TCGA-MJ-A68H-01A-11R-A30C-07	No	4.85656	0.220279	0.125247	0.49247	0.242026	0.35126	0.275694	0.342446	0.382376	0.179492	0.256424	0.342535	0.131444	0.498152	0.619453	0.17914	0.508976	0.342408	0.415266	0.235368	0.351881	0.340305	-0.0147362	0.387955	0.258034
TCGA-MJ-A68J-01	TCGA-MJ-A68J-01A-11R-A30C-07	No	5.08	0.340955	0.114231	0.508403	0.323879	0.649429	0.325322	0.479335	0.463981	0.455639	0.280174	0.299584	0.138544	0.456878	0.642283	0.362014	0.496246	0.362266	0.416991	0.281215	0.289841	0.364563	-0.0256559	0.310894	0.41045
TCGA-MJ-A850-01	TCGA-MJ-A850-01A-11R-A355-07	No	4.88433	0.176247	0.0447821	0.504226	0.24884	0.200952	0.296668	0.321585	0.418258	0.126792	0.248085	0.399569	0.152154	0.487	0.545113	0.0870013	0.456528	0.322743	0.401594	0.251982	0.220225	0.274972	-0.0584699	0.311533	0.168177
TCGA-MO-A47P-01	TCGA-MO-A47P-01A-11R-A24X-07	No	3.31839	0.20833	0.142778	0.526316	0.377281	0.330475	0.306497	0.378235	0.40226	0.193449	0.204863	0.347318	0.240364	0.460991	0.369909	0.319598	0.506204	0.337586	0.373492	0.295566	0.292474	0.257512	0.113433	0.270396	0.0879071
TCGA-MO-A47R-01	TCGA-MO-A47R-01A-11R-A24X-07	No	5.89813	0.328065	0.0255516	0.50039	0.278077	0.195898	0.292807	0.314143	0.364566	0.0536266	0.193268	0.319231	0.136107	0.437716	0.567943	0.167093	0.520054	0.366001	0.398158	0.255133	0.215409	0.193828	-0.194415	0.319429	0.15664
TCGA-N1-A6IA-01	TCGA-N1-A6IA-01A-12R-A32Q-07	No	4.47172	0.226595	0.0428588	0.495691	0.289124	0.192218	0.270879	0.331115	0.458327	0.164975	0.233684	0.250437	0.26861	0.462999	0.494457	0.197556	0.493376	0.304518	0.336341	0.277404	0.351971	0.307659	-0.11896	0.443425	0.225496
TCGA-PC-A5DK-01	TCGA-PC-A5DK-01A-11R-A27Q-07	No	3.99061	0.292513	0.175135	0.523377	0.412528	0.344325	0.330948	0.371336	0.412817	0.37198	0.167351	0.315323	0.120855	0.499617	0.633996	0.404225	0.53428	0.423002	0.417392	0.268502	0.334296	0.273001	-0.056112	0.340386	0.263762
TCGA-PC-A5DL-01	TCGA-PC-A5DL-01A-11R-A26T-07	No	4.0443	0.334527	0.153108	0.505376	0.361901	0.338835	0.311158	0.385716	0.398856	0.355555	0.216245	0.304273	0.121376	0.488864	0.66755	0.325238	0.497227	0.397063	0.433508	0.256552	0.371228	0.273489	-0.0407993	0.348939	0.0945286
TCGA-PC-A5DM-01	TCGA-PC-A5DM-01A-11R-A27Q-07	No	5.42028	0.106391	-0.0336697	0.493246	0.207503	0.368403	0.278899	0.407504	0.420617	0.116718	0.263483	0.320497	0.145425	0.395331	0.508838	0.133433	0.503089	0.357923	0.447319	0.221488	0.314094	0.32711	-0.00849136	0.420715	0.284967
TCGA-PC-A5DN-01	TCGA-PC-A5DN-01A-12R-A27Q-07	No	4.43354	0.219466	0.150133	0.548642	0.362309	0.301432	0.320341	0.410609	0.430977	0.137423	0.283814	0.361453	0.179971	0.498007	0.649432	0.284206	0.507034	0.348162	0.405172	0.298363	0.274737	0.301993	-0.0403694	0.347052	0.145022
TCGA-PC-A5DO-01	TCGA-PC-A5DO-01A-11R-A26T-07	No	5.57886	0.252905	0.0576049	0.525233	0.391236	0.443978	0.320451	0.395638	0.400813	0.115193	0.232544	0.314225	0.269118	0.491824	0.601213	0.31349	0.520599	0.321463	0.427676	0.228783	0.326987	0.278123	-0.144853	0.346562	0.390748
TCGA-PC-A5DP-01	TCGA-PC-A5DP-01A-11R-A26T-07	No	4.00654	0.146448	0.106443	0.488364	0.278545	0.100587	0.286196	0.262597	0.368412	0.216684	0.184599	0.252205	0.0751024	0.463478	0.557178	0.183847	0.501972	0.322624	0.367305	0.221684	0.406142	0.273538	0.00356626	0.347403	0.131617
TCGA-PT-A8TR-01	TCGA-PT-A8TR-01A-11R-A37L-07	No	4.64458	0.122743	-0.0252215	0.484605	0.233892	0.15811	0.299533	0.276501	0.32738	0.11428	0.133053	0.366213	0.0742185	0.448736	0.597476	0.0778878	0.483247	0.353981	0.347658	0.254185	0.332994	0.215702	0.172	0.311614	0.0347729
TCGA-QC-A6FX-01	TCGA-QC-A6FX-01A-11R-A32Q-07	No	5.31432	0.462022	0.0923212	0.517357	0.353391	0.422735	0.297026	0.329555	0.490463	0.241126	0.325005	0.297201	0.220509	0.457587	0.518871	0.284596	0.484963	0.351615	0.395035	0.269476	0.333456	0.344304	-0.00629737	0.381092	0.246497
TCGA-QC-A7B5-01	TCGA-QC-A7B5-01A-11R-A33J-07	No	4.97629	0.235051	0.0825411	0.490763	0.445755	0.351804	0.279923	0.404869	0.468223	0.253751	0.29279	0.309783	0.207368	0.437827	0.574159	0.289591	0.478369	0.327954	0.399836	0.25232	0.249157	0.317096	0.00835293	0.374391	0.379374
TCGA-QC-AA9N-01	TCGA-QC-AA9N-01A-11R-A39D-07	No	5.86775	0.202346	0.0827953	0.52532	0.287176	0.451559	0.332271	0.433448	0.477498	0.163826	0.330409	0.302216	0.183334	0.445346	0.585005	0.156332	0.503914	0.317232	0.359105	0.244873	0.250599	0.341399	-0.0182487	0.385837	0.223058
TCGA-QQ-A5V2-01	TCGA-QQ-A5V2-01A-11R-A32Q-07	No	5.62594	0.172992	0.13355	0.531219	0.463048	0.460754	0.296429	0.396923	0.493668	0.171272	0.286208	0.278414	0.163569	0.451965	0.663041	0.264116	0.47883	0.334527	0.435848	0.26608	0.178905	0.318027	-0.039911	0.269694	0.113215
TCGA-QQ-A5V9-01	TCGA-QQ-A5V9-01A-11R-A32Q-07	No	5.8822	0.376629	0.135133	0.544701	0.430671	0.440153	0.372068	0.388048	0.502739	0.242976	0.350455	0.2993	0.22859	0.466072	0.673765	0.325823	0.468352	0.341477	0.415822	0.262504	0.308252	0.365892	0.00388926	0.333174	0.298494
TCGA-QQ-A5VA-01	TCGA-QQ-A5VA-01A-12R-A32Q-07	No	5.23029	0.45474	0.347175	0.542793	0.503941	0.417415	0.33922	0.463467	0.502278	0.24746	0.272767	0.306452	0.199579	0.440615	0.593495	0.54086	0.532522	0.380512	0.452726	0.357541	0.243592	0.431126	0.011267	0.356814	0.623352
TCGA-QQ-A5VB-01	TCGA-QQ-A5VB-01A-11R-A36F-07	No	6.06174	0.376374	0.126061	0.503641	0.394843	0.220295	0.285318	0.373681	0.481707	0.13145	0.330522	0.316626	0.257724	0.42597	0.51684	0.406866	0.513979	0.291108	0.399102	0.317336	0.25605	0.402848	0.0145414	0.412214	0.431614
TCGA-QQ-A5VC-01	TCGA-QQ-A5VC-01A-31R-A32Q-07	No	3.97572	0.150278	0.0449707	0.478856	0.259498	0.233044	0.260553	0.293099	0.453693	0.104442	0.252897	0.298358	0.20743	0.431885	0.352075	0.211975	0.493256	0.29062	0.367055	0.251375	0.336939	0.275165	-0.0776922	0.389603	0.0274608
TCGA-QQ-A5VD-01	TCGA-QQ-A5VD-01A-21R-A32Q-07	No	5.3918	0.251177	0.160888	0.503838	0.398605	0.48581	0.293774	0.467082	0.525582	0.381081	0.276427	0.346889	0.170239	0.475091	0.691192	0.361799	0.483933	0.347493	0.43393	0.300958	0.33385	0.352428	0.0397383	0.352398	0.377302
TCGA-QQ-A8VB-01	TCGA-QQ-A8VB-01A-11R-A37L-07	No	3.98934	0.0797331	0.1043	0.519329	0.264364	0.198987	0.31533	0.354509	0.411429	0.280264	0.151957	0.305675	0.152018	0.442953	0.409028	0.173813	0.497034	0.324521	0.393514	0.299798	0.343246	0.317102	-0.0615728	0.311941	0.114393
TCGA-QQ-A8VD-01	TCGA-QQ-A8VD-01A-42R-A39D-07	No	5.21079	0.178378	0.0350256	0.505893	0.288048	0.25194	0.283483	0.409149	0.393835	0.282156	0.210783	0.211408	0.157294	0.454955	0.640779	0.183917	0.483909	0.362601	0.435529	0.301865	0.343128	0.302066	-0.0743021	0.287543	0.0734455
TCGA-QQ-A8VF-01	TCGA-QQ-A8VF-01A-11R-A37L-07	No	4.60738	0.346763	0.182177	0.513206	0.414235	0.185318	0.281722	0.31159	0.428024	0.103693	0.254346	0.355553	0.313136	0.428809	0.364871	0.406176	0.538039	0.414779	0.407123	0.312474	0.333056	0.284405	-0.0817901	0.409769	0.235245
TCGA-QQ-A8VG-01	TCGA-QQ-A8VG-01A-11R-A37L-07	No	5.73391	0.353599	0.170946	0.508659	0.344056	0.362028	0.326972	0.421217	0.48818	0.18191	0.274987	0.347326	0.162833	0.45701	0.528133	0.343358	0.520044	0.404122	0.445508	0.310256	0.342491	0.353087	0.163653	0.337371	0.271074
TCGA-QQ-A8VH-01	TCGA-QQ-A8VH-01A-11R-A37L-07	No	3.59112	0.186962	0.104108	0.483002	0.224988	0.177067	0.31506	0.347815	0.332501	0.0930238	0.138876	0.305024	0.150416	0.456031	0.38242	0.189162	0.493136	0.338928	0.396695	0.306599	0.295838	0.246922	-0.0460849	0.359812	0.23098
TCGA-RN-A68Q-01	TCGA-RN-A68Q-01A-11R-A30C-07	No	6.52695	0.43917	0.189101	0.510349	0.347557	0.146246	0.342261	0.380585	0.459348	0.1136	0.27083	0.287541	0.250721	0.449819	0.490761	0.302468	0.501707	0.312222	0.418857	0.288911	0.382562	0.294423	0.174947	0.272655	0.162653
TCGA-RN-AAAQ-01	TCGA-RN-AAAQ-01A-21R-A39D-07	No	5.61124	0.290662	0.0579908	0.49757	0.367792	0.209919	0.333664	0.393852	0.477115	0.117908	0.306095	0.352901	0.317805	0.449702	0.473983	0.169696	0.459169	0.35299	0.407624	0.289319	0.303453	0.325934	0.00367693	0.285509	0.201244
TCGA-SG-A6Z4-01	TCGA-SG-A6Z4-01A-22R-A33J-07	No	4.08327	0.164693	0.0681988	0.491826	0.202562	0.247557	0.280688	0.358526	0.461976	0.216108	0.269174	0.249743	0.207802	0.445556	0.559738	0.195392	0.504537	0.365919	0.422672	0.296647	0.359683	0.296603	-0.0317515	0.409471	0.233458
TCGA-SG-A6Z7-01	TCGA-SG-A6Z7-01A-12R-A32Q-07	No	4.57635	0.154911	0.0222157	0.51123	0.317227	0.295295	0.33333	0.360391	0.436963	0.226877	0.205468	0.293696	0.102744	0.426936	0.346185	0.178247	0.468861	0.303474	0.364538	0.318339	0.363251	0.333898	-0.0280978	0.366215	0.228339
TCGA-SG-A849-01	TCGA-SG-A849-01A-11R-A355-07	No	6.28861	0.494642	0.216187	0.523566	0.460717	0.474909	0.3198	0.440866	0.517808	0.242541	0.33639	0.357088	0.285877	0.424847	0.626277	0.485468	0.519827	0.358475	0.426136	0.337426	0.298495	0.410652	0.118409	0.437231	0.479671
TCGA-SI-A71O-01	TCGA-SI-A71O-01A-12R-A33J-07	No	4.03097	0.137831	0.0593206	0.492777	0.230042	0.153277	0.311421	0.372183	0.448642	0.223356	0.242268	0.297602	0.141083	0.450199	0.418859	0.240359	0.486694	0.358387	0.382966	0.273509	0.308591	0.302781	-0.0402102	0.377244	0.212578
	TCGA-SI-A71O-06A-11R-A38C-07	Yes	5.29219	0.395186	0.202175	0.521251	0.425488	0.345404	0.29489	0.388514	0.504955	0.323028	0.324581	0.355713	0.203209	0.424434	0.448107	0.42733	0.535668	0.386627	0.406493	0.325407	0.270288	0.412958	0.134973	0.383418	0.221393
TCGA-SI-A71P-01	TCGA-SI-A71P-01A-12R-A33J-07	No	5.96506	0.363655	0.174289	0.509112	0.346985	0.165238	0.338325	0.345963	0.431179	0.150861	0.2723	0.331581	0.205818	0.459919	0.533374	0.295833	0.498642	0.377309	0.411348	0.280908	0.335733	0.34876	0.178042	0.281022	0.233579
TCGA-SI-A71Q-01	TCGA-SI-A71Q-01A-12R-A33J-07	No	3.80282	0.204301	0.043476	0.479168	0.215984	0.217453	0.317001	0.351683	0.425746	0.121768	0.147784	0.323726	0.128751	0.442093	0.30211	0.182764	0.529069	0.323572	0.375303	0.31284	0.309555	0.305695	-0.0527108	0.401813	0.147053
TCGA-SI-AA8B-01	TCGA-SI-AA8B-01A-11R-A38C-07	No	4.06372	0.110651	0.0627142	0.481872	0.24835	0.250647	0.284947	0.407919	0.484687	0.166312	0.302842	0.272038	0.189066	0.450061	0.354188	0.158664	0.48896	0.316113	0.363332	0.294258	0.328526	0.310126	-0.126095	0.389368	0.17358
TCGA-SI-AA8C-01	TCGA-SI-AA8C-01A-11R-A38C-07	No	5.25742	0.262718	0.0983878	0.502194	0.293682	0.231744	0.321567	0.36581	0.504145	0.242744	0.206346	0.301423	0.121799	0.442255	0.569974	0.306985	0.520647	0.349942	0.426226	0.318521	0.29461	0.336192	-0.0135076	0.335345	0.207744
TCGA-UE-A6QT-01	TCGA-UE-A6QT-01A-12R-A32Q-07	No	7.17037	0.494582	0.305491	0.543854	0.52161	0.550984	0.315285	0.440494	0.463159	0.35571	0.317364	0.351224	0.314763	0.459502	0.638423	0.533734	0.526405	0.37874	0.417582	0.327135	0.368003	0.390508	0.0431776	0.346759	0.472684
TCGA-UE-A6QU-01	TCGA-UE-A6QU-01A-12R-A32Q-07	No	5.66428	0.522043	0.215657	0.522324	0.493198	0.461491	0.300153	0.412256	0.495212	0.0983772	0.316613	0.325689	0.315669	0.460959	0.523299	0.516691	0.525577	0.356074	0.431294	0.344486	0.367738	0.405258	0.0241366	0.405012	0.532074
TCGA-VT-A80G-01	TCGA-VT-A80G-01A-11R-A36F-07	No	4.14135	0.233188	0.0559673	0.49786	0.289086	0.143431	0.316997	0.335456	0.465243	0.228168	0.268138	0.294957	0.190956	0.465968	0.414228	0.257425	0.480713	0.326886	0.420448	0.28723	0.358807	0.372241	-0.0166822	0.383185	0.224318
TCGA-VT-A80J-01	TCGA-VT-A80J-01A-11R-A36F-07	No	5.41449	0.422567	0.223138	0.523903	0.424731	0.430181	0.305259	0.473092	0.534057	0.21172	0.355854	0.288018	0.256488	0.43044	0.601985	0.431795	0.534071	0.339152	0.412775	0.309674	0.301958	0.400301	0.0132427	0.41069	0.407809
	TCGA-VT-A80J-02A-11R-A41I-07	Yes	5.95684	0.269395	0.204415	0.514494	0.334744	0.325248	0.300551	0.404555	0.444074	0.160744	0.246274	0.297961	0.188794	0.436885	0.517734	0.304087	0.496166	0.304196	0.377672	0.265562	0.272531	0.350742	0.010459	0.381255	0.423977
TCGA-VT-AB3D-01	TCGA-VT-AB3D-01A-12R-A41I-07	No	7.38912	0.559691	0.278464	0.552528	0.541368	0.512614	0.312716	0.405803	0.464379	0.17758	0.320965	0.396969	0.319992	0.460083	0.690745	0.571264	0.540236	0.393182	0.452842	0.376003	0.396763	0.420499	-0.0270661	0.392256	0.589067
TCGA-WK-A8XO-01	TCGA-WK-A8XO-01A-11R-A37L-07	No	5.56071	0.307162	0.20153	0.517589	0.403412	0.495262	0.393452	0.427466	0.499548	0.435565	0.351833	0.29034	0.204816	0.441417	0.619168	0.351157	0.493698	0.334513	0.389894	0.283671	0.275405	0.400556	-0.0182031	0.394198	0.3106
TCGA-WK-A8XQ-01	TCGA-WK-A8XQ-01A-11R-A37L-07	No	4.79596	0.273636	0.117662	0.517202	0.324156	0.31906	0.30862	0.339619	0.371495	0.0815434	0.202068	0.378453	0.176197	0.432286	0.594754	0.218287	0.524567	0.413354	0.467745	0.289143	0.368791	0.305453	-0.0380908	0.358638	0.216193
TCGA-WK-A8XS-01	TCGA-WK-A8XS-01A-11R-A37L-07	No	4.96504	0.199638	0.114357	0.473831	0.242041	0.203152	0.310935	0.310033	0.419452	0.194954	0.204019	0.328744	0.121412	0.462043	0.497301	0.232989	0.500515	0.355673	0.364119	0.230564	0.363504	0.298306	0.0909787	0.406472	0.206525
TCGA-WK-A8XT-01	TCGA-WK-A8XT-01A-11R-A37L-07	No	4.44275	-0.0392551	0.0141544	0.494771	0.21559	0.0596375	0.274382	0.206762	0.346168	0.0896732	0.0636411	0.348787	0.11229	0.484231	0.541945	0.0276379	0.502491	0.361135	0.395896	0.264638	0.2342	0.165548	-0.0887389	0.319707	0.207094
TCGA-WK-A8XX-01	TCGA-WK-A8XX-01A-11R-A37L-07	No	3.74867	0.188041	0.118204	0.493019	0.280246	0.560589	0.332318	0.41796	0.452341	0.293766	0.271316	0.32144	0.148562	0.473304	0.646507	0.285625	0.518307	0.375589	0.413243	0.219974	0.363714	0.322685	-0.0495389	0.338023	0.234839
TCGA-WK-A8XY-01	TCGA-WK-A8XY-01A-11R-A37L-07	No	1.72778	0.184242	0.0577457	0.475954	0.262225	0.149229	0.284094	0.318893	0.318535	0.105095	0.237746	0.267617	0.1268	0.453973	0.607916	0.111821	0.482814	0.320869	0.351112	0.205224	0.401429	0.224023	-0.0382274	0.316209	0.0478939
TCGA-WK-A8XZ-01	TCGA-WK-A8XZ-01A-11R-A37L-07	No	4.73519	0.222391	0.0679433	0.478548	0.28683	0.281896	0.311596	0.341794	0.408057	0.284276	0.225941	0.260706	0.167755	0.465677	0.624246	0.242564	0.515412	0.359289	0.408158	0.200157	0.335429	0.295107	0.141013	0.333767	0.138523
TCGA-WK-A8Y0-01	TCGA-WK-A8Y0-01A-11R-A41I-07	No	5.15008	0.322625	0.133442	0.534794	0.495703	0.337089	0.274972	0.384488	0.464451	0.160196	0.341967	0.377034	0.343218	0.417636	0.575865	0.420364	0.525663	0.320364	0.407413	0.313125	0.346459	0.401043	-0.0290447	0.426747	0.34192
TCGA-WP-A9GB-01	TCGA-WP-A9GB-01A-11R-A37L-07	No	4.72434	0.138455	0.0725002	0.485233	0.210219	0.112224	0.231286	0.219031	0.350576	0.11882	0.117733	0.398425	0.086738	0.474919	0.555594	0.0373603	0.479477	0.308344	0.360031	0.212377	0.32771	0.250202	0.0601637	0.367177	0.113377
TCGA-X2-A95T-01	TCGA-X2-A95T-01A-11R-A37L-07	No	5.29776	0.229193	0.114289	0.489429	0.257994	0.222854	0.272996	0.281298	0.369632	0.164858	0.155668	0.288668	0.101865	0.473345	0.422352	0.225814	0.514647	0.369503	0.351033	0.233272	0.287484	0.284453	-0.115809	0.374743	0.229842
TCGA-X6-A7W8-01	TCGA-X6-A7W8-01A-21R-A355-07	No	5.90271	0.28483	0.138865	0.509273	0.317351	0.394061	0.297949	0.380134	0.488955	0.340284	0.352272	0.31244	0.213755	0.428012	0.582933	0.25438	0.462386	0.339824	0.408005	0.219745	0.224973	0.398309	-0.0583951	0.407476	0.329164
TCGA-X6-A7WA-01	TCGA-X6-A7WA-01A-12R-A355-07	No	3.95938	0.27503	0.0697778	0.485202	0.300288	0.366983	0.307157	0.392103	0.441065	0.203383	0.268618	0.287353	0.172623	0.468274	0.567903	0.289899	0.5036	0.353591	0.401608	0.218242	0.401962	0.298266	0.125358	0.364213	0.186498
TCGA-X6-A7WB-01	TCGA-X6-A7WB-01A-11R-A355-07	No	4.74708	0.201397	0.13566	0.494761	0.224784	0.125909	0.28115	0.286398	0.350123	0.169356	0.188539	0.276485	0.134502	0.463414	0.404356	0.145992	0.490992	0.330483	0.305415	0.242794	0.388423	0.27989	0.0500595	0.416812	0.0752329
TCGA-X6-A7WC-01	TCGA-X6-A7WC-01A-12R-A355-07	No	4.14908	0.306801	0.0490153	0.518132	0.445168	0.185365	0.287888	0.381406	0.433039	0.138777	0.281931	0.291054	0.318688	0.450985	0.54621	0.41685	0.517726	0.35677	0.432603	0.300744	0.24454	0.398179	0.00940087	0.372957	0.45615
TCGA-X6-A7WD-01	TCGA-X6-A7WD-01A-21R-A355-07	No	4.50567	0.143559	0.0523737	0.487449	0.204718	0.240585	0.288395	0.346101	0.434518	0.258782	0.195947	0.277086	0.125228	0.440073	0.44567	0.0977424	0.506445	0.338834	0.386357	0.198856	0.35303	0.236094	-0.11123	0.390425	0.0274608
TCGA-X6-A8C2-01	TCGA-X6-A8C2-01A-11R-A36F-07	No	4.14127	0.202742	0.0745254	0.485771	0.231276	0.270252	0.276559	0.401583	0.479989	0.151211	0.304264	0.282066	0.226291	0.426773	0.42154	0.228179	0.520055	0.371241	0.432091	0.266581	0.357739	0.321408	-0.066541	0.444298	0.319293
TCGA-X6-A8C3-01	TCGA-X6-A8C3-01A-11R-A36F-07	No	5.51415	0.325857	0.167367	0.492002	0.344128	0.324529	0.305156	0.379917	0.448581	0.233408	0.279045	0.35493	0.224313	0.422912	0.419834	0.308553	0.515212	0.327843	0.390422	0.29847	0.230145	0.327453	-0.0127679	0.429019	0.353619
TCGA-X6-A8C4-01	TCGA-X6-A8C4-01A-11R-A36F-07	No	3.65593	0.226698	-0.00112257	0.486127	0.240031	0.152371	0.243271	0.316071	0.436888	0.0629786	0.233461	0.255072	0.0752038	0.438091	0.37588	0.185805	0.502414	0.290776	0.36635	0.222723	0.227481	0.273991	0.0143835	0.415739	0.293457
TCGA-X6-A8C5-01	TCGA-X6-A8C5-01A-11R-A36F-07	No	5.23955	0.305972	0.180822	0.507721	0.449782	0.414014	0.361271	0.396569	0.464876	0.352743	0.279437	0.293444	0.126001	0.487652	0.705126	0.365794	0.504153	0.344521	0.414798	0.239166	0.373738	0.294009	-0.0613499	0.29398	0.197547
TCGA-X6-A8C6-01	TCGA-X6-A8C6-01A-11R-A36F-07	No	4.60663	0.278427	0.0713786	0.50614	0.325839	0.368878	0.312292	0.392702	0.445347	0.255451	0.249206	0.309026	0.180557	0.471209	0.665234	0.251657	0.493921	0.38193	0.423048	0.268022	0.290008	0.32385	0.0107392	0.402893	0.248935
TCGA-X6-A8C7-01	TCGA-X6-A8C7-01A-11R-A36F-07	No	4.89441	-0.0317349	0.0474231	0.476043	0.199989	0.0985676	0.270208	0.236165	0.332377	0.241002	0.0656806	0.324797	0.0915205	0.458651	0.389204	0.0753909	0.499913	0.312729	0.364607	0.288176	0.263529	0.170386	-0.0410228	0.266555	0.205834
TCGA-X9-A971-01	TCGA-X9-A971-01A-11R-A38C-07	No	4.65658	0.13325	0.0421099	0.470774	0.206266	0.292494	0.284694	0.307256	0.343656	0.215003	0.162065	0.28021	0.129951	0.437997	0.530002	0.14052	0.513943	0.343132	0.373428	0.207495	0.3844	0.284597	0.0353725	0.382292	0.134948
TCGA-X9-A973-01	TCGA-X9-A973-01A-11R-A38C-07	No	4.93248	0.289868	0.0344091	0.506024	0.274241	0.250235	0.353605	0.361075	0.510598	0.112431	0.28961	0.279807	0.131028	0.433996	0.474837	0.202652	0.481482	0.373409	0.415784	0.260293	0.339661	0.309281	-0.0386879	0.344982	0.225333
TCGA-Z4-A8JB-01	TCGA-Z4-A8JB-01A-23R-A37L-07	No	5.20715	0.211599	0.158916	0.495891	0.304015	0.147995	0.305228	0.428907	0.429033	0.341468	0.232011	0.283995	0.170506	0.459999	0.508513	0.271674	0.488648	0.349768	0.407362	0.303504	0.347278	0.326001	-0.0379307	0.326159	0.206931
TCGA-Z4-A9VC-01	TCGA-Z4-A9VC-01A-11R-A37L-07	No	4.87499	0.325262	0.164086	0.518523	0.288487	0.256428	0.336416	0.343793	0.343453	0.216564	0.218665	0.313082	0.138379	0.457864	0.67608	0.21999	0.51465	0.381533	0.411582	0.281681	0.20943	0.246776	-0.0772549	0.291222	0.161962
TCGA-Z4-AAPF-01	TCGA-Z4-AAPF-01A-11R-A39D-07	No	5.97558	0.0976315	0.0529087	0.505093	0.309641	0.234679	0.317135	0.367017	0.420784	0.160946	0.200028	0.404407	0.165669	0.478149	0.63034	0.218038	0.473632	0.293055	0.364285	0.300963	0.245335	0.320155	0.0886047	0.346791	0.172158
TCGA-Z4-AAPG-01	TCGA-Z4-AAPG-01A-11R-A39D-07	No	4.29144	0.281913	0.0687166	0.506506	0.31829	0.433276	0.279984	0.434783	0.45458	0.207305	0.27176	0.329047	0.190282	0.44464	0.513712	0.194193	0.475737	0.292248	0.364557	0.268485	0.208347	0.33244	-0.160852	0.383338	0.262421

## Sheet: ISG15
sample_id	id_rnaseq	duplicated_rnaseq	ISG15	aDC	B cells	CD8 T cells	Cytotoxic cells	DC	Eosinophils	iDC	Macrophages	Mast cells	Neutrophils	NK CD56bright cells	NK CD56dim cells	NK cells	pDC	T cells	T helper cells	Tcm	Tem	TFH	Tgd	Th1 cells	Th17 cells	Th2 cells	TReg
TCGA-3B-A9HI-01	TCGA-3B-A9HI-01A-11R-A38C-07	No	7.99773	0.426602	0.170406	0.523385	0.413457	0.502514	0.33874	0.419863	0.484268	0.318781	0.35323	0.264988	0.301502	0.479421	0.722065	0.390736	0.513153	0.373745	0.438987	0.332146	0.271103	0.373441	-0.0565583	0.368918	0.38303
TCGA-3B-A9HJ-01	TCGA-3B-A9HJ-01A-11R-A38C-07	No	6.3121	0.353501	0.510355	0.550982	0.515703	0.523853	0.330788	0.426178	0.47103	0.393776	0.298767	0.373958	0.24335	0.433399	0.673156	0.597332	0.572517	0.431586	0.455274	0.443859	0.310146	0.383168	0.184499	0.336733	0.49986
TCGA-3B-A9HL-01	TCGA-3B-A9HL-01A-11R-A38C-07	No	7.33814	0.293198	0.0564093	0.520164	0.342845	0.38393	0.347502	0.374652	0.435484	0.0842284	0.306698	0.265349	0.225147	0.476367	0.646873	0.239648	0.508787	0.389409	0.424973	0.274787	0.32518	0.372387	-0.0610395	0.363352	0.171143
TCGA-3B-A9HO-01	TCGA-3B-A9HO-01A-11R-A38C-07	No	9.18035	0.491414	0.235301	0.551876	0.500063	0.530693	0.363112	0.407993	0.474392	0.194917	0.336616	0.3359	0.230527	0.484739	0.641673	0.481002	0.494445	0.360554	0.409084	0.350239	0.372103	0.412631	0.00551864	0.372319	0.314621
TCGA-3B-A9HP-01	TCGA-3B-A9HP-01A-11R-A38C-07	No	9.06858	0.274705	0.161056	0.517318	0.373016	0.380523	0.356457	0.378477	0.465498	0.251771	0.266342	0.33843	0.258383	0.478463	0.671653	0.258488	0.480746	0.328084	0.379226	0.271582	0.310232	0.335466	0.0397546	0.352569	0.205387
TCGA-3B-A9HQ-01	TCGA-3B-A9HQ-01A-11R-A38C-07	No	9.03384	0.351385	0.206903	0.503295	0.411632	0.474963	0.308472	0.408909	0.430285	0.418288	0.216647	0.318894	0.174842	0.477177	0.549216	0.401634	0.519119	0.351252	0.414451	0.249289	0.359465	0.307358	0.0544064	0.359988	0.3563
TCGA-3B-A9HR-01	TCGA-3B-A9HR-01A-11R-A38C-07	No	6.18563	0.161219	0.0746208	0.462229	0.128846	0.228483	0.275595	0.31644	0.326777	0.226865	0.125799	0.248828	0.0639201	0.452589	0.623881	0.114713	0.499	0.321721	0.327123	0.201722	0.341951	0.207353	-0.277935	0.379236	0.0686927
TCGA-3B-A9HS-01	TCGA-3B-A9HS-01A-11R-A39D-07	No	7.09617	0.372668	0.205216	0.541181	0.456284	0.464648	0.323411	0.444768	0.451617	0.125219	0.262174	0.36436	0.196381	0.499175	0.577205	0.42884	0.526548	0.398183	0.39246	0.352131	0.284988	0.405766	0.0810911	0.419784	0.447538
TCGA-3B-A9HT-01	TCGA-3B-A9HT-01A-11R-A39D-07	No	8.37172	0.480736	0.244392	0.536885	0.482551	0.359855	0.350681	0.393939	0.52271	0.110763	0.366056	0.383578	0.364867	0.435509	0.504085	0.497773	0.53825	0.385785	0.421383	0.33182	0.289821	0.371418	0.00675162	0.427513	0.386604
TCGA-3B-A9HU-01	TCGA-3B-A9HU-01A-11R-A39D-07	No	9.79984	0.459429	0.251866	0.52605	0.470836	0.396574	0.31512	0.404775	0.446875	0.28622	0.260895	0.354058	0.209761	0.470128	0.636555	0.462613	0.520881	0.339932	0.396923	0.289634	0.416365	0.343823	-0.00888104	0.363456	0.454444
TCGA-3B-A9HV-01	TCGA-3B-A9HV-01A-11R-A39D-07	No	7.07236	0.178588	0.0617156	0.484877	0.245851	0.211206	0.302547	0.265356	0.326378	0.19398	0.189927	0.307792	0.0718978	0.432868	0.418534	0.114869	0.480153	0.302884	0.359408	0.228296	0.353913	0.229778	0.088783	0.395132	0.135517
TCGA-3B-A9HX-01	TCGA-3B-A9HX-01A-11R-A39D-07	No	8.90751	0.344373	0.140566	0.505352	0.354947	0.533738	0.338451	0.370101	0.493059	0.165894	0.400857	0.339226	0.236316	0.454427	0.612872	0.295549	0.513548	0.34254	0.365782	0.283498	0.353518	0.381405	0.206299	0.387158	0.395704
TCGA-3B-A9HY-01	TCGA-3B-A9HY-01A-11R-A39D-07	No	8.2312	0.341897	0.0866468	0.481348	0.375448	0.272836	0.27585	0.327042	0.419591	0.285281	0.216807	0.253529	0.251609	0.453712	0.650082	0.287619	0.521061	0.419107	0.411661	0.229474	0.363988	0.284877	-0.110996	0.411891	0.157575
TCGA-3B-A9HZ-01	TCGA-3B-A9HZ-01A-11R-A39D-07	No	8.63976	0.409286	0.170223	0.501953	0.406155	0.46515	0.331996	0.420782	0.517699	0.384595	0.305245	0.351836	0.220666	0.472859	0.63753	0.36973	0.504253	0.378057	0.428129	0.272073	0.345115	0.355868	0.0622106	0.377638	0.3628
TCGA-3B-A9I0-01	TCGA-3B-A9I0-01A-11R-A39D-07	No	9.58526	0.346043	0.129655	0.51349	0.432975	0.486141	0.321195	0.415116	0.37845	0.354593	0.243961	0.348898	0.177539	0.466525	0.604788	0.391762	0.508883	0.366311	0.437664	0.272076	0.341116	0.313982	0.0169026	0.359599	0.379455
TCGA-3B-A9I1-01	TCGA-3B-A9I1-01A-11R-A39D-07	No	6.4439	0.346989	0.0762273	0.483835	0.242981	0.324868	0.312974	0.35574	0.431093	0.161223	0.234918	0.357209	0.12562	0.471056	0.413862	0.209119	0.489216	0.356524	0.360977	0.263225	0.324919	0.291038	0.0437613	0.387007	0.263478
TCGA-3B-A9I3-01	TCGA-3B-A9I3-01A-11R-A39D-07	No	7.07112	0.181462	0.203363	0.505597	0.406627	0.286221	0.337521	0.392367	0.423895	0.293772	0.309333	0.37132	0.2335	0.459048	0.614659	0.313255	0.495881	0.335321	0.383288	0.275861	0.32123	0.324306	0.189169	0.361663	0.17228
TCGA-3R-A8YX-01	TCGA-3R-A8YX-01A-11R-A37L-07	No	6.88336	0.256255	0.0954382	0.504019	0.27074	0.331427	0.285682	0.353305	0.410519	0.137737	0.308631	0.271491	0.114713	0.425536	0.575296	0.275254	0.519286	0.392342	0.390841	0.253732	0.21952	0.32924	-0.0303992	0.425447	0.265752
TCGA-DX-A1KU-01	TCGA-DX-A1KU-01A-32R-A24X-07	No	6.26612	0.323717	0.11223	0.533153	0.425601	0.41871	0.350294	0.366503	0.562236	0.1076	0.346327	0.215059	0.255425	0.453997	0.521552	0.32714	0.515308	0.361666	0.411933	0.322268	0.365667	0.406539	0.00366496	0.40817	0.171305
TCGA-DX-A1KW-01	TCGA-DX-A1KW-01A-22R-A24X-07	No	6.64428	0.335364	0.0287437	0.503026	0.292853	0.366628	0.307601	0.387277	0.428042	0.161959	0.275295	0.295109	0.162736	0.467421	0.626683	0.147836	0.486247	0.342096	0.388382	0.278586	0.300103	0.353833	-0.0942457	0.365178	0.191698
TCGA-DX-A1KX-01	TCGA-DX-A1KX-01A-22R-A24X-07	No	8.20504	0.297624	0.184672	0.476964	0.324862	0.456509	0.323173	0.38595	0.478372	0.208292	0.303585	0.297582	0.237334	0.470119	0.58208	0.284719	0.501352	0.325594	0.383038	0.30254	0.26473	0.389687	-0.0213352	0.374558	0.212415
TCGA-DX-A1KY-01	TCGA-DX-A1KY-01A-11R-A24X-07	No	1.96203	0.121743	0.0220674	0.49929	0.250443	0.258549	0.270568	0.343963	0.405147	0.13732	0.171307	0.307573	0.0771473	0.436343	0.403585	0.171469	0.511139	0.409218	0.37645	0.287424	0.459349	0.26657	0.0528125	0.340828	0.150872
TCGA-DX-A1KZ-01	TCGA-DX-A1KZ-01A-11R-A24X-07	No	6.85151	0.210618	0.0385682	0.515989	0.351213	0.41069	0.302294	0.393774	0.512446	0.320099	0.28493	0.274082	0.124578	0.469304	0.459237	0.345234	0.520914	0.39677	0.419927	0.302654	0.290574	0.376101	-0.0966284	0.3108	0.13706
TCGA-DX-A1L0-01	TCGA-DX-A1L0-01A-11R-A24X-07	No	6.22965	0.248519	0.0711187	0.521011	0.33415	0.373275	0.337173	0.360589	0.435424	0.182805	0.246903	0.278357	0.201872	0.461127	0.571924	0.209458	0.524947	0.389321	0.38809	0.268643	0.331277	0.353606	-0.115601	0.365899	0.235367
TCGA-DX-A1L1-01	TCGA-DX-A1L1-01A-11R-A24X-07	No	10.8092	0.531095	0.265725	0.534604	0.423798	0.41473	0.323774	0.349292	0.463126	0.306626	0.318182	0.247302	0.261625	0.447309	0.456678	0.420425	0.538042	0.395732	0.424355	0.30986	0.367883	0.363453	-0.049261	0.400641	0.487795
TCGA-DX-A1L2-01	TCGA-DX-A1L2-01A-22R-A24X-07	No	5.27749	0.345104	0.0234282	0.524941	0.376596	0.478568	0.311317	0.398969	0.493971	0.172028	0.265536	0.236526	0.218748	0.474305	0.583299	0.284529	0.507451	0.427311	0.441764	0.257501	0.484597	0.288064	0.0254414	0.31232	0.0972909
TCGA-DX-A1L3-01	TCGA-DX-A1L3-01A-11R-A24X-07	No	7.54374	0.398275	0.0991786	0.510499	0.3665	0.527454	0.342537	0.409133	0.500572	0.347187	0.344327	0.324339	0.177406	0.451636	0.581471	0.347615	0.51807	0.336187	0.37725	0.31238	0.315307	0.384356	-0.088211	0.412043	0.301744
TCGA-DX-A1L4-01	TCGA-DX-A1L4-01A-12R-A26T-07	No	7.42403	0.320241	0.160938	0.496083	0.309867	0.597786	0.361109	0.492017	0.591339	0.340112	0.490511	0.282199	0.254148	0.4389	0.650854	0.305474	0.50612	0.358193	0.456671	0.318599	0.269508	0.411794	0.0259801	0.366496	0.42479
TCGA-DX-A23R-01	TCGA-DX-A23R-01A-11R-A26T-07	No	9.34039	0.294258	0.0857495	0.50893	0.266691	0.269029	0.307792	0.373738	0.428772	0.221086	0.219277	0.256328	0.112897	0.460172	0.306131	0.247429	0.529843	0.353343	0.368449	0.312078	0.267234	0.290315	-0.0380404	0.355373	0.248163
TCGA-DX-A23T-01	TCGA-DX-A23T-01A-11R-A26T-07	No	8.95911	0.335138	0.258921	0.542454	0.423347	0.492544	0.319539	0.456098	0.523337	0.260566	0.386605	0.295231	0.278434	0.429147	0.652357	0.416201	0.503505	0.33697	0.37603	0.332674	0.361809	0.332618	0.066123	0.366274	0.351994
TCGA-DX-A23U-01	TCGA-DX-A23U-01A-11R-A26T-07	No	9.78888	0.32913	0.0766022	0.495616	0.317687	0.325691	0.285675	0.390279	0.476544	0.148215	0.309325	0.324011	0.201033	0.478883	0.499007	0.202185	0.481296	0.351423	0.380747	0.261113	0.336833	0.33306	-0.067064	0.356763	0.162734
TCGA-DX-A23V-01	TCGA-DX-A23V-01A-11R-A29R-07	No	7.71912	0.367567	0.154395	0.514719	0.386475	0.4829	0.340571	0.407629	0.495334	0.160462	0.348237	0.265293	0.14658	0.44792	0.570746	0.380323	0.521776	0.342864	0.380361	0.336345	0.372092	0.339267	-0.0348015	0.36237	0.25974
TCGA-DX-A23Y-01	TCGA-DX-A23Y-01A-11R-A27Q-07	No	7.19831	0.423757	0.208444	0.528393	0.470331	0.426653	0.307278	0.406928	0.464932	0.100973	0.329097	0.325282	0.271869	0.436144	0.49462	0.490978	0.543891	0.418964	0.433007	0.338165	0.323	0.401156	-0.0198895	0.428047	0.356788
TCGA-DX-A23Z-01	TCGA-DX-A23Z-01A-11R-A27Q-07	No	6.59567	0.348357	0.164147	0.500064	0.334927	0.444641	0.321047	0.43719	0.482617	0.372907	0.262457	0.272111	0.162458	0.469924	0.576718	0.311615	0.503633	0.360662	0.389657	0.275568	0.369575	0.38621	-0.0619605	0.37067	0.361947
TCGA-DX-A240-01	TCGA-DX-A240-01A-32R-A27Q-07	No	6.11152	0.120931	-0.0214118	0.474675	0.234694	0.15582	0.260737	0.320835	0.407826	0.136804	0.226157	0.290936	0.164849	0.457634	0.541295	0.144959	0.491341	0.357416	0.360401	0.264587	0.312602	0.326238	0.000818197	0.347078	0.137995
TCGA-DX-A2IZ-01	TCGA-DX-A2IZ-01A-11R-A21T-07	No	8.05632	0.188983	0.0557039	0.475021	0.196104	0.130978	0.310863	0.245953	0.282397	0.112503	0.131116	0.304108	0.0697508	0.441445	0.542554	0.0488326	0.488637	0.377047	0.32968	0.228725	0.241851	0.272104	-0.168144	0.312731	0.255922
TCGA-DX-A2J0-01	TCGA-DX-A2J0-01A-11R-A21T-07	No	7.52327	0.199251	0.183709	0.514568	0.325637	0.304971	0.335601	0.353614	0.435875	0.280425	0.238233	0.241344	0.181725	0.455546	0.65646	0.269606	0.479343	0.360594	0.401863	0.282463	0.306407	0.3597	-0.101025	0.355834	0.277817
TCGA-DX-A2J1-01	TCGA-DX-A2J1-01A-11R-A21T-07	No	8.8487	0.381601	0.184782	0.537784	0.443791	0.535206	0.340521	0.448894	0.542862	0.326	0.402252	0.32385	0.244052	0.440036	0.710731	0.395807	0.514115	0.355601	0.436037	0.321588	0.315974	0.388329	0.0117361	0.363035	0.42743
TCGA-DX-A2J4-01	TCGA-DX-A2J4-01A-32R-A21T-07	No	6.91089	0.357183	0.278148	0.5251	0.460901	0.498964	0.343121	0.42413	0.516605	0.620289	0.314521	0.369671	0.22289	0.45718	0.648579	0.396524	0.503518	0.37295	0.42978	0.347967	0.279006	0.339518	0.175013	0.309121	0.204697
TCGA-DX-A3LS-01	TCGA-DX-A3LS-01A-11R-A21T-07	No	6.90416	0.341451	0.145475	0.518584	0.418642	0.363542	0.340196	0.377294	0.457721	0.218773	0.333416	0.326387	0.254351	0.468246	0.652763	0.38828	0.507285	0.34155	0.437608	0.340062	0.321348	0.348148	-0.0959204	0.341067	0.349394
TCGA-DX-A3LT-01	TCGA-DX-A3LT-01A-12R-A21T-07	No	9.76579	0.306446	0.144802	0.509832	0.419118	0.32448	0.322462	0.391342	0.473471	0.439503	0.302084	0.292049	0.18238	0.437399	0.456556	0.384565	0.502437	0.353135	0.414195	0.30225	0.286172	0.349199	-2.99417e-05	0.361985	0.262421
TCGA-DX-A3LU-01	TCGA-DX-A3LU-01A-11R-A21T-07	No	11.9523	0.457928	0.274669	0.532352	0.468118	0.515543	0.313571	0.372496	0.482064	0.155323	0.31252	0.365672	0.234204	0.448071	0.55925	0.485099	0.48585	0.366048	0.41264	0.341468	0.422155	0.430798	0.00398013	0.355504	0.390423
TCGA-DX-A3LW-01	TCGA-DX-A3LW-01A-21R-A21T-07	No	8.27873	0.298685	0.109592	0.498615	0.309216	0.404898	0.364802	0.406392	0.468308	0.266035	0.261323	0.273678	0.15486	0.478844	0.634686	0.222219	0.488665	0.346553	0.400455	0.275383	0.300729	0.350438	-0.0397183	0.294733	0.31974
TCGA-DX-A3LY-01	TCGA-DX-A3LY-01B-11R-A27Q-07	No	7.4349	0.334173	0.0573267	0.528472	0.417334	0.461982	0.297906	0.361256	0.470738	0.300595	0.333955	0.293794	0.294154	0.474258	0.54682	0.251943	0.521247	0.398405	0.424092	0.274097	0.372087	0.332243	0.00153185	0.368581	0.136167
TCGA-DX-A3M1-01	TCGA-DX-A3M1-01A-11R-A22K-07	No	10.5795	0.336144	0.103458	0.507291	0.30074	0.329363	0.358142	0.362091	0.448866	0.20889	0.286527	0.276558	0.233287	0.453588	0.670028	0.290472	0.493495	0.345124	0.434611	0.252024	0.316607	0.382302	-0.110624	0.356818	0.253891
TCGA-DX-A3M2-01	TCGA-DX-A3M2-01A-21R-A22K-07	No	11.1815	0.456736	0.162063	0.54008	0.475425	0.525631	0.291884	0.376575	0.528781	0.313677	0.38297	0.268609	0.273531	0.455499	0.504897	0.402548	0.47049	0.347582	0.423706	0.309258	0.333392	0.372413	0.0479397	0.361845	0.375758
TCGA-DX-A3U5-01	TCGA-DX-A3U5-01A-11R-A22K-07	No	6.74856	0.363051	0.0446325	0.522882	0.356054	0.467436	0.30408	0.382076	0.471532	0.112924	0.324864	0.284148	0.218099	0.454162	0.543326	0.259976	0.525627	0.386146	0.378632	0.273778	0.33652	0.377293	-0.00339957	0.419072	0.223627
TCGA-DX-A3U6-01	TCGA-DX-A3U6-01A-11R-A29R-07	No	8.15056	0.442631	0.295042	0.572332	0.558442	0.535066	0.356851	0.455404	0.530365	0.334767	0.357724	0.312237	0.306615	0.432999	0.627943	0.55329	0.534219	0.352914	0.381838	0.377011	0.359509	0.408525	0.0218082	0.350954	0.462772
TCGA-DX-A3U7-01	TCGA-DX-A3U7-01A-11R-A29R-07	No	8.62939	0.175796	0.0973488	0.491049	0.32479	0.293166	0.254933	0.320542	0.362697	0.151092	0.176623	0.319406	0.225632	0.455823	0.567375	0.266707	0.487819	0.369707	0.422553	0.236126	0.404366	0.24847	-0.00883185	0.400384	0.179551
TCGA-DX-A3U8-01	TCGA-DX-A3U8-01A-11R-A29R-07	No	9.36593	0.294711	0.122919	0.504722	0.414102	0.265875	0.342967	0.32759	0.480474	0.117252	0.310485	0.319425	0.217866	0.454306	0.494782	0.392365	0.530175	0.392194	0.412552	0.28076	0.348062	0.328042	0.0466937	0.367423	0.334892
TCGA-DX-A3U9-01	TCGA-DX-A3U9-01A-11R-A30C-07	No	7.21655	0.0905023	0.0054624	0.499483	0.265875	0.267338	0.279218	0.339777	0.361597	0.262165	0.194878	0.23981	0.212319	0.46003	0.457694	0.176712	0.489303	0.35596	0.362334	0.246318	0.340786	0.283718	-0.091204	0.436722	0.0422474
TCGA-DX-A3UA-01	TCGA-DX-A3UA-01A-12R-A30C-07	No	6.80951	0.202825	-0.0161935	0.484628	0.251481	0.31087	0.279754	0.40908	0.409971	0.0939681	0.190237	0.317977	0.181085	0.472765	0.399197	0.215226	0.499957	0.350743	0.455815	0.281105	0.240863	0.316335	-0.0371675	0.340767	0.188773
TCGA-DX-A3UB-01	TCGA-DX-A3UB-01A-11R-A30C-07	No	6.84509	0.216175	0.103295	0.478938	0.244548	0.20853	0.312389	0.352371	0.380859	0.303579	0.206056	0.30848	0.127217	0.481625	0.695782	0.189809	0.498147	0.353125	0.402226	0.291796	0.334096	0.296582	0.282385	0.291931	0.264859
TCGA-DX-A3UC-01	TCGA-DX-A3UC-01A-11R-A30C-07	No	8.21806	0.231194	0.101146	0.473258	0.338848	0.323515	0.226937	0.360386	0.3654	0.25325	0.203778	0.318844	0.136811	0.472566	0.609622	0.283551	0.480414	0.30665	0.352457	0.22948	0.415409	0.236018	-0.0149611	0.356055	0.0476096
TCGA-DX-A3UD-01	TCGA-DX-A3UD-01A-11R-A30C-07	No	7.95439	0.198107	0.0958554	0.489495	0.336712	0.497674	0.323284	0.363612	0.360373	0.214273	0.170976	0.331406	0.149137	0.48466	0.60816	0.266208	0.498092	0.358652	0.39748	0.214176	0.348772	0.282016	0.0504661	0.374515	0.296544
TCGA-DX-A3UE-01	TCGA-DX-A3UE-01A-11R-A30C-07	No	7.99184	0.144538	0.0238884	0.475642	0.212085	0.269603	0.304896	0.346053	0.363028	0.115464	0.168837	0.290441	0.104391	0.477837	0.581227	0.109712	0.474302	0.304773	0.352009	0.22127	0.354275	0.295973	-0.0901923	0.341213	0.11029
TCGA-DX-A3UF-01	TCGA-DX-A3UF-01A-11R-A30C-07	No	7.40335	0.375619	0.0419455	0.490886	0.389358	0.309424	0.315966	0.351208	0.400758	0.16638	0.228158	0.314536	0.243155	0.47925	0.695904	0.281587	0.490222	0.34564	0.387154	0.248174	0.344693	0.337431	-0.0697998	0.37267	0.179958
TCGA-DX-A48J-01	TCGA-DX-A48J-01A-21R-A30C-07	No	6.62969	0.219836	0.0625987	0.487724	0.308524	0.325311	0.334117	0.333993	0.387236	0.370809	0.183506	0.30046	0.112916	0.501642	0.661741	0.266064	0.498591	0.406723	0.409243	0.228207	0.347967	0.278557	-0.0858951	0.276096	0.0549216
TCGA-DX-A48K-01	TCGA-DX-A48K-01A-11R-A30C-07	No	8.45857	0.246549	0.0491377	0.489524	0.300304	0.312262	0.3036	0.389084	0.478656	0.248592	0.259894	0.317076	0.16587	0.47881	0.567618	0.289527	0.516386	0.377078	0.44468	0.30568	0.308891	0.340776	0.0410039	0.408244	0.27213
TCGA-DX-A48L-01	TCGA-DX-A48L-01A-11R-A30C-07	No	9.51885	0.189119	-0.00423302	0.470668	0.190137	0.248128	0.295077	0.309576	0.345976	0.152987	0.164776	0.278977	0.167759	0.459519	0.606819	0.10876	0.479347	0.322134	0.37799	0.213567	0.318981	0.272151	-0.176959	0.346178	0.0608525
TCGA-DX-A48N-01	TCGA-DX-A48N-01A-11R-A30C-07	No	9.43365	0.311364	-0.00258599	0.526134	0.328515	0.255059	0.328306	0.332688	0.383686	0.164329	0.214307	0.252727	0.120251	0.463573	0.554416	0.150895	0.532685	0.399312	0.397053	0.254281	0.318356	0.290919	-0.0213182	0.379615	0.00511844
TCGA-DX-A48O-01	TCGA-DX-A48O-01A-11R-A30C-07	No	5.93504	0.235533	0.117422	0.492053	0.3067	0.305765	0.281626	0.317476	0.342436	0.373418	0.121112	0.307759	0.149211	0.482064	0.630543	0.27558	0.487255	0.316405	0.368083	0.233476	0.352469	0.255256	-0.133687	0.374641	0.154528
TCGA-DX-A48P-01	TCGA-DX-A48P-01A-11R-A30C-07	No	7.34165	0.285827	0.132634	0.502997	0.326848	0.35742	0.317216	0.389766	0.438012	0.367391	0.220049	0.319055	0.223271	0.494533	0.620428	0.298805	0.487971	0.337371	0.398697	0.255829	0.354421	0.27484	-0.0460742	0.345639	0.236789
TCGA-DX-A48R-01	TCGA-DX-A48R-01A-11R-A30C-07	No	9.48387	0.288155	-0.0359908	0.471166	0.172239	0.078736	0.254876	0.277339	0.351559	0.107041	0.0771658	0.285188	0.0791409	0.435688	0.633264	0.137351	0.464592	0.356404	0.444418	0.176805	0.311943	0.265555	-0.0317138	0.376489	0.179998
TCGA-DX-A48U-01	TCGA-DX-A48U-01A-11R-A30C-07	No	6.19409	0.185927	0.0297854	0.49494	0.267072	0.355742	0.300077	0.314902	0.378614	0.304648	0.139995	0.268777	0.0945102	0.485678	0.570706	0.231925	0.464422	0.376748	0.397819	0.186894	0.339749	0.229413	-0.0439293	0.330769	0.0690583
TCGA-DX-A6B7-01	TCGA-DX-A6B7-01A-11R-A30C-07	No	5.1366	0.178248	0.025572	0.502841	0.29703	0.308252	0.310573	0.320924	0.383913	0.326466	0.176892	0.244154	0.111438	0.513071	0.539751	0.163037	0.46881	0.391784	0.420407	0.20977	0.34076	0.240034	-0.086881	0.320295	0.11943
TCGA-DX-A6B8-01	TCGA-DX-A6B8-01A-11R-A30C-07	No	6.65894	0.0806139	-0.0275792	0.479157	0.235254	0.126007	0.273247	0.382231	0.481489	0.126999	0.288112	0.233305	0.0924478	0.43071	0.42418	0.125634	0.483836	0.339305	0.390278	0.298436	0.343209	0.322262	-0.0441052	0.4341	0.090182
TCGA-DX-A6B9-01	TCGA-DX-A6B9-01A-12R-A32Q-07	No	6.44367	0.234025	0.060975	0.501204	0.30612	0.224356	0.315678	0.356245	0.351205	0.367812	0.232934	0.353407	0.159746	0.459201	0.650448	0.274306	0.48643	0.335182	0.380477	0.287777	0.371815	0.230011	-0.0448424	0.296878	0.0964378
TCGA-DX-A6BA-01	TCGA-DX-A6BA-01A-11R-A30C-07	No	6.23575	0.25299	0.105572	0.48535	0.287877	0.27066	0.286028	0.368017	0.412513	0.268005	0.260542	0.259269	0.141692	0.477626	0.513103	0.207567	0.491614	0.323278	0.402604	0.238873	0.375918	0.305186	-0.0262402	0.346036	0.169477
TCGA-DX-A6BB-01	TCGA-DX-A6BB-01A-12R-A32Q-07	No	8.14386	0.254027	0.0673818	0.480612	0.268213	0.294076	0.285533	0.353448	0.424733	0.294538	0.185017	0.316301	0.0959495	0.472388	0.662391	0.154439	0.443783	0.366041	0.368126	0.217527	0.377965	0.279742	0.00495856	0.34373	0.116059
TCGA-DX-A6BE-01	TCGA-DX-A6BE-01A-41R-A32Q-07	No	7.20267	0.393058	0.24095	0.541288	0.473844	0.479655	0.35983	0.454792	0.511639	0.303043	0.322885	0.271256	0.164394	0.463397	0.617584	0.428865	0.512499	0.376777	0.441687	0.36491	0.349268	0.384712	-0.0182101	0.327523	0.425927
TCGA-DX-A6BF-01	TCGA-DX-A6BF-01A-11R-A30C-07	No	7.87795	0.355643	0.118368	0.532895	0.486125	0.564861	0.374096	0.399722	0.480736	0.194726	0.365882	0.270342	0.216932	0.439229	0.619493	0.374857	0.49584	0.353946	0.375056	0.266686	0.380314	0.400289	0.014549	0.360218	0.287526
TCGA-DX-A6BG-01	TCGA-DX-A6BG-01A-11R-A30C-07	No	8.36412	0.417464	0.204679	0.534888	0.432279	0.368008	0.315246	0.391507	0.529202	0.20844	0.303587	0.250409	0.254563	0.448157	0.677827	0.4196	0.53367	0.374848	0.435845	0.32241	0.343342	0.374352	-7.24402e-05	0.371752	0.396029
TCGA-DX-A6BH-01	TCGA-DX-A6BH-01A-12R-A30C-07	No	7.71071	0.262968	0.0921668	0.518569	0.393707	0.405985	0.301631	0.439646	0.451459	0.330822	0.24474	0.225482	0.211956	0.466758	0.611856	0.3072	0.491934	0.370399	0.415489	0.302541	0.321982	0.376881	-0.0707421	0.35098	0.279077
TCGA-DX-A6YQ-01	TCGA-DX-A6YQ-01A-12R-A33J-07	No	10.0372	0.43008	0.0575426	0.517104	0.361243	0.341818	0.30676	0.356442	0.457247	0.162488	0.295698	0.275309	0.16705	0.460217	0.460822	0.363802	0.543068	0.34283	0.334086	0.271159	0.294579	0.322312	0.0837969	0.439115	0.26234
TCGA-DX-A6YR-01	TCGA-DX-A6YR-01A-33R-A355-07	No	6.55575	0.255585	0.0224312	0.511099	0.360592	0.409616	0.327939	0.374912	0.443749	0.202819	0.257574	0.26721	0.170533	0.45468	0.617747	0.279041	0.517356	0.383531	0.389582	0.258395	0.303562	0.331825	0.0670188	0.389243	0.202138
TCGA-DX-A6YS-01	TCGA-DX-A6YS-01A-12R-A355-07	No	6.00897	0.192133	0.0321757	0.498851	0.250726	0.349995	0.301623	0.327437	0.395021	0.203758	0.198833	0.233454	0.145956	0.462712	0.581796	0.27723	0.503693	0.355199	0.388061	0.255791	0.368186	0.317483	0.0847099	0.341945	0.239754
TCGA-DX-A6YT-01	TCGA-DX-A6YT-01A-21R-A355-07	No	6.70384	0.297472	0.00425405	0.495624	0.261069	0.44697	0.2855	0.398338	0.434364	0.0924147	0.28323	0.235138	0.132062	0.46532	0.57684	0.259778	0.503997	0.379967	0.377261	0.250836	0.332853	0.343058	-0.0428493	0.407133	0.192794
TCGA-DX-A6YU-01	TCGA-DX-A6YU-01A-12R-A33J-07	No	9.0498	0.412127	0.106442	0.525067	0.438665	0.44811	0.346566	0.409671	0.491333	0.0769559	0.312643	0.293321	0.223595	0.432588	0.682052	0.434573	0.540823	0.365093	0.404466	0.323887	0.321714	0.36761	-0.0851607	0.400375	0.215827
TCGA-DX-A6YV-01	TCGA-DX-A6YV-01A-12R-A355-07	No	9.55498	0.157774	-0.0313998	0.471236	0.230591	0.280003	0.287619	0.305445	0.419078	0.0322898	0.236008	0.241356	0.118309	0.425686	0.506035	0.184836	0.497003	0.374038	0.41813	0.205072	0.363902	0.280815	-0.0831955	0.428469	0.241338
TCGA-DX-A6YX-01	TCGA-DX-A6YX-01A-11R-A41I-07	No	9.16706	0.280797	0.0436102	0.483231	0.237975	0.406186	0.282164	0.354672	0.480081	0.130808	0.285353	0.254435	0.177528	0.41398	0.355406	0.209768	0.505967	0.342123	0.367884	0.225511	0.263501	0.376672	-0.0868473	0.388701	0.262909
TCGA-DX-A6YZ-01	TCGA-DX-A6YZ-01A-12R-A355-07	No	7.55984	0.380596	0.116121	0.53046	0.370875	0.55521	0.322882	0.41372	0.442087	0.381744	0.254319	0.26059	0.14498	0.479257	0.702323	0.293257	0.524588	0.411477	0.427152	0.289651	0.338133	0.335751	0.00746729	0.318536	0.308162
TCGA-DX-A6Z0-01	TCGA-DX-A6Z0-01A-13R-A36F-07	No	5.90825	0.302223	0.1614	0.493184	0.32631	0.388481	0.321852	0.391088	0.463972	0.306293	0.234023	0.25045	0.191651	0.459472	0.569731	0.353823	0.525426	0.325968	0.391008	0.28362	0.34706	0.347735	-0.120171	0.379137	0.291873
TCGA-DX-A6Z2-01	TCGA-DX-A6Z2-01A-12R-A36F-07	No	6.8216	0.43139	0.17331	0.530906	0.459615	0.452272	0.331402	0.409879	0.4542	0.318048	0.277846	0.334981	0.216954	0.49198	0.583867	0.433526	0.51018	0.362375	0.417871	0.273004	0.359415	0.3226	-0.0761318	0.35751	0.352685
TCGA-DX-A7EF-01	TCGA-DX-A7EF-01A-11R-A33J-07	No	6.26826	0.159252	-0.000486023	0.455768	0.228195	0.230071	0.311838	0.327182	0.427834	0.111021	0.219527	0.278806	0.151942	0.42531	0.389367	0.145841	0.482308	0.321989	0.360501	0.223113	0.292062	0.267276	0.0267254	0.415818	0.212171
TCGA-DX-A7EI-01	TCGA-DX-A7EI-01A-11R-A33J-07	No	8.84447	0.162262	0.146776	0.506037	0.325587	0.142378	0.296925	0.290583	0.366051	0.166047	0.115467	0.259311	0.150422	0.425997	0.340579	0.218238	0.500475	0.316024	0.391352	0.286606	0.337807	0.299775	-0.000568891	0.343293	0.286348
TCGA-DX-A7EL-01	TCGA-DX-A7EL-01A-12R-A36F-07	No	8.15939	0.425375	0.240556	0.536336	0.481274	0.404344	0.323161	0.409009	0.434543	0.410489	0.247767	0.3278	0.272104	0.482098	0.580821	0.421508	0.53053	0.338793	0.389251	0.286352	0.350456	0.34514	-0.0828303	0.343683	0.350816
TCGA-DX-A7EM-01	TCGA-DX-A7EM-01A-11R-A36F-07	No	7.5276	0.281127	0.158375	0.505354	0.348964	0.393114	0.296561	0.383052	0.396551	0.289136	0.234145	0.293592	0.148194	0.45935	0.69757	0.31525	0.511442	0.406927	0.443543	0.255293	0.348313	0.326417	-0.0234116	0.392196	0.168177
TCGA-DX-A7EN-01	TCGA-DX-A7EN-01A-11R-A39D-07	No	6.86995	0.181663	0.0318887	0.465096	0.181657	0.328461	0.281042	0.273918	0.31197	0.149251	0.141362	0.317469	0.0932352	0.475823	0.629771	0.119921	0.471323	0.334578	0.35372	0.148318	0.38454	0.201733	0.00559059	0.383532	0.105781
TCGA-DX-A7EO-01	TCGA-DX-A7EO-01A-11R-A36F-07	No	6.45901	0.0103776	0.0254937	0.493128	0.230369	0.112976	0.258433	0.291296	0.333667	0.082514	0.0921543	0.356681	0.16573	0.450768	0.509894	0.0702292	0.470039	0.272853	0.375948	0.275352	0.189895	0.167605	-0.0477223	0.323832	0.247635
TCGA-DX-A7EQ-01	TCGA-DX-A7EQ-01A-11R-A466-07	No	10.2279	0.0375105	0.0657456	0.489099	0.334431	0.258437	0.269782	0.326455	0.383761	0.148474	0.137253	0.337758	0.207872	0.46504	0.683717	0.111646	0.445324	0.299989	0.397131	0.317467	0.248369	0.222237	0.175261	0.261973	0.310681
TCGA-DX-A7ER-01	TCGA-DX-A7ER-01A-11R-A36F-07	No	7.10714	0.0900282	0.0621789	0.503897	0.267224	0.0587124	0.305028	0.253536	0.321223	0.0414918	0.0955898	0.365519	0.196402	0.504848	0.568918	0.12543	0.445891	0.309817	0.431491	0.264297	0.30078	0.208454	0.0947772	0.281074	0.340254
TCGA-DX-A7ES-01	TCGA-DX-A7ES-01A-31R-A39D-07	No	7.60098	0.442439	0.34669	0.515873	0.477701	0.50973	0.370067	0.427383	0.512258	0.329358	0.357268	0.338156	0.320787	0.463563	0.674415	0.463811	0.504513	0.334824	0.395456	0.360521	0.379678	0.410027	-0.0114706	0.286762	0.252794
TCGA-DX-A7ET-01	TCGA-DX-A7ET-01A-11R-A36F-07	No	11.5078	0.466252	0.177828	0.53113	0.488905	0.44656	0.315679	0.40382	0.496715	0.124481	0.362086	0.401192	0.318534	0.456449	0.643257	0.494838	0.485369	0.347724	0.417211	0.301672	0.281753	0.416978	0.00423143	0.413941	0.394526
TCGA-DX-A7EU-01	TCGA-DX-A7EU-01A-22R-A36F-07	No	7.14875	0.284067	0.0878679	0.515384	0.337062	0.459002	0.348867	0.395251	0.461607	0.242104	0.263957	0.300266	0.124611	0.469767	0.551857	0.313255	0.499067	0.300499	0.384667	0.277007	0.308095	0.370287	-0.00413566	0.366309	0.245766
TCGA-DX-A8BG-01	TCGA-DX-A8BG-01A-12R-A41I-07	No	10.2667	0.56059	0.262251	0.524261	0.484208	0.470418	0.31917	0.371088	0.518084	0.145133	0.312309	0.3664	0.201276	0.441873	0.499616	0.523542	0.540941	0.381405	0.40048	0.339386	0.318379	0.427928	0.153597	0.40994	0.480808
TCGA-DX-A8BH-01	TCGA-DX-A8BH-01A-11R-A37L-07	No	8.4338	0.393396	0.190908	0.518244	0.395156	0.43339	0.306759	0.394752	0.463914	0.280426	0.298304	0.376881	0.170037	0.425096	0.551247	0.384676	0.512486	0.36702	0.382001	0.299077	0.293004	0.368234	-0.0136013	0.437112	0.444816
TCGA-DX-A8BJ-01	TCGA-DX-A8BJ-01A-11R-A41I-07	No	8.98412	0.242689	0.093219	0.506901	0.270961	0.223441	0.294719	0.351574	0.469097	0.164742	0.289057	0.346263	0.141131	0.413964	0.505832	0.278764	0.487602	0.327039	0.402986	0.295827	0.272192	0.330661	-0.0150822	0.394449	0.317749
TCGA-DX-A8BK-01	TCGA-DX-A8BK-01A-11R-A37L-07	No	11.2325	0.386207	0.157283	0.509939	0.409916	0.553167	0.320748	0.41472	0.472409	0.307121	0.387337	0.32908	0.298121	0.440382	0.684814	0.369987	0.483805	0.337681	0.426201	0.290396	0.316288	0.403168	-0.0387434	0.380805	0.389286
TCGA-DX-A8BL-01	TCGA-DX-A8BL-01A-11R-A41I-07	No	10.44	0.466294	0.287887	0.525294	0.500709	0.479023	0.304612	0.369362	0.43846	0.292007	0.250751	0.391374	0.247396	0.483131	0.557341	0.449174	0.492232	0.338887	0.415206	0.302349	0.370376	0.35145	-0.019837	0.376329	0.505019
TCGA-DX-A8BM-01	TCGA-DX-A8BM-01A-11R-A41I-07	No	8.38135	0.402505	0.0154624	0.486283	0.28222	0.293928	0.339124	0.342666	0.455358	0.155551	0.296541	0.281096	0.094867	0.417121	0.521674	0.152848	0.513388	0.351588	0.348924	0.262862	0.322919	0.357565	-0.0413837	0.389838	0.23622
TCGA-DX-A8BN-01	TCGA-DX-A8BN-01A-11R-A37L-07	No	6.62782	0.308875	0.0255143	0.486568	0.272021	0.367368	0.274237	0.366364	0.453901	0.117434	0.285896	0.264999	0.173179	0.431434	0.493523	0.218574	0.49057	0.289775	0.368016	0.202771	0.365677	0.33734	-0.00345381	0.352115	0.107812
TCGA-DX-A8BO-01	TCGA-DX-A8BO-01A-11R-A41I-07	No	10.7502	0.474242	0.11399	0.515392	0.405856	0.589284	0.281069	0.457258	0.533521	0.327973	0.3248	0.334013	0.216347	0.441279	0.575743	0.38988	0.493797	0.30852	0.380468	0.272837	0.272967	0.382851	0.0249672	0.364728	0.511722
TCGA-DX-A8BP-01	TCGA-DX-A8BP-01A-11R-A37L-07	No	8.02875	0.433345	0.15971	0.515585	0.451371	0.388007	0.304321	0.40777	0.55115	0.175564	0.31922	0.351676	0.24091	0.455826	0.498032	0.46875	0.515413	0.357676	0.423602	0.296919	0.280816	0.383972	0.0445281	0.430407	0.312468
TCGA-DX-A8BQ-01	TCGA-DX-A8BQ-01A-11R-A37L-07	No	9.05939	0.501296	0.245181	0.520519	0.511905	0.501012	0.311288	0.435055	0.50709	0.357696	0.300673	0.367907	0.266516	0.439461	0.613156	0.489439	0.522029	0.382646	0.434243	0.349626	0.293991	0.415354	-0.0097601	0.410453	0.40915
TCGA-DX-A8BR-01	TCGA-DX-A8BR-01A-11R-A41I-07	No	8.15696	0.312753	0.139118	0.509102	0.324292	0.458433	0.310526	0.419974	0.49468	0.315014	0.357607	0.25786	0.175392	0.45444	0.607672	0.279998	0.510549	0.320955	0.388581	0.280028	0.317914	0.336036	0.00234513	0.396921	0.234108
TCGA-DX-A8BS-01	TCGA-DX-A8BS-01A-11R-A37L-07	No	6.90511	0.220569	0.0795347	0.500372	0.318832	0.359606	0.311523	0.411279	0.495822	0.201985	0.339707	0.29406	0.230828	0.443256	0.528336	0.256988	0.498224	0.314835	0.373631	0.266902	0.262904	0.377738	0.00846345	0.459278	0.13247
TCGA-DX-A8BT-01	TCGA-DX-A8BT-01A-11R-A37L-07	No	8.64855	0.306576	0.158933	0.503773	0.348412	0.394712	0.307206	0.371689	0.424299	0.25665	0.254651	0.236086	0.240479	0.474294	0.624002	0.262448	0.504241	0.34323	0.348257	0.273202	0.322396	0.356623	-0.04396	0.413633	0.232645
TCGA-DX-A8BU-01	TCGA-DX-A8BU-01A-11R-A37L-07	No	6.65476	0.197342	0.125809	0.505071	0.274661	0.133734	0.301932	0.333029	0.406936	0.134932	0.228431	0.350446	0.136119	0.457354	0.377139	0.271316	0.532548	0.365648	0.394992	0.282595	0.352684	0.299953	0.0434165	0.426413	0.235692
TCGA-DX-A8BV-01	TCGA-DX-A8BV-01A-11R-A37L-07	No	9.60359	0.278056	0.103342	0.503849	0.310231	0.426359	0.308036	0.350538	0.441367	0.265037	0.313307	0.217697	0.254202	0.478157	0.706791	0.231427	0.515409	0.382077	0.446525	0.303639	0.297059	0.330608	-0.0198141	0.37796	0.205916
TCGA-DX-A8BX-01	TCGA-DX-A8BX-01A-11R-A37L-07	No	9.52292	0.373409	-0.0106042	0.509373	0.31221	0.229749	0.33337	0.341127	0.462945	0.0893917	0.332186	0.254347	0.176743	0.436793	0.551694	0.162242	0.48103	0.399936	0.391113	0.252393	0.27451	0.315771	-0.0410606	0.342387	0.169152
TCGA-DX-A8BZ-01	TCGA-DX-A8BZ-01A-11R-A37L-07	No	10.8393	0.324995	0.0498378	0.501619	0.374299	0.4181	0.267676	0.376986	0.52356	0.331152	0.372293	0.364221	0.220589	0.436466	0.652357	0.21231	0.460942	0.280871	0.381758	0.266216	0.303509	0.357108	0.00353311	0.347923	0.241907
TCGA-DX-AATS-01	TCGA-DX-AATS-01A-12R-A41I-07	No	7.85729	0.306866	0.0575866	0.48559	0.318099	0.146596	0.317853	0.355411	0.46285	0.206991	0.295394	0.286904	0.220587	0.464226	0.432142	0.225677	0.479354	0.335501	0.412656	0.313015	0.302772	0.291524	-0.0644121	0.399174	0.248935
TCGA-DX-AB2E-01	TCGA-DX-AB2E-01A-11R-A39D-07	No	8.51578	0.323628	0.112982	0.498966	0.34855	0.334109	0.314061	0.354446	0.477063	0.291548	0.287549	0.354237	0.263315	0.394208	0.531017	0.311752	0.505151	0.358833	0.444336	0.298186	0.279468	0.347881	-0.0254729	0.371413	0.195638
TCGA-DX-AB2F-01	TCGA-DX-AB2F-01A-11R-A38C-07	No	8.00646	0.310886	0.0453872	0.511458	0.326416	0.482409	0.35277	0.402447	0.474737	0.100506	0.318746	0.298156	0.197039	0.473508	0.595567	0.240475	0.509514	0.326566	0.356516	0.259128	0.315836	0.373327	-0.096684	0.36186	0.124752
TCGA-DX-AB2G-01	TCGA-DX-AB2G-01A-11R-A39D-07	No	10.0827	0.401677	0.123674	0.525528	0.393663	0.437743	0.352842	0.3579	0.472397	0.0521039	0.352274	0.300942	0.157835	0.458109	0.647604	0.348775	0.506181	0.366318	0.415748	0.278965	0.346397	0.371321	-0.0176318	0.359763	0.204372
TCGA-DX-AB2H-01	TCGA-DX-AB2H-01A-11R-A39D-07	No	7.24212	0.1051	0.0668776	0.52513	0.251246	0.180073	0.35282	0.267361	0.339812	0.0894968	0.204054	0.321962	0.104107	0.455698	0.552791	0.134876	0.490252	0.341174	0.309033	0.261125	0.332595	0.29755	-0.11106	0.330673	0.271805
TCGA-DX-AB2J-01	TCGA-DX-AB2J-01A-11R-A38C-07	No	6.95338	0.174207	0.0307862	0.499305	0.211785	0.263927	0.328372	0.377214	0.397208	0.180898	0.17519	0.289369	0.10422	0.468482	0.540726	0.0878999	0.479724	0.32715	0.353501	0.24334	0.292031	0.250839	0.0553097	0.284545	0.229152
TCGA-DX-AB2L-01	TCGA-DX-AB2L-01A-32R-A41I-07	No	7.83113	0.179341	0.162482	0.514517	0.339395	0.337007	0.310429	0.42062	0.485318	0.256265	0.290432	0.242665	0.240633	0.471968	0.699032	0.304923	0.495296	0.355116	0.450578	0.276703	0.294723	0.355005	-0.00740024	0.298423	0.127839
TCGA-DX-AB2O-01	TCGA-DX-AB2O-01A-12R-A39D-07	No	9.57592	0.293462	0.124282	0.503356	0.362632	0.344882	0.285741	0.316581	0.424908	0.171592	0.203239	0.312965	0.179749	0.433163	0.444248	0.290759	0.503536	0.319402	0.376618	0.263703	0.343961	0.321807	0.00848504	0.415406	0.251656
TCGA-DX-AB2P-01	TCGA-DX-AB2P-01A-11R-A38C-07	No	8.56331	0.308316	0.162975	0.490374	0.326146	0.309897	0.270908	0.402059	0.477629	0.234304	0.300461	0.286491	0.239917	0.447565	0.521756	0.293153	0.511544	0.341362	0.421957	0.290169	0.325873	0.328199	-0.0355062	0.421969	0.290735
TCGA-DX-AB2Q-01	TCGA-DX-AB2Q-01A-11R-A39D-07	No	7.99928	0.188268	0.1002	0.503832	0.286627	0.360613	0.285099	0.352004	0.417924	0.173411	0.309377	0.274508	0.275243	0.433895	0.514281	0.209202	0.49306	0.284562	0.360769	0.235818	0.236849	0.304969	-0.00909517	0.402621	0.230452
TCGA-DX-AB2S-01	TCGA-DX-AB2S-01A-11R-A39D-07	No	11.0442	0.613505	0.398261	0.549367	0.514541	0.635096	0.324071	0.454519	0.535111	0.250299	0.317577	0.379341	0.341942	0.449177	0.694564	0.608366	0.558387	0.373422	0.417948	0.385536	0.336154	0.416853	0.0743225	0.397266	0.692695
TCGA-DX-AB2T-01	TCGA-DX-AB2T-01A-11R-A38C-07	No	8.32323	0.395778	0.116934	0.533156	0.457968	0.480229	0.327714	0.390224	0.468567	0.313693	0.29766	0.318958	0.245885	0.478461	0.637245	0.451392	0.532241	0.348374	0.408001	0.308914	0.378322	0.384922	-0.0199016	0.429391	0.37064
TCGA-DX-AB2V-01	TCGA-DX-AB2V-01A-11R-A41I-07	No	6.18013	0.31307	0.157477	0.535118	0.41122	0.446962	0.349031	0.436879	0.413988	0.23909	0.318327	0.269101	0.25054	0.485314	0.636352	0.283511	0.472345	0.402059	0.428279	0.280521	0.27902	0.275765	-0.0644896	0.302786	0.138645
TCGA-DX-AB2W-01	TCGA-DX-AB2W-01A-11R-A39D-07	No	6.91852	0.300922	0.19201	0.502442	0.340915	0.496361	0.307316	0.406009	0.51989	0.232477	0.359995	0.299756	0.200933	0.440095	0.529839	0.272207	0.482043	0.295702	0.403017	0.295834	0.247035	0.40402	0.0481847	0.416338	0.32234
TCGA-DX-AB2X-01	TCGA-DX-AB2X-01A-11R-A38C-07	No	6.39136	0.175001	0.0387373	0.496532	0.25899	0.392158	0.263981	0.368515	0.478447	0.12975	0.283522	0.327396	0.135999	0.422823	0.488648	0.199365	0.472946	0.284314	0.371605	0.234596	0.315347	0.295448	0.0020059	0.37352	0.220986
TCGA-DX-AB2Z-01	TCGA-DX-AB2Z-01A-11R-A38C-07	No	8.25806	0.433592	0.174557	0.514106	0.50058	0.372602	0.311129	0.369555	0.496057	0.138471	0.328469	0.349946	0.314344	0.446236	0.506644	0.528607	0.552404	0.346039	0.404933	0.342826	0.303082	0.400179	-0.00024941	0.442454	0.258684
TCGA-DX-AB30-01	TCGA-DX-AB30-01A-11R-A39D-07	No	8.64386	0.242071	0.0417582	0.486333	0.180898	0.190803	0.283842	0.321399	0.429756	0.170121	0.160962	0.343684	0.118757	0.462964	0.3628	0.145136	0.503676	0.354108	0.409177	0.311465	0.271069	0.309652	0.0682631	0.390658	0.180201
TCGA-DX-AB32-01	TCGA-DX-AB32-01A-11R-A41I-07	No	8.54412	0.464812	0.30893	0.518627	0.466916	0.533992	0.325601	0.453404	0.477408	0.268408	0.328158	0.304519	0.246244	0.459194	0.679533	0.511865	0.533549	0.362899	0.440315	0.353298	0.305237	0.386086	0.180118	0.367079	0.630015
TCGA-DX-AB35-01	TCGA-DX-AB35-01A-21R-A41I-07	No	8.5669	0.320166	0.04967	0.528213	0.353479	0.349664	0.336417	0.34941	0.433551	0.0925304	0.293119	0.317875	0.229363	0.488868	0.678762	0.292826	0.499937	0.328125	0.378269	0.279276	0.30182	0.353893	-0.0339344	0.375353	0.268352
TCGA-DX-AB36-01	TCGA-DX-AB36-01A-11R-A41I-07	No	8.0069	0.214869	0.0593501	0.49709	0.20566	0.095087	0.29145	0.34313	0.462111	0.0656475	0.258017	0.348582	0.175171	0.428445	0.420037	0.17268	0.491175	0.345934	0.369467	0.291354	0.276691	0.27359	-0.0386701	0.443652	0.139213
TCGA-DX-AB37-01	TCGA-DX-AB37-01A-11R-A41I-07	No	8.22847	0.423965	0.270871	0.536837	0.469466	0.548359	0.305401	0.408583	0.47671	0.239545	0.337905	0.326679	0.22188	0.444196	0.63363	0.454852	0.503393	0.323611	0.415366	0.319782	0.352538	0.364861	0.0245814	0.357884	0.406469
TCGA-DX-AB3A-01	TCGA-DX-AB3A-01A-11R-A41I-07	No	7.4685	0.311361	0.0766308	0.520544	0.355273	0.395612	0.350585	0.370642	0.416278	0.195894	0.251166	0.250049	0.190065	0.464713	0.682133	0.249827	0.5064	0.370379	0.381006	0.289221	0.285506	0.327616	-0.0385592	0.319463	0.240282
TCGA-DX-AB3B-01	TCGA-DX-AB3B-01A-11R-A41I-07	No	6.44971	0.0350977	0.150535	0.487678	0.290724	0.000201981	0.292699	0.301258	0.406193	0.233665	0.155731	0.409343	0.159189	0.490274	0.466062	0.211759	0.512584	0.313683	0.366081	0.300674	0.297169	0.237896	-0.0958843	0.28173	0.235529
[truncated: 128 more rows]

## Sheet: MX1
sample_id	id_rnaseq	duplicated_rnaseq	MX1	aDC	B cells	CD8 T cells	Cytotoxic cells	DC	Eosinophils	iDC	Macrophages	Mast cells	Neutrophils	NK CD56bright cells	NK CD56dim cells	NK cells	pDC	T cells	T helper cells	Tcm	Tem	TFH	Tgd	Th1 cells	Th17 cells	Th2 cells	TReg
[truncated: 263 more rows]

[truncated: 3 more sheets: PSMB8, RSAD2, STAT1]
