# Supplementary material for: A New Signature of Sarcoma Based on the Tumor Microenvironment Benefits Prognostic Prediction
Source: Int J Mol Sci. 2023 Feb 3;24(3):2961. doi: 10.3390/ijms24032961 (PMC9918054; doi:10.3390/ijms24032961)
Supplement: Supplementary file 1 [file ijms-24-02961-s001.zip › Table S9 uni.Cox.xlsx]

## Sheet: uni.trainCox
Table S9: Univariate Cox analysis screening for 9 hub genes.
id	HR	HR.95L	HR.95H	pvalue
ROBO1	1.01448	1.00519	1.02386	0.00220427
MDK	1.00067	1.00022	1.00112	0.00330421
GDF7	1.1844	1.05184	1.33367	0.00519788
NR5A1	1.10397	1.02853	1.18495	0.00616656
FLT4	1.00888	1.00262	1.01518	0.00536559
ACVR2B	1.15425	1.06631	1.24944	0.00038836
EDN3	1.00163	1.00052	1.00274	0.00388549
CD28	1.03181	1.00928	1.05483	0.00543018
NFYA	1.02148	1.01059	1.03249	0.000101421
